# Supplementary material for: Satellite-Like W-Elements: Repetitive, Transcribed, and Putative Mobile Genetic Factors with Potential Roles for Biology and Evolution of Schistosoma mansoni
Source: Genome Biol Evol. 2021 Sep 1;13(10):evab204. doi: 10.1093/gbe/evab204 (PMC8490949; doi:10.1093/gbe/evab204)
Supplement: evab204_Supplementary_Data [file evab204_supplementary_data.zip]

Archive with 5 entries (5 files):
- Stitz et al_Supplemental Fig 11.xlsx
- Stitz et al_Supplemental Table 5.xlsx
- Stitz et al_Supplementary Material.pdf
- Stitz et al_Supplemental Fig 3B.xlsx
- Stitz et al_Supplemental Fig 7.xlsx
