# Supplementary material for: Satellite-Like W-Elements: Repetitive, Transcribed, and Putative Mobile Genetic Factors with Potential Roles for Biology and Evolution of Schistosoma mansoni
Source: Genome Biol Evol. 2021 Sep 1;13(10):evab204. doi: 10.1093/gbe/evab204 (PMC8490949; doi:10.1093/gbe/evab204)
Supplement: evab204_Supplementary_Data [file evab204_supplementary_data.zip › Stitz et al_Supplemental Fig 11.xlsx]

## Sheet: Sheet1
Supplemental Fig S11. Rfam annotation and putative secondary structures of the predicted miRNAs and snoRNAs
WEF	RNA	E-Value	RNAfold	Sequnece and Dot-Bracket Notation	Rfam link
W1.2	mir-2587	0.0027		GGUUGUGCUGGACCAAUGUGCAUAAUGGAAUCGUUGCUUGUGCACAUGGACCACCACAAAUAACACACUCAAUUCAUACUCCGUCCAUUUAACCAUGCAUUGCG ..(((((.(((.(((.(((((((((.(.((...)).))))))))))))).))).)))))............................................. -23.6	http://rfam.xfam.org/family/RF01917
W1.2	mir-279	0.0021		AUAAGGAUGAACAAAUGCGAUGAUGCAUUGAGUGUGUGGUUGUGCUGGACCAAUGUGCAUAAUGGAAUCGUUGCUUGUGCACAUGGACCACC .............…(((((.((((((...)))))).)))))..(((.(((.(((((((((.(.((...)).))))))))))))).))).... (-26.20)	http://rfam.xfam.org/family/RF00754
W2.2	SNORD59	0.0039		UGUGUACUCCUCUACUAUGAUGAACAACUGAUUUGCUAUCUUCCGAGUAUGAUGCAGGUCCGAAAACAGCCCA ..(((..((.((......)).)))))...(((((((.(((..........))))))))))............. ( -9.70)	http://rfam.xfam.org/family/RF00273
W5.2	mir-598	0.0017		UCAUAUAUAAAUCACCAUCCUCGUCUGGCAUCCUCAUCAUCAUCAUCAUCAUCAUCAUCAUCAUCAUCAUCAUCAUCGUUCUUGCU ..............(((........))).......................................................... ( -1.30)	http://rfam.xfam.org/family/RF01059
W5.2	sR36	0.0026		AUAUGGAGAGCGAUAUGAAGUGAGGGUGGUAGCUGAGAACUCACAAAUGACCAG ((((.(....).))))...(((((...............))))).......... ( -6.70)	http://rfam.xfam.org/family/RF01124
W7.2	Mir-181	0.0017		ACAGAAAUGUCAAUCCCUAUACAGAACAAUCAAUCAUCCAAUUGAUUGAACUGUGAAAUGUUCACGUGUGAGCCG ...................(((((..((((((((......))))))))..)))))....(((((....))))).. (-14.00)	http://rfam.xfam.org/family/RF00076
W8.2	mir-891	0.0099		CAAAUUGUGCAAUACAUCAGUGAAUUCUGAUUUGAUAACAUCGGUAACAAAAUCACAUAUGAAUUCACACAUAUAUUAUGUUCGACGAGU ....(((.((((((.((..((((((((((((((....((....))....)))))).....))))))))..)).)))..))).)))..... (-12.70)	http://rfam.xfam.org/family/RF01042
W11.2_ZW	mir-232	0.0037		GCUGAUUGAAUGAAAUGCUCCUCAAUGUUUCAUGAGCUUAUCAAGUCGAUUGCGAGAAAUUUUCAGGAUCAUACCAACAUACGCCAUUUCUUCCCUCA ..(((..(((.(((((((((((.((.(((((....((..(((.....))).))..))))).)).))))..............).)))))))))..))) (-14.10)	http://rfam.xfam.org/family/RF00856
W11.2_ZW	DdR16	0.0033		GCGUGUCUUCCAUUCUACGGGUAGUCACUAUAAAACUGUAGAGAAAACUCGUAGAUAGUAUCUCUGUUUCAACUAUUU .............(((((((((..((.(((((....))))).))..)))))))))....................... (-16.50)	http://rfam.xfam.org/family/RF01566
W12.2	mir-785	5.2e-07		GCAGACAAUUCAUUCAACACAAUAUUCUUCCUUCACAUAUAUCUGUGUUUCAAUGUGAUGGAAUAUGUUUGAGUUGAACAUGAUUUAGUAAUUG ....((((.(((((((((.((((((..((((.((((((..............)))))).)))).))).))).)))))..)))).)).))..... -18.3	http://rfam.xfam.org/family/RF02244
W22.2	sR11	0.0065		CACUCACUCACUCACUCACUCACUCACUCACACACUCAACCACUCACAUCAUUCAC ........................................................ ( 0.00)	http://rfam.xfam.org/family/RF01150
W22.2	snoZ178	0.0075		CUCAUUCACUCACUCACUCACUCACUCACUCACUCACUCACUCACUCACUCACUCACUCACUCACUCACUCACUCACUCACUCACACUCACUCACUC ................................................................................................. ( 0.00)	http://rfam.xfam.org/family/RF00306
W22.2	SCARNA7	0.0063		AUUGGUAAGAUACAUUUCUGUAUAAUAAUAAUCUCGAUUCGGUAUUAUUGAAAUUAAUCAUUAUGAAUCCGAUGAGCUU ((((...(((......)))...))))......((((..((((..(((((((......)))..))))..))))))))... (-10.10)	http://rfam.xfam.org/family/RF01295
W24.2	SNORD5	0.0055		UACAAGCCUGAACAUAAAUUGCUGAAUGAGUCAAAUCAUGAUCAAAAACCAUUCUACAUAAUACACAGUCU .…((.(((.........((..(((((.((................)))))))..)).......))).)).( (-4.50)	http://rfam.xfam.org/family/RF01161
W26.2_W003	TB11Cs2H1	3.8e-05		UAUCGUGGAUCGGUUGAAGAUGGAAAUGAACACGGUUGGAUGCCGACUCAGUGUUCUUGAUGUUCUCAGC ............(((((.((((..((.((((((((((((...))))))..))))))))..)))).))))) (-17.5)	http://rfam.xfam.org/family/RF01537
W36.2_W001	GlsR19	0.0093		UUGAUUGCGUUUGAAGCGAAUGUUACUGCUUUCGAGUCUCACAGUGAACAUGAACACGCAGAUGCAUGUUCAUGUAGACGACCAUUCGCCAACAGGACGAAACACGCAUCCUGCAUUCCACUCAUA ..(((.((((..((..((((.((....)).))))..)).....((..(((((((((.((....)).)))))))))..)).....((((((....)).))))..)))))))................ (-31.5)	https://rfam.xfam.org/family/RF02482
