# Supplementary material for: Satellite-Like W-Elements: Repetitive, Transcribed, and Putative Mobile Genetic Factors with Potential Roles for Biology and Evolution of Schistosoma mansoni
Source: Genome Biol Evol. 2021 Sep 1;13(10):evab204. doi: 10.1093/gbe/evab204 (PMC8490949; doi:10.1093/gbe/evab204)
Supplement: evab204_Supplementary_Data [file evab204_supplementary_data.zip › Stitz et al_Supplemental Table 5.xlsx]

## Sheet: Overview
Supplemental Table S5. WEF occurrence in S. mansoni, S. japonicum, S. haematobium, and S. rodhaini
WEF	S. mansoni	S. japonicum	S. haematobium	S. rodhaini
	WE length (bp)	WE length (bp)	WE length (bp)	WE length (bp)
W1.2	475	153	199	90-241
W2.2_709bp	709	x	64-530	54-524
W2.2_711bp	711	48-120	46-706	38-707
W4.2	1206	x	31-856	36-561
W5.2	1104	27-63	27-770	27-496
W6.2_715bp	715	41-65	37-577	41-123
W6.2_718bp	718	33-65	27-496	41-123
W7.2	980	x	54-95	80-112
W8.2	538	x	x	x
W10.2	671	x	x	x
W11.2_W002	903	53-139	38-371	39-263
W11.2_ZW	1294	39-251	29-375	35-275
W12.2_496bp	496	26-166	26-100	26-396
W12.2_499bp	499	26-153	26-100	26-340
W13.2	524	28-39	41-74	32-95
W22.2	604	26-227	26-238	26-296
W25.2	428	26-119	26-416	26-418
W26.2_399bp	399	37-111	26-211	29-322
W26.2_401bp	401	36-62	26-337	29-322
W26.2_400bp	400	41-80	27-409	29-400
W26.2_402bp	402	41-120	29-352	29-339
W27.2	403	31-299	26-338	28-228
W31.2	260	x	x	86-261
W36.2_W005	332	34-247	31-298	32-347
W36.2_W001_333bp	333	44-303	30-330	30-198
W36.2_W001_335_bp	335	26-265	26-333	26-337
x = no WE found
The other pages contain further information about the Blast results.

## Sheet: S_japonicum
Best Blast scores of the WEF in S. japonicum
qseqid	sseqid	pident	length	mismatch	gapopen	qstart	qend	sstart	send	evalue	bitscore
W1_SM_V7_W003	SJC_S001740	72.549		42	0	232	384	22362	22210	6.42e-16	87.8
W2_1_SM_V7_W001_711bp	SJC_S014664	72.5	120	25	4	141	256	1536	1651	1.66e-06	57.2
W5_SM_V7_W018	SJC_S000184	88.889		6	1	934	996	260021	259960	8.02e-13	78.8
W6_SM_V7_W014_715bp	SJC_S003959	80		13	0	531	595	4382	4318	4.8e-07	59
W6_SM_V7_W014_718bp	SJC_S003959	80		13	0	450	514	4382	4318	4.82e-07	59
W11_1_SM_V7_W002	SJC_S001831	71.223		40	0	540	678	36039	35901	9.69e-11	71.6
W11_2_SM_V7_ZW	SJC_S000513	72.908		54	10	2	245	113758	114001	1.31e-23	114
W12_SM_V7_W004_496bp	SJC_S001740	72.892		45	0	86	251	22375	22210	1.3e-18	96.9
W12_SM_V7_W004_499bp	SJC_S001740	73.203		41	0	10	162	22362	22210	5.56e-17	91.5
W13_SM_V7_W003	SJC_S027979	89.744		4	0	238	276	1375	1337	1.47e-05	53.6
W22_SM_V7_W008	SJC_S000254	85.022		31	2	381	604	144470	144244	1.15e-64	250
W25_SM_V7_W012_428bp	SJC_S028127	75.63		27	2	170	288	1210	1094	1.04e-12	77
W26_2_SM_V7_W003_399bp	SJC_S001493	77.477		22	2	276	384	11675	11566	2.27e-14	82.4
W26_2_SM_V7_W003_401_bp	SJC_S000083	90.323		6	0	108	169	547025	547086	1.87e-15	86
W26_SM_V7_W010_400_bp	SJC_S005514	80		16	0	321	400	136	215	1.18e-11	73.4
W26_SM_V7_W010_402bp	SJC_S001493	77.5		20	4	88	205	11677	11563	6.56e-15	84.2
W27_SM_V7_W017	SJC_S008107	70.569		71	10	93	385	5741	5454	1.36e-23	113
W36_1_SM_V7_W005	SJC_S000550	71.255		64	4	57	301	208665	208424	3.15e-24	114
W36_2_SM_V7_W001_333_bp	SJC_S019223	68.977		71	11	37	333	909	1194	2.96e-18	95.1
W36_2_SM_V7_W001_335_bp	SJC_S000801	81.132		45	4	3	266	91134	91394	1.11e-61	239
Shortest Blast scores of the Wes on S. japonicum
qseqid	sseqid	pident	length	mismatch	gapopen	qstart	qend	sstart	send	evalue	bitscore
W1_SM_V7_W003	SJC_S001740	72.549	153	42	0	232	384	22362	22210	6.42e-16	87.8
W2_1_SM_V7_W001_711bp	SJC_S000635	83.333	48	8	0	216	263	122532	122579	7.08e-05	51.8
W5_SM_V7_W018	SJC_S000013	100	27	0	0	968	994	74768	74794	0.000389	50
W6_SM_V7_W014_715bp	SJC_S000096	85.366	41	6	0	539	579	298713	298673	0.000867	48.2
W6_SM_V7_W014_718bp	SJC_S007423	93.939	33	1	1	602	634	5195	5226	0.000871	48.2
W11_1_SM_V7_W002	SJC_S000580	81.132	53	10	0	613	665	220301	220249	9.07e-05	51.8
W11_2_SM_V7_ZW	SJC_S004173	89.744	39	4	0	330	368	4910	4872	3.76e-05	53.6
W12_SM_V7_W004_496bp	SJC_S000189	100	26	0	0	286	311	16181	16206	0.00059	48.2
W12_SM_V7_W004_499bp	SJC_S001279	100	26	0	0	196	221	2004	2029	0.000594	48.2
W13_SM_V7_W003	SJC_S000641	100	28	0	0	238	265	52468	52441	5.13e-05	51.8
W22_SM_V7_W008	SJC_S004012	100	26	0	0	502	527	19343	19368	0.000727	48.2
W25_SM_V7_W012_428bp	SJC_S000000	100	26	0	0	139	164	7652	7677	0.000505	48.2
W26_2_SM_V7_W003_399bp	SJC_S000188	89.189	37	4	0	304	340	385704	385740	0.000134	50
W26_2_SM_V7_W003_401_bp	SJC_S000000	88.889	36	4	0	134	169	950240	950275	0.000471	48.2
W26_SM_V7_W010_400_bp	SJC_S001596	85.366	41	6	0	246	286	13406	13366	0.00047	48.2
W26_SM_V7_W010_402bp	SJC_S001596	85.366	41	6	0	5	45	13406	13366	0.000472	48.2
W27_SM_V7_W017	SJC_S001132	93.548	31	2	0	199	229	18909	18939	0.000474	48.2
W36_1_SM_V7_W005	SJC_S000015	91.176	34	3	0	135	168	593664	593697	0.000384	48.2
W36_2_SM_V7_W001_333_bp	SJC_S006291	86.364	44	5	1	83	126	45	3	0.00011	50
W36_2_SM_V7_W001_335_bp	SJC_S000132	100	26	0	0	109	134	31581	31606	0.000387	48.2

## Sheet: S_haematobium
Best Blast scores of the WEF in S. haematobium
qseqid	sseqid	pident	length	mismatch	gapopen	qstart	qend	sstart	send	evalue	bitscore
W1_SM_V7_W003	scaffold1300	67.839	199	60	2	183	379	358835	358639	1.96e-09	66.2
W2_1_SM_V7_W001_709bp	scaffold1132	75.283	530	127	4	182	709	36996	37523	5.04e-95	351
W2_1_SM_V7_W001_711bp	scaffold398	74.079	706	177	5	1	705	363537	362837	1.88e-119	432
W4_SM_V7_W004	scaffold2447	69.276	856	247	14	3	849	113898	113050	2.67e-82	309
W5_SM_V7_W018	scaffold1379	67.143	770	191	14	4	743	13959	13222	1.04e-61	241
W6_SM_V7_W014_715bp	C9941279	84.575	577	82	4	1	573	50	623	1.27e-178	628
W6_SM_V7_W014_718bp	C9941279	84.476	496	70	4	1	492	131	623	6.2e-151	536
W7_SM_V7_W016	scaffold1070	73.684	95	25	0	55	149	129627	129533	6.21e-07	59
W11_1_SM_V7_W002	scaffold3413	79.515	371	58	2	29	399	31511	31159	4.98e-90	334
W11_2_SM_V7_ZW	scaffold3413	80.267	375	50	4	565	937	31160	31512	1.14e-93	347
W12_SM_V7_W004_496bp	scaffold165	76	100	20	2	309	404	394941	394842	5.89e-10	68
W12_SM_V7_W004_499bp	scaffold165	76	100	20	2	223	318	394941	394842	5.91e-10	68
W13_SM_V7_W003	scaffold635	78.378	74	16	0	320	393	96255	96328	2.65e-08	62.6
W22_SM_V7_W008	scaffold310	84.034	238	35	2	370	604	36662	36899	3.07e-65	251
W25_SM_V7_W012_428bp	scaffold119	72.596	416	75	9	21	428	90003	90387	2e-59	232
W26_2_SM_V7_W003_399bp	scaffold2537	83.886	211	28	5	190	397	9594	9387	6.06e-53	210
W26_2_SM_V7_W003_401_bp	scaffold1812	76.558	337	74	2	30	361	34756	35092	2.42e-64	248
W26_SM_V7_W010_400_bp	scaffold98	70.416	409	97	7	7	400	50088	50487	8.44e-45	183
W26_SM_V7_W010_402bp	scaffold119	76.989	352	75	2	5	350	111510	111861	9.06e-70	266
W27_SM_V7_W017	scaffold430	81.657	338	60	2	61	397	562419	562755	3.86e-87	324
W36_1_SM_V7_W005	scaffold742	79.195	298	60	2	6	301	621299	621596	1.62e-65	251
W36_2_SM_V7_W001_333_bp	scaffold1197	78.182	330	72	0	1	330	23149	22820	1.74e-71	271
W36_2_SM_V7_W001_335_bp	scaffold450	88.288	333	35	4	4	335	227507	227178	2.76e-113	410
Shortest Blast scores of the Wes on S. haematobium
qseqid	sseqid	pident	length	mismatch	gapopen	qstart	qend	sstart	send	evalue	bitscore
W1_SM_V7_W003	scaffold1300	67.839	199	60	2	183	379	358835	358639	1.96e-09	66.2
W2_1_SM_V7_W001_709bp	scaffold1376	76.562	64	15	0	106	169	23833	23896	0.000802	48.2
W2_1_SM_V7_W001_711bp	scaffold1952	82.609	46	8	0	1	46	2548	2593	0.000804	48.2
W4_SM_V7_W004	scaffold685	96.774	31	1	0	345	375	218200	218230	0.000114	51.8
W5_SM_V7_W018	scaffold1039	100	27	0	0	958	984	1030	1004	0.000363	50
W6_SM_V7_W014_715bp	scaffold2719	91.892	37	3	0	477	513	19518	19482	1.9e-05	53.6
W6_SM_V7_W014_718bp	scaffold236	100	27	0	0	600	626	170241	170267	0.000233	50
W7_SM_V7_W016	scaffold657	81.481	54	10	0	56	109	239196	239143	2.64e-05	53.6
W11_1_SM_V7_W002	scaffold1061	89.474	38	4	0	465	502	25687	25650	8.46e-05	51.8
W11_2_SM_V7_ZW	scaffold358	100	29	0	0	376	404	223488	223516	3.51e-05	53.6
W12_SM_V7_W004_496bp	scaffold1103	100	26	0	0	287	312	36206	36231	0.000552	48.2
W12_SM_V7_W004_499bp	scaffold131	100	26	0	0	199	224	183011	182986	0.000554	48.2
W13_SM_V7_W003	scaffold1267	87.805	41	5	0	424	464	237270	237310	4.79e-05	51.8
W22_SM_V7_W008	C9672378	100	26	0	0	485	510	225	200	0.000678	48.2
W25_SM_V7_W012_428bp	scaffold1025	100	26	0	0	139	164	5891	5916	0.000471	48.2
W26_2_SM_V7_W003_399bp	scaffold1959	100	26	0	0	36	61	26767	26742	0.000437	48.2
W26_2_SM_V7_W003_401_bp	scaffold451	100	26	0	0	348	373	280413	280388	0.000439	48.2
W26_SM_V7_W010_400_bp	scaffold2229	100	27	0	0	167	193	117673	117699	0.000126	50
W26_SM_V7_W010_402bp	scaffold2	96.552	29	1	0	328	356	567950	567922	0.000441	48.2
W27_SM_V7_W017	scaffold9	100	26	0	0	202	227	909602	909577	0.000442	48.2
W36_1_SM_V7_W005	C9626312	93.548	31	2	0	57	87	166	196	0.000358	48.2
W36_2_SM_V7_W001_333_bp	C9787826	96.667	30	1	0	103	132	305	334	0.000103	50
W36_2_SM_V7_W001_335_bp	scaffold3004	100	26	0	0	134	159	49874	49899	0.000361	48.2

## Sheet: S_rodhaini
Best Blast scores of the Wes in S. rodhaini
qseqid	sseqid	pident	length	mismatch	gapopen	qstart	qend	sstart	send	evalue	bitscore
W1_SM_V7_W003	SROB_scaffold0030147	80.083	241	46	1	172	410	391	151	1.57e-54	215
W2_1_SM_V7_W001_709bp	SROB_scaffold0008442	73.092	524	137	4	182	703	6525	7046	3.1e-78	295
W2_1_SM_V7_W001_711bp	SROB_scaffold0008442	72.136	707	190	6	1	705	6528	7229	5.99e-100	367
W4_SM_V7_W004	SROB_scaffold0002975	71.48	561	156	3	294	852	1307	749	1.18e-73	280
W5_SM_V7_W018	SROB_scaffold0001928	69.758	496	124	8	4	477	7169	7660	1.95e-51	206
W6_SM_V7_W014_715bp	SROB_contig0005341	77.236	123	22	3	202	319	185	306	8.41e-16	87.8
W6_SM_V7_W014_718bp	SROB_contig0005341	77.236	123	22	3	121	238	185	306	8.45e-16	87.8
W7_SM_V7_W016	SROB_scaffold0018845	76.786	112	26	0	352	463	528	417	4.07e-15	86
W11_1_SM_V7_W002	SROB_scaffold0001150	79.087	263	46	5	449	709	23511	23256	3.74e-53	212
W11_2_SM_V7_ZW	SROB_scaffold0005621	92.727	275	17	3	1	274	9772	10044	2.29e-108	396
W12_SM_V7_W004_496bp	SROB_scaffold0030147	77.273	396	69	6	34	421	390	8	5.01e-80	300
W12_SM_V7_W004_499bp	SROB_scaffold0030147	78.824	340	54	5	4	335	337	8	1.35e-74	282
W13_SM_V7_W003	SROB_scaffold0017770	76.842	95	19	1	307	401	2055	1964	4.67e-11	71.6
W22_SM_V7_W008	SROB_contig0010053	91.554	296	22	1	10	302	296	1	9.13e-116	419
W25_SM_V7_W012_428bp	SROB_scaffold0000599	78.469	418	87	3	12	428	36375	36790	1.7e-91	338
W26_2_SM_V7_W003_399bp	SROB_scaffold0002081	77.64	322	60	10	84	397	17481	17798	8.76e-57	223
W26_2_SM_V7_W003_401_bp	SROB_scaffold0000562	79.814	322	64	1	48	368	23982	24303	3.07e-75	284
W26_SM_V7_W010_400_bp	SROB_scaffold0005755	72.25	400	93	6	3	400	1936	2319	5.54e-53	210
W26_SM_V7_W010_402bp	SROB_contig0000182	79.351	339	70	0	16	354	707	1045	4.88e-79	297
W27_SM_V7_W017	SROB_scaffold0030082	92.105	228	18	0	21	248	465	692	2.37e-89	331
W31_SM_V7_W004	SROB_scaffold0028488	83.908	261	38	4	1	260	885	628	1.47e-70	268
W36_1_SM_V7_W005	SROB_scaffold0028743	83.573	347	42	3	1	332	389	43	7.64e-101	369
W36_2_SM_V7_W001_333_bp	SROB_scaffold0004423	90.404	198	19	0	24	221	8924	9121	1.58e-71	271
W36_2_SM_V7_W001_335_bp	SROB_scaffold0000065	91.691	337	24	2	2	335	32623	32958	2.07e-133	477
Shortest Blast scores of the Wes on S. rodhaini
qseqid	sseqid	pident	length	mismatch	gapopen	qstart	qend	sstart	send	evalue	bitscore
W1_SM_V7_W003	SROB_scaffold0030147	74.444	90	23	0	28	117	668	579	2.66e-07	59
W2_1_SM_V7_W001_709bp	SROB_scaffold0019917	79.63	54	11	0	185	238	3408	3461	0.000731	48.2
W2_1_SM_V7_W001_711bp	SROB_scaffold0017309	92.105	38	3	0	1	38	4429	4392	4.94e-06	55.4
W4_SM_V7_W004	SROB_scaffold0004830	91.667	36	3	0	4	39	3627	3592	0.000104	51.8
W5_SM_V7_W018	SROB_contig0004345	100	27	0	0	957	983	591	565	0.000331	50
W6_SM_V7_W014_715bp	SROB_scaffold0003835	85.366	41	6	0	539	579	6990	6950	0.000738	48.2
W6_SM_V7_W014_718bp	SROB_scaffold0003835	85.366	41	6	0	458	498	6990	6950	0.000741	48.2
W7_SM_V7_W016	SROB_contig0004923	73.75	80	21	0	395	474	912	833	0.000293	50
W11_1_SM_V7_W002	SROB_scaffold0013304	87.179	39	5	0	464	502	7517	7479	0.001	48.2
W11_2_SM_V7_ZW	SROB_scaffold0000167	94.286	35	2	0	169	203	1985	1951	9.17e-06	55.4
W12_SM_V7_W004_496bp	SROB_scaffold0000134	100	26	0	0	283	308	6194	6219	0.000503	48.2
W12_SM_V7_W004_499bp	SROB_contig0006251	100	26	0	0	199	224	777	802	0.000506	48.2
W13_SM_V7_W003	SROB_scaffold0004845	93.75	32	2	0	238	269	10651	10620	0.000153	50
W22_SM_V7_W008	SROB_contig0001273	100	26	0	0	488	513	2138	2163	0.000618	48.2
W25_SM_V7_W012_428bp	SROB_scaffold0001054	100	26	0	0	142	167	15488	15463	0.00043	48.2
W26_2_SM_V7_W003_399bp	SROB_scaffold0000300	96.552	29	1	0	358	386	15227	15255	0.000399	48.2
W26_2_SM_V7_W003_401_bp	SROB_scaffold0000004	96.552	29	1	0	342	370	79333	79361	0.000401	48.2
W26_SM_V7_W010_400_bp	SROB_scaffold0000296	96.552	29	1	0	353	381	35358	35386	0.0004	48.2
W26_SM_V7_W010_402bp	SROB_scaffold0000237	96.552	29	1	0	328	356	45325	45297	0.000402	48.2
W27_SM_V7_W017	SROB_scaffold0004842	100	28	0	0	202	229	9484	9457	3.31e-05	51.8
W31_SM_V7_W004	SROB_scaffold0028488	90.698	86	7	1	1	86	627	543	5.87e-25	116
W36_1_SM_V7_W005	SROB_scaffold0003221	93.75	32	2	0	56	87	20055	20024	9.35e-05	50
W36_2_SM_V7_W001_333_bp	SROB_scaffold0000996	96.667	30	1	0	102	131	16398	16369	9.38e-05	50
W36_2_SM_V7_W001_335_bp	SROB_contig0006067	100	26	0	0	307	332	43	68	0.00033	48.2
