# Supplementary material for: Satellite-Like W-Elements: Repetitive, Transcribed, and Putative Mobile Genetic Factors with Potential Roles for Biology and Evolution of Schistosoma mansoni
Source: Genome Biol Evol. 2021 Sep 1;13(10):evab204. doi: 10.1093/gbe/evab204 (PMC8490949; doi:10.1093/gbe/evab204)
Supplement: evab204_Supplementary_Data [file evab204_supplementary_data.zip › Stitz et al_Supplemental Fig 3B.xlsx]

## Sheet: W2.2
WEF	Chromosome	Chromosome	Chromosome	Chromosome	Chromosome	Chromosome	Chromosome
W2.2	1	2	3	4	5	6	7
1	0	0	0	0	0	0	0
2	0	0	0	0	0	0	0
3	0	0	0	0	0	0	0
4	0	0	0	0	0	0	0
5	0	0	0	0	0	0	0
6	0	0	0	0	0	0	0
7	0	0	0	0	0	0	0
8	0	0	0	0	0	0	0
9	0	0	0	0	0	0	0
10	0	0	0	0	0	0	0
11	0	0	0	0	0	0	0
12	0	0	0	0	0	0	0
13	0	0	0	0	0	0	0
14	0	0	0	0	0	0	0
15	0	0	0	0	0	0	0
16	0	0	0	0	0	0	0
17	0	0	0	0	0	0	0
18	0	0	0	0	0	0	0
19	0	0	0	0	0	0	0
20	0	0	0	0	0	0	0
21	0	0	0	0	0	0	0
22	0	0	0	0	0	0	0
23	0	0	0	0	0	0	0
24	0	0	0	0	0	0	0
25	0	0	0	0	0	0	0
26	0	0	0	0	0	0	0
27	0	0	0	0	0	0	0
28	0	0	0	0	0	0	0
29	0	0	0	0	0	0	0
30	0	0	0	0	0	0	0
31	0	0	0	0	0	0	0
32	0	0	0	0	0	0	0
33	0	0	0	0	0	0	0
34	0	0	0	0	0	0	0
35	0	0	0	0	0	0	0
36	0	0	0	0	0	0	0
37	0	1	0	0	0	0	0
38	0	1	0	0	0	0	0
39	0	0	0	0	0	0	0
40	0	0	0	0	0	0	0
41	0	0	0	0	0	0	0
42	0	0	0	0	0	0	0
43	0	0	0	0	0	0	0
44	0	0	0	0	0	0	0
45	0	0	0	0	0	0	0
46	0	0	0	0	0	0	0
47	0	0	0	0	0	0	0
48	0	0	0	0	0	0	0
49	0	0	0	0	0	0	0
50	0	0	0	0	0	0	0
51	0	0	0	0	0	0	0
52	0	0	0	0	0	0	0
53	0	0	0	0	0	0	0
54	1	0	0	0	0	2	0
55	0	0	0	0	0	0	0
56	0	0	0	0	0	0	0
57	0	0	0	0	0	0	0
58	0	0	0	0	0	0	0
59	0	0	0	0	0	0	0
60	0	0	0	0	0	0	0
61	0	0	0	0	0	0	0
62	0	0	0	0	0	0	0
63	0	0	0	0	0	0	0
64	0	0	0	0	0	0	0
65	0	0	0	0	0	0	0
66	0	0	0	0	0	0	0
67	0	0	0	0	0	0	0
68	0	0	0	0	0	0	0
69	0	0	0	0	0	0	0
70	0	0	0	0	0	0	0
71	0	0	0	0	0	0	0
72	0	0	0	0	0	0	0
73	0	0	0	0	0	0	0
74	0	0	0	0	0	0	0
75	0	0	0	0	0	0	0
76	0	0	0	0	0	0	0
77	0	0	0	0	0	0	0
78	0	0	0	1	0	0	0
79	0	0	0	0	0	0	0
80	0	0	0	0	0	0	0
81	0	0	0	0	0	0	0
82	0	0	0	0	0	0	0
83	0	0	0	0	0	0	0
84	0	0	0	0	0	0	0
85	0	0	0	0	0	0	0
86	0	0	0	0	0	0	0
87	0	0	0	0	0	0	0
88	0	0	0	0	0	0	0
89	0	0	0	0	0	0	0
90	0	0	0	0	0	0	0
91	0	0	0	0	0	0	0
92	0	0	0	0	0	0	0
93	0	0	0	0	0	0	0
94	0	0	0	0	0	0	0
95	0	0	0	0	0	0	0
96	0	0	0	0	0	0	0
97	0	0	0	0	0	0	0
98	0	0	0	0	0	0	0
99	0	0	0	0	0	0	0
100	0	0	0	0	0	0	0
101	0	0	0	0	0	0	0
102	0	0	0	0	0	0	0
103	0	0	0	0	0	0	0
104	0	0	0	0	0	0	0
105	0	0	0	0	0	0	0
106	0	0	0	0	0	0	0
107	0	0	0	0	0	0	0
108	0	0	0	0	0	0	0
109	0	0	0	0	0	0	0
110	0	0	0	0	0	0	0
111	0	0	0	0	0	0	0
112	0	0	0	0	1	0	0
113	0	0	0	0	0	0	0
114	0	0	0	0	0	0	0
115	0	0	0	0	0	0	0
116	0	0	0	0	0	0	0
117	0	0	0	0	0	0	0
118	0	0	0	0	0	0	0
119	0	0	0	0	0	0	0
120	0	0	0	0	0	1	0
121	0	0	0	0	0	0	0
122	0	0	0	0	0	0	0
123	0	1	0	0	0	0	0
124	0	0	0	0	0	0	0
125	0	0	0	0	0	0	0
126	0	0	0	0	0	0	0
127	0	0	0	0	0	0	0
128	0	0	0	0	0	0	0
129	0	0	0	0	0	0	0
130	0	0	0	0	0	0	0
131	0	0	0	0	0	0	0
132	0	0	0	0	0	0	0
133	0	0	0	0	0	0	0
134	0	0	0	0	0	0	0
135	0	0	0	0	0	0	0
136	0	0	0	0	0	0	0
137	0	0	0	0	0	0	0
138	0	0	0	0	0	0	0
139	0	0	0	0	0	0	0
140	0	0	0	0	0	0	0
141	0	0	0	0	0	0	0
142	0	0	0	0	0	0	0
143	0	0	0	0	0	0	0
144	0	0	0	0	0	0	0
145	0	0	0	0	0	0	0
146	0	0	0	0	0	0	0
147	0	0	0	0	1	0	0
148	0	0	0	0	0	0	0
149	0	0	0	0	0	0	0
150	0	0	0	0	0	0	0
151	0	0	0	0	0	0	0
152	0	0	0	0	0	0	0
153	0	0	0	0	0	0	0
154	0	0	0	0	0	0	0
155	0	0	0	0	0	0	0
156	0	0	0	0	0	0	0
157	0	0	0	0	0	0	0
158	0	0	0	0	0	0	0
159	0	0	0	0	0	0	0
160	0	0	0	0	0	0	0
161	0	0	0	0	0	0	0
162	0	0	0	0	0	0	0
163	0	0	0	0	0	0	0
164	0	0	0	0	0	0	0
165	0	0	0	0	0	0	0
166	0	0	0	0	0	0	0
167	0	0	0	0	0	0	0
168	0	0	0	0	0	0	0
169	0	0	0	0	0	0	0
170	0	0	0	0	0	0	0
171	0	0	0	0	0	0	0
172	0	0	0	0	0	0	0
173	0	0	0	0	0	0	0
174	0	0	0	0	0	0	0
175	0	0	0	0	0	0	0
176	0	0	0	0	0	0	0
177	1	0	0	0	0	0	0
178	0	0	0	0	0	0	0
179	0	0	0	0	0	0	0
180	0	0	0	0	0	0	0
181	0	0	0	0	0	2	0
182	0	0	0	0	0	0	0
183	0	0	0	0	0	0	0
184	0	0	0	0	0	0	0
185	0	0	0	0	0	0	0
186	0	0	0	0	0	0	0
187	0	0	0	0	0	0	0
188	0	0	0	0	0	0	0
189	0	0	0	0	0	0	0
190	0	0	0	0	0	0	0
191	0	0	0	0	0	0	0
192	0	0	0	0	0	0	0
193	0	0	0	0	0	0	0
194	0	0	0	0	0	0	0
195	0	0	0	0	0	0	0
196	0	0	0	0	0	0	0
197	0	0	0	0	0	0	0
198	0	0	0	0	0	0	0
199	0	0	0	0	0	0	0
200	0	0	0	0	0	0	0
201	0	0	0	0	0	0	0
202	0	0	0	0	0	0	0
203	0	0	0	0	0	0	0
204	0	0	0	0	0	0	0
205	0	0	0	0	0	0	0
206	0	0	0	0	0	0	0
207	0	0	0	0	0	0	0
208	0	0	0	0	0	0	0
209	0	0	0	0	0	0	0
210	0	0	0	0	0	0	0
211	0	0	0	0	0	0	0
212	0	0	0	0	0	0	0
213	0	0	0	0	0	0	0
214	0	0	0	0	0	0	0
215	0	0	0	0	0	0	0
216	0	0	0	0	0	0	0
217	0	0	0	0	0	0	0
218	0	0	0	0	0	0	0
219	0	0	0	0	0	0	0
220	0	0	0	0	0	0	0
221	0	0	0	0	0	0	0
222	0	0	0	0	0	0	0
223	0	0	0	0	0	0	0
224	0	0	0	0	0	0	0
225	0	0	0	0	0	0	0
226	0	0	0	0	0	0	0
227	0	0	0	0	0	0	0
228	0	0	0	0	0	0	0
229	0	0	0	0	0	0	0
230	0	0	0	0	0	0	0
231	0	0	0	0	0	0	0
232	0	0	0	0	0	0	0
233	0	0	0	0	0	0	0
234	0	0	0	0	0	0	0
235	0	0	0	0	0	0	0
236	0	0	0	0	0	0	0
237	0	0	0	0	0	0	0
238	0	0	0	0	0	0	0
239	0	0	0	0	0	0	0
240	0	0	0	0	0	0	0
241	0	0	0	0	0	0	0
242	0	0	0	0	0	0	0
243	0	0	0	0	0	0	0
244	0	0	0	0	0	0	0
245	0	0	0	0	0	0	0
246	0	0	0	0	0	0	0
247	0	0	0	0	0	0	0
248	0	0	0	0	0	0	0
249	0	0	0	0	0	0	0
250	0	0	0	0	0	0	0
251	0	0	0	0	0	0	0
252	0	0	0	0	0	0	0
253	0	0	0	0	0	0	0
254	0	0	0	0	0	0	0
255	0	0	0	0	0	0	0
256	0	0	0	0	0	0	0
257	0	0	0	0	0	0	0
258	0	0	0	0	0	0	0
259	0	0	0	0	0	0	0
260	0	0	0	0	0	0	0
261	0	0	0	0	0	0	0
262	0	1	0	0	0	0	0
263	0	0	0	0	0	0	0
264	0	0	0	0	0	0	0
265	0	0	0	0	0	0	0
266	0	0	0	0	0	0	0
267	0	0	0	0	0	0	0
268	0	0	0	0	0	0	0
269	0	0	0	0	0	0	0
270	0	0	0	0	0	0	0
271	0	0	0	0	0	0	0
272	0	0	0	0	0	0	0
273	0	0	0	0	0	0	0
274	0	0	0	0	0	0	0
275	0	0	0	0	0	0	0
276	0	0	0	0	0	0	0
277	0	0	0	0	0	0	0
278	0	0	0	0	0	0	0
279	0	0	0	0	0	0	0
280	0	0	0	0	0	0	0
281	0	0	0	0	0	0	0
282	0	0	0	0	0	0	0
283	0	0	0	0	0	0	0
284	0	0	0	0	0	0	0
285	0	0	0	0	0	0	0
286	0	0	0	0	0	0	0
287	0	0	0	0	0	0	0
288	0	0	0	0	0	0	0
289	0	0	0	0	0	0	0
290	0	0	0	0	0	0	0
291	0	0	0	0	0	0	0
292	0	0	0	0	0	0	0
293	0	0	0	0	0	0	0
294	0	0	0	0	0	0	0
295	0	0	0	0	0	0	0
296	0	0	0	0	0	0	0
297	0	0	0	0	0	0	0
298	0	0	0	0	0	0	0
299	0	0	0	0	0	0	0
300	0	0	0	0	0	0	0
301	0	0	0	0	0	0	0
302	0	0	0	0	0	0	0
303	0	0	0	0	0	0	0
304	0	0	0	0	0	0	0
305	0	0	0	0	0	0	0
306	0	0	0	0	0	0	0
307	0	0	0	0	0	0	0
308	0	0	0	0	0	0	0
309	0	0	0	0	0	0	0
310	0	0	0	0	0	0	0
311	0	2	0	0	0	0	0
312	0	0	0	0	0	0	0
313	0	0	0	0	0	0	0
314	0	0	0	0	0	0	0
315	0	0	0	0	1	0	0
316	0	0	0	0	0	0	0
317	0	0	0	0	0	0	0
318	0	0	0	0	0	0	0
319	0	0	0	0	0	0	0
320	0	0	0	0	0	0	0
321	0	0	0	0	0	0	0
322	0	0	0	0	0	0	0
323	0	0	0	0	0	0	0
324	0	0	0	0	0	0	0
325	0	0	0	0	0	0	0
326	0	0	0	0	0	0	0
327	0	0	0	0	0	0	0
328	0	0	0	0	0	0	0
329	0	0	0	0	0	0	0
330	0	0	0	0	0	0	0
331	0	0	0	0	0	0	0
332	0	0	0	0	0	0	0
333	0	0	0	0	0	0	0
334	0	0	0	0	0	0	0
335	0	0	0	0	0	0	0
336	0	0	0	0	0	0	0
337	0	0	0	0	0	0	0
338	0	0	0	0	0	0	0
339	0	0	0	0	0	0	0
340	0	0	0	0	0	0	0
341	0	0	0	0	0	0	0
342	0	0	0	0	0	0	0
343	0	0	0	0	0	0	0
344	0	0	0	0	0	0	0
345	0	0	0	0	0	0	0
346	0	0	0	0	0	0	0
347	0	0	0	0	0	0	0
348	0	0	0	0	0	0	0
349	0	0	0	0	0	0	0
350	0	0	0	0	0	0	0
351	0	0	0	0	0	0	0
352	0	0	0	0	0	0	0
353	0	0	0	0	0	2	0
354	0	0	0	0	0	0	0
355	0	0	0	0	0	0	0
356	0	0	0	0	0	0	0
357	0	0	0	0	0	0	0
358	0	0	0	0	0	0	0
359	0	0	0	0	0	0	0
360	0	0	0	0	0	0	0
361	0	0	0	0	0	0	0
362	0	0	0	0	0	0	0
363	0	0	0	0	0	0	0
364	0	0	0	0	0	0	0
365	0	0	0	0	0	0	0
366	0	0	0	0	0	0	0
367	0	0	0	0	0	0	0
368	0	0	0	0	0	0	0
369	0	0	0	0	0	0	0
370	0	0	0	0	0	0	0
371	0	0	0	0	0	0	0
372	0	0	0	0	0	0	0
373	0	1	0	0	0	0	0
374	0	0	0	0	0	0	0
375	0	0	0	0	0	0	0
376	0	0	0	0	0	0	0
377	0	0	0	0	0	0	0
378	0	0	0	0	0	0	0
379	0	0	0	0	0	0	0
380	0	0	0	0	0	0	0
381	0	0	0	0	0	0	0
382	0	0	0	0	0	0	0
383	0	0	0	0	0	0	0
384	0	0	0	0	0	0	0
385	0	0	0	0	0	0	0
386	0	0	0	0	0	0	0
387	0	0	0	1	0	0	0
388	0	0	0	0	0	0	0
389	0	0	0	0	0	0	0
390	0	0	0	0	0	0	0
391	0	0	0	0	0	0	0
392	0	0	0	0	0	0	0
393	0	0	0	0	0	0	0
394	0	0	0	0	0	0	0
395	0	0	0	0	0	0	0
396	0	0	0	0	0	0	0
397	0	0	0	0	0	0	0
398	0	0	0	0	0	0	0
399	0	0	0	0	0	0	0
400	0	0	0	0	0	1	0
401	0	0	0	0	0	0	0
402	0	0	0	0	0	0	0
403	0	0	0	0	0	0	0
404	0	1	0	0	0	1	0
405	0	0	0	0	0	0	0
406	1	0	0	0	0	0	0
407	0	0	0	0	0	0	0
408	0	0	0	0	0	0	0
409	0	0	0	0	0	0	0
410	0	0	0	0	0	0	0
411	0	0	0	0	0	0	0
412	0	0	0	0	0	0	0
413	0	0	0	0	0	0	0
414	0	0	0	0	0	0	0
415	0	0	0	0	0	0	0
416	0	0	0	0	0	0	0
417	0	0	0	0	0	0	0
418	0	0	0	0	0	0	0
419	0	0	0	0	0	0	0
420	0	0	0	0	0	0	0
421	0	0	0	0	0	0	0
422	0	0	0	0	0	0	0
423	0	0	0	0	0	0	0
424	0	0	0	0	0	0	0
425	0	0	0	0	0	0	0
426	0	0	0	0	0	0	0
427	0	0	0	0	0	0	0
428	0	0	0	0	0	0	0
429	0	0	0	0	0	0	0
430	0	0	0	0	0	0	0
431	0	0	0	0	0	0	0
432	0	0	0	0	0	0	0
433	0	0	0	0	0	0	0
434	0	0	0	0	0	0	0
435	0	0	0	0	0	0	0
436	0	0	0	0	0	0	0
437	0	0	0	0	0	0	0
438	0	0	0	0	0	0	0
439	0	0	0	0	0	0	0
440	0	0	0	0	0	0	0
441	0	0	0	0	0	0	0
442	0	0	0	1	0	0	0
443	0	0	0	0	0	0	0
444	0	0	0	0	0	0	0
445	0	0	0	0	0	0	0
446	0	0	0	0	0	0	0
447	0	0	0	0	0	0	0
448	0	0	0	0	0	0	0
449	0	0	0	0	0	0	1
450	0	0	0	0	0	0	0
451	0	0	0	0	0	0	0
452	0	0	0	0	0	0	0
453	0	0	0	0	0	0	0
454	0	0	0	0	0	0	0
455	0	0	0	0	0	0	0
456	0	0	0	0	0	0	0
457	0	0	0	0	0	0	0
458	0	0	0	0	0	0	0
459	0	0	0	0	0	0	0
460	0	0	0	0	0	0	0
461	0	0	0	0	0	0	0
462	0	0	0	0	0	0	0
463	0	0	0	0	0	0	0
464	0	0	0	0	0	0	0
465	0	0	0	0	0	0	0
466	0	0	0	0	0	0	0
467	0	0	0	0	0	0	0
468	0	0	0	0	0	0	0
469	0	0	0	0	0	0	0
470	0	0	0	0	0	0	0
471	0	0	0	0	0	0	0
472	0	0	0	0	0	0	0
473	0	0	0	0	0	0	0
474	0	0	0	0	0	0	0
475	0	0	0	0	0	0	0
476	0	0	0	0	0	0	0
477	0	0	0	0	0	0	0
478	0	0	0	0	0	0	0
479	0	0	0	0	0	0	0
480	0	0	0	0	0	0	0
481	0	0	0	0	0	0	0
482	0	0	0	0	0	0	0
483	0	0	0	0	0	0	0
484	0	0	0	0	0	0	0
485	0	0	0	0	0	0	0
486	0	0	0	0	0	0	0
487	0	0	0	0	0	0	0
488	0	0	0	0	0	1	0
489	0	0	0	0	0	0	0
490	0	0	0	0	0	0	0
491	0	0	0	0	0	0	0
492	0	0	0	0	3	0	0
493	0	0	0	0	0	0	0
494	0	0	0	0	0	0	0
495	0	0	0	0	0	0	0
496	0	0	0	0	0	0	0
497	0	0	0	0	0	0	0
498	0	0	0	0	0	0	0
499	0	0	0	0	0	0	0
500	0	0	0	0	0	0	0
501	0	0	0	0	0	0	0
502	0	0	0	0	0	0	0
503	0	0	0	0	0	0	0
504	0	0	0	0	0	0	0
505	0	0	0	0	0	0	0
506	0	0	0	0	0	0	0
507	0	0	0	0	0	0	0
508	0	0	0	0	0	0	0
509	0	0	0	0	0	0	0
510	0	0	0	0	0	0	0
511	0	0	0	0	0	0	0
512	0	0	0	0	0	0	0
513	0	0	0	0	0	0	0
514	0	0	0	0	0	0	0
515	0	0	0	0	0	0	0
516	0	0	0	0	0	0	0
517	0	0	0	0	0	0	0
518	0	0	0	0	0	0	0
519	0	0	0	0	0	0	0
520	0	0	0	0	0	0	0
521	0	0	0	0	0	0	0
522	0	0	0	0	0	0	0
523	0	0	0	0	0	0	0
524	0	0	0	0	0	0	0
525	0	0	0	0	0	0	0
526	0	0	0	0	0	0	0
527	0	0	0	0	0	0	0
528	0	0	0	1	0	0	0
529	0	0	0	0	0	0	0
530	0	0	0	0	0	0	0
531	0	0	0	0	0	0	0
532	0	0	0	0	0	0	0
533	0	0	0	0	0	0	0
534	0	0	0	0	0	0	0
535	0	0	0	0	0	0	0
536	0	0	0	0	0	0	0
537	0	0	0	0	0	0	0
538	0	0	0	0	0	0	0
539	0	0	0	0	0	0	0
540	0	0	0	0	0	0	0
541	0	0	0	0	0	0	0
542	0	0	0	0	0	0	0
543	0	0	0	0	0	0	0
544	0	0	0	0	0	0	0
545	0	0	0	0	0	0	0
546	0	0	0	0	0	0	0
547	0	0	0	0	0	0	0
548	0	0	0	0	0	0	0
549	0	0	0	0	0	0	0
550	0	0	0	0	0	0	0
551	0	0	0	0	0	0	0
552	0	0	0	0	0	0	0
553	0	0	0	0	0	0	0
554	0	0	0	0	0	0	0
555	0	0	0	0	0	0	0
556	0	0	0	0	0	0	0
557	0	0	0	0	0	0	0
558	0	0	0	0	0	0	0
559	0	0	0	0	0	0	0
560	0	0	0	0	0	0	0
561	0	0	0	0	0	0	0
562	0	0	0	0	0	0	0
563	0	0	0	0	0	0	0
564	0	0	0	0	0	0	0
565	0	0	0	0	0	0	0
566	0	0	0	0	0	0	0
567	0	0	0	0	0	0	0
568	0	0	0	0	0	0	0
569	0	0	0	0	0	0	0
570	0	0	0	0	0	0	0
571	0	0	0	0	0	0	0
572	0	0	0	0	0	0	0
573	0	0	0	0	0	0	0
574	0	0	0	0	0	0	0
575	0	0	0	0	0	0	0
576	0	0	0	0	0	0	0
577	0	0	0	0	0	0	0
578	0	0	0	0	0	0	0
579	0	0	0	0	0	0	0
580	0	0	0	0	0	0	0
581	0	0	0	0	0	0	0
582	0	0	0	0	0	0	0
583	0	0	0	0	0	0	0
584	0	0	0	0	0	0	0
585	0	0	0	0	0	0	0
586	0	0	0	0	0	0	0
587	0	0	0	1	0	0	0
588	0	0	0	0	0	0	0
589	0	0	0	0	0	0	0
590	0	0	0	0	0	0	0
591	0	0	0	0	0	0	0
592	0	0	0	0	0	0	0
593	0	0	0	1	0	0	0
594	0	0	0	0	0	0	0
595	0	0	0	0	0	0	0
596	0	0	0	0	0	0	0
597	0	0	0	0	0	0	0
598	0	0	0	0	0	0	0
599	0	0	0	0	0	0	0
600	0	0	0	0	0	0	0
601	0	0	0	0	0	0	0
602	0	0	0	0	0	0	0
603	1	0	0	0	0	0	0
604	0	0	0	0	0	0	0
605	0	0	0	0	0	0	0
606	0	0	0	0	0	0	0
607	4	2	2	1	2	1	2
608	0	0	0	0	0	0	0
609	0	0	0	0	0	0	0
610	0	0	0	0	0	0	0
611	0	0	0	0	0	0	0
612	1	1	0	0	0	0	0
613	0	0	0	0	0	0	2
614	0	0	0	0	0	0	0
615	0	0	0	0	0	0	0
616	0	0	0	0	0	0	0
617	0	0	0	1	0	0	0
618	1	1	0	1	0	0	0
619	0	0	0	0	0	0	0
620	0	0	0	0	0	0	0
621	0	0	0	0	0	0	0
622	0	0	0	0	0	0	0
623	0	0	0	0	0	0	0
624	0	0	0	0	0	0	0
625	0	0	0	0	0	0	0
626	0	0	0	0	0	0	0
627	2	0	0	0	1	0	0
628	0	0	0	0	0	0	0
629	0	0	0	0	0	0	0
630	0	0	0	0	0	0	0
631	0	0	0	0	0	0	0
632	0	0	0	0	0	0	0
633	0	0	0	0	0	0	0
634	0	0	0	0	0	0	0
635	0	0	0	0	0	0	0
636	0	0	0	0	0	0	0
637	0	0	0	0	0	0	0
638	0	0	0	0	0	0	0
639	0	0	0	0	0	0	0
640	0	0	0	0	0	0	0
641	0	0	0	0	0	0	0
642	0	0	0	0	0	0	0
643	0	0	0	0	0	0	0
644	0	0	0	0	0	0	0
645	0	0	0	0	0	0	0
646	0	0	0	0	0	0	0
647	0	0	0	0	0	0	0
648	0	0	0	0	0	0	0
649	0	0	0	0	0	0	0
650	0	0	0	0	0	0	0
651	0	0	0	0	0	0	0
652	0	0	0	0	0	0	0
653	0	0	0	0	0	0	0
654	0	0	0	0	0	0	0
655	0	0	0	0	0	0	0
656	0	0	0	0	0	0	0
657	0	0	0	0	0	0	0
658	0	0	0	0	0	0	0
659	0	0	0	0	0	0	0
660	0	0	0	0	0	0	0
661	0	0	0	0	0	0	0
662	0	0	0	0	0	0	0
663	0	0	0	0	0	0	0
664	0	0	0	0	0	0	0
665	0	0	0	0	0	0	0
666	0	0	0	0	0	0	0
667	0	0	0	0	0	0	0
668	0	0	0	0	0	0	0
669	0	0	0	0	0	0	0
670	0	0	0	0	0	0	0
671	0	0	0	0	0	0	0
672	0	0	0	0	0	0	0
673	0	0	0	0	0	0	0
674	1	0	0	0	0	0	0
675	0	0	0	0	0	0	0
676	0	0	0	0	0	0	0
677	0	0	0	0	0	0	0
678	0	0	0	0	0	0	0
679	0	0	0	0	0	0	0
680	0	0	0	0	0	0	0
681	0	0	0	0	0	0	0
682	0	0	0	0	0	0	0
683	0	0	0	0	0	0	0
684	0	0	0	0	0	0	0
685	0	0	0	0	0	0	0
686	0	0	0	0	0	0	0
687	0	0	0	0	0	0	0
688	0	0	0	0	0	0	0
689	0	0	0	0	0	0	0
690	0	0	0	0	0	0	0
691	0	0	0	0	0	0	0
692	0	0	0	0	0	0	0
693	0	0	0	0	0	0	0
694	0	0	0	0	0	0	0
695	0	0	0	0	0	0	0
696	0	0	0	0	0	0	0
697	0	0	0	0	0	0	0
698	0	0	0	0	0	0	0
699	0	0	0	0	0	0	0
700	0	0	0	0	0	0	0
701	0	0	0	0	0	0	0
702	1	0	0	0	0	0	0
703	0	0	0	0	0	0	0
704	0	0	0	0	0	0	0
705	5	1	0	0	0	1	0

## Sheet: W4.2
W4.2	1	2	3	4	5	6	7
1	0	0	0	0	0	0	0
2	0	0	0	0	0	0	0
3	0	0	0	0	0	0	0
4	0	0	0	0	0	0	0
5	0	0	0	0	0	0	0
6	0	0	0	0	0	0	0
7	0	0	0	0	0	0	0
8	0	0	0	0	0	0	0
9	0	0	0	0	0	0	0
10	0	0	0	0	0	0	0
11	0	0	0	0	0	0	0
12	0	0	0	0	0	0	0
13	0	0	0	0	0	0	0
14	0	0	0	0	0	0	0
15	0	0	0	0	0	0	0
16	0	0	0	0	0	0	0
17	0	0	0	0	0	0	0
18	0	0	0	0	0	0	0
19	0	0	0	0	0	0	0
20	0	0	0	0	0	0	0
21	0	0	0	0	0	0	0
22	0	0	0	0	0	0	0
23	0	0	0	0	0	0	0
24	0	0	0	0	0	0	0
25	0	0	0	0	0	0	0
26	0	0	0	0	0	0	0
27	0	0	0	0	0	0	0
28	0	0	0	0	0	0	0
29	0	0	0	0	0	0	0
30	0	0	0	0	0	0	0
31	0	0	0	0	0	0	0
32	0	0	0	0	0	0	0
33	0	0	0	0	0	0	0
34	0	0	0	0	0	0	0
35	0	0	0	0	0	0	0
36	0	0	0	0	0	0	0
37	0	0	0	0	0	0	0
38	0	0	0	0	0	0	0
39	0	0	0	0	0	0	0
40	0	0	0	0	0	0	0
41	0	0	0	0	0	0	0
42	0	0	0	0	0	0	0
43	0	0	0	0	0	0	0
44	1	0	0	0	0	1	0
45	0	0	0	0	0	0	0
46	0	0	0	0	0	0	0
47	0	0	0	0	0	0	1
48	1	0	0	0	0	0	0
49	0	0	1	0	0	0	0
50	1	0	0	0	0	1	0
51	0	0	0	0	0	1	0
52	1	1	0	0	0	0	0
53	0	1	1	0	0	0	0
54	0	0	0	0	0	0	0
55	0	1	0	0	1	0	0
56	0	0	1	0	0	0	0
57	1	2	1	0	0	0	0
58	0	0	1	2	0	0	0
59	0	1	0	0	1	0	0
60	0	0	0	0	0	0	0
61	0	0	0	0	1	1	0
62	2	0	1	1	1	0	0
63	0	0	1	0	0	0	0
64	1	0	0	0	0	0	0
65	0	0	0	1	0	1	0
66	1	0	0	1	0	0	0
67	0	1	0	0	0	0	0
68	0	1	0	0	0	0	0
69	1	0	0	0	0	0	0
70	0	0	0	0	0	1	0
71	1	0	0	0	0	1	0
72	1	0	0	0	0	1	0
73	3	1	0	1	0	0	1
74	0	0	0	0	1	0	0
75	1	0	0	0	0	0	0
76	0	0	1	1	0	0	0
77	0	0	1	0	0	0	1
78	1	0	2	0	0	0	0
79	0	2	0	3	0	0	0
80	1	1	1	0	8	0	0
81	0	3	0	0	0	1	0
82	0	0	1	0	2	0	0
83	1	2	0	3	1	1	0
84	0	5	5	0	1	4	1
85	2	3	2	1	0	2	3
86	3	2	2	1	0	1	0
87	4	1	0	0	1	0	0
88	0	0	0	2	0	0	0
89	0	0	2	0	0	1	1
90	2	1	1	0	0	0	0
91	8	4	1	4	3	1	2
92	2	0	3	3	0	0	0
93	2	1	0	0	0	0	0
94	2	1	0	1	0	2	1
95	6	1	2	1	0	1	0
96	3	1	0	0	1	0	0
97	9	8	3	4	0	6	4
98	6	6	7	3	1	1	0
99	4	1	0	2	0	0	1
100	1	2	1	3	0	1	0
101	8	3	6	3	3	0	2
102	6	4	3	4	0	0	0
103	5	2	1	1	1	1	0
104	9	6	3	1	1	1	2
105	11	8	6	7	2	1	2
106	5	3	0	3	3	1	0
107	3	2	0	2	2	0	2
108	2	2	1	0	0	1	0
109	2	0	2	1	0	1	1
110	5	3	2	2	0	1	1
111	10	14	10	8	7	5	4
112	3	3	0	15	0	4	0
113	1	2	1	2	0	0	1
114	4	0	1	2	1	1	0
115	4	1	0	2	1	1	0
116	4	0	2	0	1	1	0
117	3	2	0	1	0	0	0
118	3	0	0	2	1	0	0
119	3	1	0	1	0	1	2
120	1	2	0	0	1	0	1
121	0	0	0	0	1	0	0
122	1	1	0	1	0	0	1
123	2	6	3	4	0	3	2
124	1	2	0	0	0	0	0
125	1	0	0	0	0	0	2
126	0	0	2	0	0	0	0
127	0	1	0	0	2	0	0
128	0	0	1	1	0	0	0
129	0	1	1	0	0	0	0
130	0	0	1	0	1	1	0
131	2	0	2	2	0	1	0
132	0	1	0	2	0	0	0
133	2	1	0	0	0	0	0
134	1	0	0	0	0	0	0
135	0	0	0	0	0	0	0
136	0	0	0	0	0	1	0
137	0	0	0	0	0	0	0
138	0	0	0	0	0	0	0
139	0	0	1	0	0	0	0
140	1	0	1	0	1	0	0
141	1	0	1	0	0	0	0
142	0	0	0	0	0	0	0
143	1	0	0	0	0	0	0
144	1	1	0	0	0	0	0
145	2	0	0	0	0	0	0
146	0	0	0	0	0	0	0
147	0	0	0	1	1	2	0
148	4	1	1	0	0	0	0
149	1	0	1	0	0	0	0
150	1	0	0	2	0	0	0
151	1	0	1	0	3	2	0
152	2	0	0	0	0	0	0
153	1	0	0	1	0	0	0
154	3	0	4	3	1	0	0
155	2	1	1	1	0	3	0
156	3	1	1	2	0	0	0
157	4	0	3	1	0	1	1
158	0	1	0	1	0	0	0
159	2	0	0	1	1	1	0
160	0	0	1	1	0	0	0
161	1	0	1	1	0	1	0
162	0	0	0	2	0	1	0
163	1	2	0	1	0	0	0
164	2	0	1	0	0	0	0
165	0	1	3	0	0	0	0
166	0	1	0	0	0	0	0
167	4	1	1	0	4	0	1
168	1	0	1	0	0	0	1
169	0	3	1	1	2	0	1
170	0	2	1	0	1	0	0
171	0	0	0	3	0	0	0
172	1	2	0	0	0	1	0
173	10	2	2	3	0	0	0
174	4	2	2	1	1	3	1
175	3	2	2	1	0	2	0
176	2	0	0	1	0	1	1
177	2	0	0	0	0	1	0
178	2	1	1	0	0	0	0
179	0	3	2	1	0	0	0
180	2	0	0	0	0	1	0
181	1	0	0	1	0	0	0
182	0	1	0	0	0	0	0
183	0	0	0	0	0	0	0
184	2	0	2	0	0	0	0
185	0	0	0	0	1	0	0
186	0	0	0	1	0	0	0
187	0	1	0	0	1	0	0
188	0	0	0	0	0	0	0
189	0	0	0	1	1	0	0
190	3	1	0	1	1	0	0
191	0	0	0	0	0	0	0
192	1	0	1	0	0	0	0
193	0	0	0	0	0	0	0
194	2	1	0	0	0	0	0
195	0	0	0	2	0	0	0
196	1	0	0	0	0	1	0
197	1	0	0	2	0	0	0
198	0	0	0	0	0	0	0
199	0	0	2	0	0	0	0
200	0	0	0	0	0	0	0
201	1	1	0	1	0	3	1
202	2	0	0	1	1	0	0
203	0	0	0	0	0	0	0
204	0	0	0	0	0	0	0
205	0	0	0	0	0	0	0
206	0	0	0	0	0	0	0
207	0	0	0	0	0	0	0
208	0	1	0	0	0	0	0
209	0	0	0	0	0	0	0
210	0	0	0	0	0	0	0
211	0	0	1	0	0	0	0
212	0	0	0	0	0	0	0
213	1	0	0	0	1	0	0
214	0	0	0	0	0	0	0
215	0	0	0	0	0	0	0
216	0	0	0	0	0	0	0
217	0	0	0	0	0	0	0
218	0	1	0	0	0	0	1
219	0	1	0	0	0	0	0
220	1	0	0	0	0	0	0
221	0	1	0	0	0	0	1
222	0	0	0	0	0	0	0
223	0	0	0	0	0	0	0
224	1	0	0	1	0	1	1
225	3	0	0	3	0	1	0
226	0	1	0	0	0	0	0
227	3	1	0	1	0	0	1
228	1	2	1	2	0	0	1
229	4	0	0	0	0	0	0
230	2	2	2	4	0	0	0
231	3	0	2	0	3	0	0
232	0	0	0	0	0	0	0
233	0	0	0	0	0	0	0
234	1	0	0	0	0	0	0
235	1	0	0	0	2	1	0
236	1	1	0	0	0	0	0
237	0	0	1	0	0	0	0
238	2	0	0	0	0	0	0
239	0	1	0	0	0	0	0
240	0	0	0	0	0	0	0
241	1	0	0	0	0	0	0
242	0	0	0	0	0	0	0
243	0	0	0	0	0	0	0
244	0	0	0	0	0	0	0
245	0	0	0	0	0	0	0
246	0	2	0	1	1	0	0
247	1	0	0	0	0	0	0
248	0	1	0	0	0	1	0
249	2	0	0	0	0	0	0
250	0	0	0	0	0	1	0
251	1	1	0	0	0	0	0
252	0	0	1	0	0	0	0
253	0	1	0	1	0	0	0
254	0	0	0	0	0	0	1
255	0	0	0	0	0	0	0
256	0	0	0	0	0	0	0
257	0	0	1	0	0	0	0
258	0	0	0	0	0	0	0
259	0	0	2	0	0	0	0
260	0	0	0	1	0	0	0
261	1	0	0	0	0	0	0
262	1	3	0	0	0	0	0
263	1	0	0	0	0	0	0
264	1	1	0	1	1	0	0
265	0	0	0	1	0	0	0
266	0	0	0	0	0	0	0
267	0	0	0	0	0	0	0
268	0	0	0	0	0	0	0
269	0	0	0	0	0	0	0
270	1	0	0	1	1	0	0
271	0	0	0	0	0	0	0
272	0	0	0	0	0	0	0
273	0	0	0	1	0	0	0
274	1	0	0	1	0	0	0
275	0	0	0	2	0	0	0
276	0	3	0	0	0	0	0
277	1	0	0	0	0	0	0
278	1	1	0	0	0	0	0
279	0	0	0	1	0	1	0
280	0	0	0	2	0	0	0
281	0	0	0	0	0	0	0
282	0	0	0	2	0	0	1
283	1	2	1	0	0	1	0
284	1	0	0	0	1	0	0
285	0	0	0	0	0	0	0
286	0	0	0	0	0	0	0
287	0	0	0	1	0	0	0
288	0	0	0	0	0	0	0
289	0	0	0	0	0	0	0
290	0	0	0	1	0	0	0
291	0	0	0	0	0	0	0
292	0	0	0	0	0	0	0
293	0	0	1	0	0	0	0
294	0	0	0	0	0	1	0
295	0	0	0	0	0	0	0
296	0	0	0	0	0	0	0
297	0	0	0	1	0	0	0
298	2	0	0	0	0	0	0
299	0	0	0	0	0	1	0
300	0	0	0	0	1	0	0
301	0	0	0	0	0	0	0
302	0	0	0	0	0	0	0
303	0	0	0	0	0	0	0
304	1	0	0	0	0	0	0
305	0	0	0	0	0	0	0
306	0	0	0	0	0	0	0
307	0	0	0	0	0	0	0
308	0	0	0	0	0	0	0
309	1	0	0	0	0	0	0
310	0	0	0	1	0	0	0
311	0	0	0	0	0	0	0
312	1	0	0	0	0	0	0
313	0	0	0	0	0	0	0
314	1	0	0	0	0	0	0
315	0	0	0	0	0	0	1
316	0	0	0	0	0	0	0
317	2	0	0	0	0	0	0
318	0	0	0	0	0	0	1
319	0	0	0	0	0	0	0
320	0	0	0	0	0	0	0
321	0	0	1	0	0	1	0
322	0	0	1	0	0	0	0
323	0	0	0	0	0	0	0
324	0	0	1	0	0	0	0
325	1	0	0	0	0	0	0
326	0	1	1	1	0	0	1
327	0	2	0	0	0	0	1
328	0	2	0	0	0	0	0
329	2	0	0	1	0	0	0
330	0	0	0	0	0	0	0
331	1	0	0	0	0	0	0
332	1	0	0	0	0	0	0
333	0	1	0	0	0	0	0
334	0	1	1	0	1	0	0
335	0	0	1	0	0	0	0
336	1	0	0	2	0	0	0
337	0	0	0	0	0	0	0
338	0	0	0	0	0	0	0
339	0	0	1	2	0	0	0
340	0	0	0	0	0	0	0
341	0	0	0	0	0	0	0
342	0	0	0	0	0	0	0
343	0	0	0	0	0	0	0
344	0	0	0	0	0	0	0
345	0	0	0	0	0	0	0
346	0	0	0	0	0	0	0
347	0	0	0	0	0	0	0
348	0	0	0	0	0	0	0
349	0	0	1	0	0	0	0
350	0	0	0	0	0	0	0
351	0	0	0	0	0	0	0
352	0	0	0	0	0	0	0
353	0	0	0	0	0	0	0
354	0	0	0	0	0	0	0
355	0	0	0	2	0	0	1
356	0	0	0	0	0	0	0
357	0	0	1	1	0	0	0
358	0	0	0	0	0	0	0
359	0	0	0	0	0	0	0
360	0	0	0	0	0	0	0
361	1	0	0	0	0	0	0
362	0	0	0	0	0	0	0
363	0	0	0	0	0	0	0
364	0	0	0	0	0	1	0
365	1	0	0	0	0	0	0
366	0	0	0	0	0	0	0
367	0	0	1	0	0	0	0
368	0	0	0	0	0	0	0
369	0	0	0	0	0	0	0
370	0	0	0	0	0	0	0
371	0	0	0	0	0	0	0
372	0	1	0	0	0	0	0
373	1	0	0	1	0	0	0
374	2	0	0	0	0	0	0
375	0	0	0	0	0	2	0
376	0	0	0	0	0	0	2
377	0	1	0	0	0	0	0
378	0	0	0	0	1	0	0
379	0	0	2	0	0	0	0
380	1	0	0	0	0	0	0
381	0	0	0	1	0	0	0
382	0	0	0	0	0	0	0
383	2	0	0	0	0	0	0
384	2	2	0	1	0	0	0
385	0	0	0	0	0	0	0
386	1	0	1	1	0	0	0
387	0	0	1	0	0	1	1
388	0	0	1	1	0	0	0
389	0	0	0	0	0	1	0
390	0	2	1	0	0	0	0

## Sheet: W5.2
W5.2	1	2	3	4	5	6	7
0	0	0	0	0	0	0	0
1	0	0	0	0	0	0	0
2	0	0	0	0	0	0	0
3	0	0	0	0	0	0	0
4	0	0	0	0	0	0	0
5	0	0	0	0	0	0	0
6	0	0	0	0	0	0	0
7	0	0	0	0	0	0	0
8	0	0	0	0	0	0	0
9	0	0	0	0	0	0	0
10	0	0	0	0	0	0	0
11	0	0	0	0	0	0	0
12	0	0	0	0	0	0	0
13	0	0	0	0	0	0	0
14	0	0	0	0	0	0	0
15	0	0	0	0	0	0	0
16	0	0	0	0	0	0	0
17	0	0	0	0	0	0	0
18	0	0	0	0	0	0	0
19	0	0	0	0	0	0	0
20	0	0	0	0	0	0	0
21	0	0	0	0	0	0	0
22	0	0	0	0	0	0	0
23	0	0	0	0	0	0	0
24	0	0	0	0	0	0	0
25	0	0	0	0	0	0	0
26	0	3	0	0	0	1	0
27	7	4	3	3	0	0	4
28	4	2	2	1	0	2	3
29	0	3	0	3	1	3	0
30	12	4	11	12	8	7	10
31	15	6	10	20	7	3	10
32	48	14	15	25	6	12	9
33	50	15	28	29	15	21	20
34	50	13	20	18	10	8	20
35	143	27	20	34	60	31	61
36	54	6	9	18	27	19	21
37	94	22	31	33	41	28	72
38	199	48	54	76	47	76	101
39	233	37	45	67	143	79	85
40	852	181	231	192	456	246	400
41	40	7	11	18	17	16	37
42	116	24	16	20	31	22	62
43	70	18	16	34	19	18	30
44	17	2	4	20	8	3	6
45	12	3	3	60	1	3	6
46	11	11	7	6	6	5	6
47	4	0	5	5	1	7	0
48	7	4	2	0	0	1	3
49	4	0	3	2	0	0	0
50	4	2	4	2	1	1	1
51	5	2	4	3	1	3	5
52	3	4	1	1	3	1	0
53	19	2	7	5	7	4	6
54	13	3	1	3	4	6	0
55	15	4	5	7	7	5	5
56	40	35	94	24	46	27	42
57	60	17	16	25	26	27	25
58	646	637	325	709	751	1782	256
59	64	14	8	14	24	17	17
60	138	23	22	36	88	31	33
61	35	11	8	5	2	13	24
62	34	3	11	14	11	14	10
63	18	3	1	3	5	9	4
64	12	11	3	4	7	5	7
65	2	4	2	17	2	2	4
66	4	2	1	0	1	0	3
67	10	1	0	4	3	1	1
68	18	2	2	10	8	13	4
69	3	0	1	0	0	1	0
70	2	0	3	2	1	3	1
71	3	0	0	0	1	1	0
72	3	0	0	0	0	0	2
73	0	0	0	5	0	0	0
74	3	0	0	0	0	0	0
75	0	1	0	2	0	1	0
76	0	0	0	0	0	0	0
77	0	0	1	1	0	0	0
78	0	0	0	0	0	0	0
79	0	1	0	0	0	0	0
80	0	0	0	1	0	0	0
81	0	1	0	0	0	0	0
82	0	0	1	0	0	0	0
83	0	0	0	0	1	0	0
84	1	0	0	0	0	0	0
85	0	0	0	0	0	0	0
86	1	0	0	0	0	0	0
87	0	1	0	0	0	0	0
88	0	0	1	0	0	0	0
89	2	0	0	0	1	1	0
90	0	0	0	0	0	0	0
91	0	1	0	0	0	0	0
92	0	0	1	0	0	0	0
93	0	0	0	0	0	0	1
94	0	0	0	0	0	0	0
95	1	0	0	0	0	0	1
96	0	0	0	0	0	0	0
97	1	0	0	0	0	1	0
98	0	0	0	0	1	0	0
99	0	0	0	0	0	0	0
100	0	0	1	0	0	0	0
101	1	1	0	0	0	0	0
102	1	0	0	0	0	0	0
103	2	1	0	0	0	0	0
104	2	1	2	2	2	1	0
105	2	2	0	0	0	0	0
106	2	2	0	1	0	0	0
107	3	3	1	3	0	0	0
108	4	0	0	1	0	0	0
109	3	1	2	1	1	2	1
110	7	3	1	1	0	1	0
111	1	1	1	3	0	2	0
112	0	0	0	0	0	2	0
113	0	0	0	0	1	0	0
114	1	1	0	0	1	0	0
115	1	2	0	2	0	0	0
116	7	3	1	4	3	0	1
117	2	5	5	0	0	1	1
118	3	3	0	0	0	1	0
119	10	4	4	0	2	1	1
120	95	36	41	43	21	22	10
121	12	1	4	2	0	2	0
122	5	3	0	3	3	7	0
123	6	2	2	0	0	2	0
124	0	0	0	0	1	0	1
125	0	1	1	0	1	0	0
126	0	0	2	0	0	1	1
127	1	2	0	0	0	1	0
128	0	1	0	1	0	0	1
129	1	0	0	0	1	0	0
130	0	1	2	2	0	1	0
131	2	0	0	0	0	0	0
132	0	0	0	0	0	0	0
133	0	0	0	0	0	0	0
134	0	0	0	0	0	0	0
135	0	0	0	0	0	0	0
136	0	0	0	0	0	0	0
137	0	0	0	1	0	0	0
138	0	0	0	0	0	0	0
139	0	0	0	0	0	0	0
140	1	0	0	1	0	0	0
141	0	0	0	0	0	0	0
142	1	2	0	1	0	1	0
143	0	0	0	0	0	0	0
144	0	0	0	0	0	0	0
145	0	0	0	0	0	0	0
146	0	0	1	0	0	0	0
147	0	0	0	0	0	0	0
148	0	0	0	0	0	0	0
149	0	0	0	0	0	0	0
150	0	1	0	0	0	0	0
151	0	0	0	0	0	0	0
152	1	0	0	0	1	0	0
153	0	0	0	0	0	0	0
154	1	0	0	0	0	1	0
155	0	0	0	0	0	0	0
156	0	0	0	0	0	0	0
157	0	0	0	0	0	0	0
158	0	0	0	0	0	0	0
159	0	0	1	1	0	0	0
160	0	0	0	0	0	0	0
161	0	0	0	0	0	0	0
162	0	0	0	0	0	0	0
163	0	0	2	0	0	0	0
164	0	0	0	0	0	0	0
165	1	0	0	0	0	0	0
166	0	1	0	0	1	0	0
167	0	0	0	1	0	0	0
168	0	0	0	0	0	0	0
169	0	0	0	1	0	0	0
170	0	0	0	0	0	0	0
171	0	0	0	0	0	0	0
172	1	1	0	0	0	0	0
173	4	3	0	3	0	0	0
174	0	0	0	0	0	0	0
175	2	1	0	0	0	0	0
176	0	0	0	0	0	1	0
177	0	0	0	0	0	0	0
178	0	0	0	0	0	0	0
179	0	0	0	0	0	0	0
180	0	0	0	0	0	0	0
181	0	0	0	0	0	0	0
182	1	0	0	0	0	0	0
183	0	0	1	0	0	0	0
184	0	0	0	0	0	1	1
185	0	0	0	0	0	0	0
186	0	1	0	0	0	0	0
187	0	0	0	0	0	0	0
188	1	0	0	0	0	0	0
189	0	0	0	0	0	0	0
190	0	0	0	0	0	0	0
191	0	0	0	0	0	0	0
192	0	0	0	0	0	0	0
193	1	0	0	0	0	0	0
194	0	0	0	0	0	0	1
195	0	0	0	0	0	0	0
196	0	0	0	0	0	0	0
197	1	0	0	0	0	1	0
198	0	0	0	0	0	0	0
199	0	0	0	0	0	0	0
200	0	0	0	0	0	0	0
201	0	0	0	0	0	0	0
202	0	0	0	0	0	0	0
203	0	0	0	0	0	0	0
204	0	0	1	0	0	0	0
205	0	0	0	0	0	0	0
206	0	0	0	0	0	0	0
207	0	0	0	0	0	0	0
208	0	0	0	0	0	0	0
209	0	0	0	0	0	0	0
210	0	0	0	0	0	0	0
211	0	0	0	0	0	0	0
212	0	0	0	0	0	0	0
213	1	0	0	0	0	0	0
214	0	0	0	0	0	0	0
215	0	0	0	0	0	0	0
216	0	0	0	0	0	0	0
217	1	0	0	1	0	0	0
218	1	0	0	0	0	0	0
219	0	0	0	0	0	0	0
220	1	0	0	0	0	0	0
221	0	0	0	0	0	0	0
222	0	0	0	0	0	0	0
223	0	0	0	0	0	1	0
224	1	0	0	0	2	0	0
225	0	0	0	0	0	0	0
226	1	0	0	1	0	0	0
227	0	0	0	0	0	0	0
228	0	0	0	0	0	0	0
229	0	0	0	1	0	0	0
230	0	0	0	0	0	0	0
231	0	0	0	0	0	0	0
232	2	0	1	0	0	0	0
233	0	0	0	0	0	0	0
234	0	0	0	0	0	0	0
235	0	0	0	0	0	0	0
236	0	0	0	0	0	0	0
237	0	0	0	0	0	0	0
238	0	0	0	0	1	0	0
239	0	0	0	1	0	0	0
240	0	1	1	0	0	0	0
241	0	0	0	0	0	0	0
242	0	0	0	0	0	0	0
243	0	0	0	0	0	0	0
244	0	0	0	0	0	0	0
245	0	0	0	0	0	0	0
246	0	0	0	0	0	0	0
247	0	0	0	0	0	0	0
248	0	0	0	0	0	0	0
249	0	0	1	0	0	0	0
250	0	0	0	1	0	0	0
251	0	0	0	0	0	0	0
252	0	0	0	0	0	0	0
253	1	0	0	0	0	0	0
254	0	0	0	0	0	0	0
255	0	0	1	0	0	0	0
256	0	0	0	0	0	0	0
257	0	0	0	0	0	0	0
258	0	0	0	0	0	0	1
259	1	0	0	0	0	0	0
260	0	0	0	0	0	0	0
261	0	0	0	0	0	0	0
262	0	0	0	0	0	0	0
263	0	0	0	0	0	0	0
264	0	0	0	0	0	0	0
265	0	0	0	0	1	0	0
266	0	0	0	0	0	0	0
267	0	0	0	0	0	0	0
268	3	0	1	1	0	0	1
269	0	0	0	0	0	0	0
270	0	0	0	0	0	0	0
271	0	0	0	0	0	0	0
272	0	0	0	0	0	0	0
273	0	0	0	0	0	0	0
274	1	0	1	0	0	0	1
275	0	0	0	0	0	0	0
276	0	0	0	0	0	0	0
277	0	0	0	0	0	0	0
278	0	0	0	0	0	0	0
279	0	0	0	0	0	0	0
280	0	0	0	0	0	0	0
281	0	0	0	0	0	0	0
282	0	0	0	0	0	0	0
283	0	0	0	0	0	0	0
284	0	0	0	1	0	0	0
285	0	0	0	0	0	0	0
286	0	0	0	0	0	0	0
287	0	0	0	0	0	0	0
288	0	0	0	0	0	0	0
289	0	0	0	0	0	0	0
290	0	0	1	0	0	0	0
291	0	0	0	0	0	0	0
292	0	0	0	0	0	0	0
293	0	0	0	0	0	0	0
294	0	0	0	0	0	0	0
295	0	0	0	0	0	0	0
296	0	0	0	0	0	0	0
297	0	0	0	0	0	0	0
298	0	0	0	0	0	0	0
299	0	0	0	0	0	0	0
300	0	0	0	0	0	0	0
301	0	0	0	0	0	0	0
302	0	0	0	0	0	0	0
303	0	0	0	0	0	0	0
304	0	0	0	0	0	0	0
305	0	0	0	0	0	0	0
306	0	0	0	0	0	0	0
307	0	0	0	0	0	0	0
308	0	0	0	0	0	0	0
309	1	0	0	0	0	0	0
310	0	0	0	0	0	0	0
311	0	0	0	0	0	0	0
312	0	0	0	0	0	0	0
313	0	0	0	0	0	0	0
314	0	0	0	0	0	0	0
315	0	0	0	0	0	0	0
316	0	0	0	0	0	0	0
317	0	0	0	0	0	0	0
318	0	0	0	0	0	0	0
319	0	0	0	0	0	0	1
320	0	0	0	0	0	0	0
321	0	0	0	0	0	0	0
322	0	0	0	0	0	0	0
323	0	0	0	0	0	0	0
324	0	0	0	0	0	0	0
325	0	0	0	0	0	0	0
326	0	0	0	0	0	1	0
327	0	0	0	0	0	0	0
328	0	0	0	0	0	0	0
329	1	1	0	0	0	0	0
330	0	0	0	0	0	0	0
331	0	0	0	0	0	0	0
332	0	0	0	0	0	0	0
333	0	1	1	0	0	0	0
334	0	0	0	0	0	0	0
335	0	0	0	4	0	0	0
336	0	0	0	0	0	0	0
337	0	0	0	0	0	0	0
338	0	0	0	0	0	0	0
339	0	0	0	0	0	0	0
340	0	0	0	0	0	2	0
341	0	0	0	0	0	0	0
342	0	0	0	0	0	0	0
343	0	0	0	0	0	0	0
344	0	0	0	0	0	0	0
345	0	0	0	0	0	0	0
346	0	0	0	0	0	0	0
347	0	0	0	0	0	0	0
348	0	0	0	0	0	0	0
349	0	0	0	0	0	0	0
350	0	0	0	0	0	0	0
351	0	0	0	0	0	0	0
352	0	0	0	0	0	0	0
353	0	0	0	0	0	0	0
354	0	0	0	0	0	0	0
355	0	0	0	0	0	0	0
356	0	0	0	0	0	0	0
357	0	0	0	0	0	0	0
358	0	0	0	0	0	0	0
359	0	0	0	0	0	0	0
360	0	0	0	0	0	0	0
361	0	0	0	0	0	0	0
362	0	0	0	0	0	0	0
363	0	0	0	0	0	0	0
364	0	0	0	0	0	0	0
365	1	0	0	0	0	0	0
366	0	0	0	0	0	0	0
367	0	0	0	0	0	0	0
368	0	0	0	0	0	0	0
369	0	0	0	0	0	0	0
370	0	0	0	0	0	0	0
371	0	0	0	0	0	0	0
372	0	0	0	0	0	0	0
373	0	0	0	0	0	0	0
374	0	0	0	1	0	0	0
375	0	0	0	0	0	0	0
376	0	0	0	0	0	0	0
377	0	0	0	0	0	0	0
378	0	0	0	0	0	1	0
379	0	0	0	0	0	0	0
380	0	0	0	0	0	0	0
381	0	0	0	0	0	0	0
382	0	0	0	0	0	0	1
383	0	0	0	0	0	0	0
384	0	0	0	0	0	0	0
385	0	1	1	1	0	0	0
386	0	0	0	0	0	0	0
387	0	0	0	0	0	0	0
388	0	0	0	0	0	0	0
389	1	0	0	0	0	0	0
390	0	0	0	0	0	0	0
391	0	0	0	0	0	0	0
392	0	0	0	0	0	0	0
393	1	0	0	0	0	0	0
394	0	0	0	0	0	0	0
395	0	0	0	0	0	0	0
396	0	0	0	0	0	0	0
397	2	0	0	1	0	2	0
398	0	0	0	0	0	0	0
399	0	0	0	0	0	0	0
400	0	0	0	0	0	0	0
401	0	0	0	0	0	0	0
402	0	0	0	0	0	0	0
403	0	0	0	0	0	0	0
404	1	0	0	1	0	0	0
405	0	0	0	0	0	0	0
406	0	0	0	1	0	1	0
407	0	0	0	0	0	0	0
408	0	0	0	0	0	0	0
409	0	0	0	0	0	0	0
410	0	0	0	0	0	0	0
411	0	0	0	0	0	0	0
412	0	0	0	0	1	0	0
413	0	0	0	0	0	0	0
414	0	0	0	0	0	0	0
415	0	0	0	0	1	0	0
416	0	0	0	0	0	0	0
417	0	0	0	0	0	0	0
418	0	0	0	0	0	0	0
419	0	0	1	0	0	0	0
420	0	0	0	0	0	0	0
421	0	0	0	0	0	0	0
422	0	0	0	0	0	0	0
423	0	0	0	0	0	0	0
424	0	0	0	0	0	0	0
425	0	0	0	0	0	0	0
426	0	0	0	0	0	0	0
427	0	0	0	0	0	0	0
428	1	0	0	0	0	0	0
429	1	0	1	0	0	0	0
430	0	0	0	0	0	0	0
431	0	0	0	0	0	0	0
432	0	0	0	0	0	0	0
433	0	0	0	0	0	0	0
434	0	0	0	0	0	0	0
435	0	0	0	0	0	0	0
436	0	0	0	0	0	0	0
437	0	0	1	0	0	0	0
438	0	0	0	0	0	0	0
439	0	0	0	0	0	0	0
440	0	0	1	0	0	0	0
441	0	0	0	0	0	0	0
442	0	0	0	0	0	0	0
443	1	0	0	0	0	0	0
444	0	0	0	0	0	0	0
445	0	0	0	0	0	0	0
446	1	0	0	0	0	0	0
447	1	0	0	0	0	0	0
448	0	0	0	0	0	0	0
449	1	0	1	0	0	0	0
450	0	0	0	0	0	0	0
451	0	0	1	0	0	0	0
452	0	0	0	0	0	0	0
453	0	0	1	0	0	0	0
454	0	0	0	0	0	0	0
455	0	1	1	0	0	1	0
456	0	0	0	0	0	0	0
457	0	0	1	0	0	0	0
458	0	0	0	0	0	0	0
459	1	0	1	0	0	1	0
460	0	0	0	1	0	0	0
461	0	0	0	0	0	0	0
462	0	1	0	0	0	0	0
463	1	0	0	0	0	1	0
464	1	0	0	0	0	0	0
465	0	0	0	0	0	0	0
466	2	0	0	0	0	1	0
467	1	0	0	0	1	0	0
468	1	2	0	1	0	0	0
469	4	1	0	2	0	1	0
470	4	4	1	3	2	4	0
471	1	2	0	0	0	0	0
472	1	0	0	0	0	0	0
473	3	1	1	1	1	1	0
474	18	8	8	3	5	4	5
475	0	0	0	0	0	0	0
476	0	0	1	0	0	0	0
477	2	1	0	0	0	0	0
478	0	0	0	0	0	0	0
479	0	0	0	0	0	0	0
480	0	0	0	0	0	0	0
481	0	0	0	0	0	0	0
482	0	0	0	0	0	0	0
483	0	0	0	0	0	0	0
484	0	0	0	0	0	0	0
485	0	0	0	0	0	0	0
486	0	0	0	0	0	0	0
487	0	0	0	0	0	0	0
488	0	1	0	0	0	0	0
489	0	0	0	0	0	0	0
490	0	0	0	0	0	0	0
491	0	0	0	0	0	0	0
492	0	0	0	0	0	0	0
493	0	0	0	0	0	0	0
494	0	0	0	0	0	0	0
495	0	0	0	0	0	0	0
496	0	0	0	0	0	0	0
497	0	0	0	0	0	0	0
498	0	0	0	0	0	0	0
499	0	0	0	0	0	0	0
500	0	0	0	0	0	0	0
501	0	0	0	0	0	0	0
502	0	0	0	0	0	0	0
503	0	0	0	0	0	0	0
504	0	0	0	0	0	0	0
505	0	0	0	0	0	0	0
506	0	0	0	0	0	0	0
507	0	0	0	0	0	0	0
508	0	0	0	0	0	0	0
509	0	0	0	0	0	0	0
510	0	0	0	0	0	0	0
511	0	0	0	0	0	0	0
512	0	0	0	0	0	0	0
513	0	0	0	0	0	0	0
514	0	0	0	0	0	0	0
515	0	0	0	0	1	0	0
516	0	0	0	0	0	0	0
517	0	0	0	0	0	0	0
518	0	0	0	0	0	0	0
519	0	0	0	0	0	0	0
520	0	0	0	0	0	0	0
521	0	0	0	0	0	0	0
522	0	0	0	0	0	0	0
523	0	0	0	0	0	0	0
524	0	0	0	0	0	0	0
525	0	0	0	0	0	0	0
526	0	0	0	0	0	0	0
527	0	0	0	0	0	0	0
528	0	0	0	0	0	0	0
529	0	0	0	1	0	0	0
530	0	0	0	0	0	0	0
531	0	1	0	0	0	0	0
532	0	0	0	0	0	0	0
533	0	0	0	0	0	0	0
534	0	0	0	0	0	0	0
535	0	0	0	0	0	0	0
536	0	0	0	0	0	0	0
537	0	0	0	0	0	0	0
538	0	0	0	0	0	0	0
539	0	0	0	0	0	0	0
540	0	0	0	0	0	0	0
541	0	0	0	0	0	0	0
542	0	0	0	0	0	0	0
543	0	0	0	0	0	0	0
544	0	0	0	0	0	0	0
545	0	0	0	0	0	0	0
546	0	0	0	0	0	0	0
547	0	0	0	0	0	0	0
548	0	0	0	0	0	0	0
549	0	0	0	0	0	0	0
550	0	0	0	0	0	0	0
551	0	0	0	0	0	0	0
552	0	0	0	0	0	0	0
553	0	0	0	0	0	0	0
554	0	0	0	0	0	0	0
555	0	0	0	0	0	0	0
556	0	0	0	0	0	0	0
557	0	0	0	0	0	0	0
558	0	0	0	0	0	0	0
559	0	0	0	0	0	0	0
560	0	0	0	0	0	0	0
561	0	0	0	0	0	0	0
562	0	0	0	0	0	0	0
563	0	0	0	0	0	0	0
564	0	0	0	0	0	0	0
565	0	0	0	0	0	0	0
566	0	0	0	0	0	0	0
567	0	0	0	0	0	0	0
568	0	0	0	0	0	0	0
569	0	0	0	0	0	0	0
570	0	0	0	0	0	0	0
571	0	0	0	0	0	0	0
572	0	0	0	0	0	0	0
573	0	0	0	0	0	0	0
574	0	0	0	0	0	0	0
575	0	0	0	0	0	0	0
576	0	0	0	0	0	0	0
577	0	0	0	0	0	0	0
578	0	0	0	0	0	0	0
579	0	0	0	0	0	0	0
580	0	0	0	0	0	0	0
581	0	0	0	0	0	0	0
582	0	0	0	0	0	0	0
583	0	0	0	0	0	0	0
584	0	0	0	0	0	0	0
585	0	0	0	0	0	0	0
586	0	0	0	0	0	0	0
587	0	0	0	0	0	0	0
588	0	0	0	0	0	0	0
589	0	0	0	0	0	0	0
590	0	0	0	0	0	0	0
591	0	0	0	0	0	0	0
592	0	0	0	0	0	0	0
593	0	0	0	0	0	0	0
594	0	0	0	0	0	0	0
595	0	0	0	0	0	0	0
596	0	0	0	0	0	0	0
597	0	0	0	0	0	0	0
598	0	0	0	0	0	0	0
599	0	0	0	0	0	0	0
600	0	0	0	0	0	0	0
601	0	0	0	0	0	0	0
602	0	0	0	0	0	0	0
603	0	0	0	0	0	0	0
604	0	0	0	0	0	0	0
605	0	0	0	0	0	0	0
606	0	0	0	0	0	0	0
607	0	0	0	0	0	0	0
608	0	0	0	0	0	0	0
609	0	0	0	0	0	0	0
610	0	0	0	0	0	0	0
611	0	0	0	0	0	0	0
612	0	0	0	0	0	0	0
613	0	0	0	0	0	0	0
614	0	0	0	0	0	0	0
615	0	0	0	0	0	0	0
616	0	0	0	0	0	0	0
617	0	0	0	0	0	0	0
618	0	0	0	0	0	0	0
619	0	0	0	0	0	0	0
620	0	0	0	0	0	0	0
621	0	0	0	0	0	0	0
622	0	0	0	0	0	0	0
623	0	0	0	0	0	0	0
624	0	0	0	0	0	0	0
625	0	0	0	0	0	0	0
626	0	0	0	0	0	0	0
627	0	0	0	0	0	0	0
628	0	0	0	0	0	0	0
629	0	0	0	0	0	0	0
630	0	0	0	0	0	0	0
631	0	0	0	0	0	0	0
632	0	0	0	0	0	0	0
633	0	0	0	0	0	0	0
634	0	0	0	0	0	0	0
635	0	0	0	0	0	0	0
636	0	0	0	0	0	0	0
637	0	0	0	0	0	0	0
638	0	0	0	0	0	0	0
639	0	0	0	0	0	0	0
640	0	0	0	0	0	0	0
641	0	0	0	0	0	0	0
642	0	0	0	0	0	0	0
643	0	0	0	0	0	0	0
644	0	0	0	0	0	0	0
645	0	0	1	0	0	0	0
646	0	0	0	0	0	0	0
647	0	0	0	0	0	0	0
648	0	0	0	0	0	0	0
649	0	0	0	0	0	0	0
650	0	0	0	0	0	0	0
651	0	0	0	0	0	0	0
652	0	0	0	0	0	0	0
653	0	0	0	0	0	0	0
654	0	0	0	0	0	0	0
655	0	0	0	0	0	0	0
656	0	0	0	0	0	0	0
657	0	0	0	0	0	0	0
658	0	0	0	0	0	0	0
659	0	0	0	0	0	0	0
660	0	0	0	0	0	0	0
661	0	0	0	0	0	0	0
662	0	0	0	0	0	0	0
663	0	0	0	0	0	0	0
664	0	0	0	0	0	0	0
665	0	0	0	0	0	0	0
666	0	0	0	0	0	0	0
667	0	0	0	0	0	0	0
668	0	0	0	0	0	0	0
669	0	0	0	0	0	0	0
670	0	0	0	0	0	0	0
671	0	0	0	0	0	0	0
672	0	0	0	0	0	0	0
673	0	0	0	0	0	0	0
674	0	0	0	0	0	0	0
675	0	0	0	0	0	0	0
676	0	0	0	0	0	0	0
677	0	0	0	0	0	0	0
678	0	0	0	0	0	0	0
679	0	0	0	0	0	0	0
680	0	0	0	0	0	0	0
681	0	0	0	0	0	0	0
682	0	0	0	0	0	0	0
683	0	0	0	0	0	0	0
684	0	0	0	0	0	0	0
685	0	0	0	0	0	0	0
686	0	0	0	0	0	0	0
687	0	0	0	0	0	0	0
688	0	0	0	0	0	0	0
689	0	0	0	0	0	0	0
690	0	0	0	0	0	0	0
691	0	0	0	0	0	0	0
692	0	0	0	0	0	0	0
693	0	0	0	0	0	0	0
694	0	0	0	0	0	0	0
695	0	0	0	0	0	0	0
696	0	0	0	0	0	0	0
697	0	1	0	0	0	0	0
698	0	0	0	0	0	0	0
699	0	0	0	0	0	0	0
700	0	0	0	0	0	0	0
701	0	0	0	0	0	0	0
702	0	0	1	0	0	0	0
703	0	0	0	0	0	0	0
704	0	0	0	0	0	0	0
705	0	1	0	0	0	0	0
706	0	0	0	0	0	0	0
707	0	0	0	0	0	0	0
708	0	0	0	0	0	0	0
709	0	0	0	0	0	0	0
710	0	0	0	0	0	0	0
711	0	0	0	0	0	0	0
712	0	0	0	2	0	0	0
713	0	0	0	0	0	0	0
714	0	0	0	0	0	0	0
715	0	0	0	0	0	0	0
716	0	0	0	0	0	0	0
717	0	0	0	0	0	0	0
718	0	0	0	0	0	0	0
719	0	0	0	0	0	0	0
720	0	0	0	0	0	0	0
721	0	0	0	0	0	0	0
722	0	0	0	0	0	0	0
723	1	0	0	0	0	0	0
724	0	0	0	0	0	0	0
725	0	0	0	0	0	0	0
726	0	0	0	0	0	0	1
727	0	0	0	0	0	0	0
728	0	0	0	0	0	0	0
729	0	0	0	0	0	0	0
730	1	0	0	0	0	0	0
731	0	0	0	0	0	0	0
732	0	0	0	0	0	0	0
733	0	1	0	0	0	0	0
734	0	0	0	0	0	0	0
735	0	0	0	1	0	0	0
736	1	0	1	1	0	0	0
737	1	1	0	0	0	0	0
738	2	0	0	0	0	0	0
739	3	1	2	1	0	0	0
740	9	3	4	6	1	2	0
741	0	0	0	0	0	0	0
742	0	0	0	1	0	0	0

## Sheet: W6.2
W6.2	1	2	3	4	5	6	7
1	0	0	0	0	0	0	0
2	0	0	0	0	0	0	0
3	0	0	0	0	0	0	0
4	0	0	0	0	0	0	0
5	0	0	0	0	0	0	0
6	0	0	0	0	0	0	0
7	0	0	0	0	0	0	0
8	0	0	0	0	0	0	0
9	0	0	0	0	0	0	0
10	0	0	0	0	0	0	0
11	0	0	0	0	0	0	0
12	0	0	0	0	0	0	0
13	0	0	0	0	0	0	0
14	0	0	0	0	0	0	0
15	0	0	0	0	0	0	0
16	0	0	0	0	0	0	0
17	0	0	0	0	0	0	0
18	0	0	0	0	0	0	0
19	0	0	0	0	0	0	0
20	0	0	0	0	0	0	0
21	0	0	0	0	0	0	0
22	0	0	0	0	0	0	0
23	0	0	0	0	0	0	0
24	0	0	0	0	0	0	0
25	0	0	0	0	0	0	0
26	0	0	0	0	0	0	0
27	0	0	0	0	0	0	0
28	0	0	0	0	0	0	0
29	0	0	0	0	0	0	0
30	0	0	0	0	0	0	0
31	0	0	0	0	0	0	0
32	0	0	0	0	0	0	0
33	0	0	0	0	0	0	0
34	0	0	0	0	0	0	0
35	0	0	0	0	0	0	0
36	0	0	1	0	0	0	1
37	0	0	0	0	0	0	0
38	0	0	0	0	0	0	0
39	0	0	0	0	0	0	1
40	0	0	0	0	0	0	0
41	1	4	1	1	0	1	0
42	0	0	0	0	0	0	0
43	0	0	1	1	0	0	0
44	2	0	0	0	0	0	0
45	0	0	1	0	1	0	1
46	1	2	3	0	1	2	2
47	5	4	5	5	1	5	3
48	0	1	0	0	0	0	0
49	10	2	6	7	2	1	0
50	1	1	1	1	0	0	0
51	10	6	8	7	3	4	3
52	10	6	14	9	3	6	3
53	10	4	5	6	2	1	2
54	22	11	11	12	7	15	3
55	1	1	0	3	2	2	0
56	46	37	20	32	12	19	14
57	89	88	55	77	22	54	28
58	48	20	20	26	8	21	11
59	36	21	39	28	9	16	15
60	103	77	64	57	27	36	30
61	14	6	11	10	1	4	2
62	6	8	8	8	4	7	4
63	680	493	479	352	155	217	134
64	28	13	5	21	15	10	7
65	26	19	20	22	5	14	8
66	15	9	8	10	4	3	1
67	7	5	4	2	2	2	1
68	0	0	0	2	1	0	0
69	34	24	25	22	9	9	7
70	2	0	0	1	3	1	1
71	0	0	2	0	2	0	0
72	3	1	0	2	0	0	2
73	2	1	0	0	0	0	0
74	1	2	1	1	0	0	3
75	7	2	0	3	1	1	0
76	3	0	1	3	0	1	1
77	6	5	4	8	2	1	0
78	4	2	1	2	1	1	1
79	3	2	0	3	2	2	0
80	2	3	0	0	0	1	0
81	2	0	1	0	1	1	0
82	5	0	3	1	1	0	1
83	0	0	5	1	1	1	1
84	5	0	2	2	1	2	1
85	4	1	3	3	0	1	0
86	5	2	1	4	2	5	3
87	1	1	1	0	0	0	1
88	1	1	4	2	1	1	0
89	5	0	1	2	0	2	0
90	13	7	3	6	1	4	4
91	5	0	1	2	0	0	0
92	0	2	2	0	0	0	2
93	1	0	2	0	1	0	1
94	4	1	2	2	0	0	0
95	4	1	1	1	0	3	1
96	7	0	2	0	1	3	1
97	2	3	1	1	1	1	0
98	1	3	1	0	0	1	1
99	10	3	0	2	1	2	1
100	2	2	4	5	0	0	2
101	2	1	4	2	0	0	1
102	9	5	4	6	0	4	2
103	6	2	3	2	0	2	0
104	12	3	8	7	3	4	1
105	1	0	0	0	0	0	0
106	0	1	0	1	1	0	1
107	1	0	0	1	0	1	0
108	0	0	0	1	0	0	0
109	1	1	0	0	0	2	0
110	3	0	1	1	0	1	0
111	1	3	0	3	0	0	0
112	6	0	1	2	1	1	0
113	6	4	4	1	2	1	0
114	8	3	5	4	0	1	1
115	13	7	9	7	3	4	4
116	7	0	1	3	2	6	4
117	14	7	2	5	1	4	2
118	3	2	1	0	0	1	1
119	0	2	2	0	0	1	1
120	29	10	10	16	5	4	7
121	0	2	3	2	0	0	1
122	2	1	0	0	0	0	0
123	2	2	2	3	0	1	1
124	0	0	1	1	0	0	0
125	0	0	0	0	0	0	0
126	1	2	1	0	0	0	0
127	0	0	0	3	0	0	0
128	0	0	0	0	1	0	0
129	1	0	2	0	0	0	0
130	0	0	0	0	0	0	0
131	0	0	0	0	0	0	0
132	0	1	0	1	0	0	0
133	0	0	0	0	0	0	0
134	0	0	0	0	0	0	0
135	0	0	0	0	0	0	0
136	0	2	0	0	0	0	0
137	0	0	0	1	0	0	0
138	0	1	0	1	0	0	1
139	0	0	0	0	0	0	0
140	0	0	0	0	0	0	0
141	1	0	0	0	0	0	0
142	0	0	0	0	0	0	0
143	0	0	0	0	0	0	0
144	0	0	0	1	0	0	0
145	0	0	0	0	0	0	0
146	0	0	0	1	0	0	0
147	0	0	0	0	0	0	0
148	0	0	0	0	0	0	0
149	0	0	0	0	0	0	0
150	0	0	0	0	0	0	0
151	0	0	0	0	0	0	0
152	0	0	0	0	0	0	0
153	0	0	0	0	0	0	0
154	0	0	0	1	0	0	0
155	0	0	0	0	0	0	0
156	0	0	0	0	0	0	0
157	0	0	0	0	0	1	0
158	0	0	0	0	0	0	0
159	0	0	0	0	0	0	0
160	0	0	0	0	0	0	0
161	0	0	0	1	0	0	0

## Sheet: W7.2
W7.2	1	2	3	4	5	6	7
1	0	0	0	0	0	0	0
2	0	0	0	0	0	0	0
3	0	0	0	0	0	0	0
4	0	0	0	0	0	0	0
5	0	0	0	0	0	0	0
6	0	0	0	0	0	0	0
7	0	0	0	0	0	0	0
8	0	0	0	0	0	0	0
9	0	0	0	0	0	0	0
10	0	0	0	0	0	0	0
11	0	0	0	0	0	0	0
12	0	0	0	0	0	0	0
13	0	0	0	0	0	0	0
14	0	0	0	0	0	0	0
15	0	0	0	0	0	0	0
16	0	0	0	0	0	0	0
17	0	0	0	0	0	0	0
18	0	0	0	0	0	0	0
19	0	0	0	0	0	0	0
20	0	0	0	0	0	0	0
21	0	0	0	0	0	0	0
22	0	0	0	0	0	0	0
23	0	0	0	0	0	0	0
24	0	0	0	0	0	0	0
25	0	0	0	0	0	0	0
26	0	0	0	0	0	0	0
27	0	0	0	0	0	0	0
28	0	0	0	0	0	0	0
29	0	0	0	0	0	0	0
30	0	0	0	0	0	0	0
31	0	0	0	0	0	0	0
32	0	0	0	0	0	0	0
33	0	0	0	0	0	0	0
34	0	0	0	0	0	0	0
35	0	0	0	0	0	0	0
36	0	0	0	0	0	0	0
37	0	0	0	0	0	0	0
38	0	0	0	0	0	0	0
39	0	0	0	0	0	0	0
40	0	0	0	0	0	0	0
41	0	0	0	0	0	0	0
42	0	0	0	0	0	0	0
43	0	0	0	0	0	0	0
44	0	0	0	0	0	0	0
45	0	0	0	0	0	0	0
46	0	0	0	0	0	0	0
47	0	0	0	0	0	0	0
48	0	0	0	0	0	0	0
49	0	0	0	0	0	0	0
50	0	0	0	0	0	0	0
51	0	0	0	0	0	0	0
52	0	0	0	0	0	0	0
53	0	0	0	0	0	0	0
54	0	0	0	0	0	0	0
55	0	0	0	0	0	0	0
56	0	0	0	0	0	0	0
57	0	0	0	0	0	0	0
58	0	0	0	0	0	0	0
59	0	0	0	0	0	0	0
60	0	0	0	0	0	0	0
61	0	0	0	0	0	0	0
62	0	0	0	0	0	0	0
63	0	0	0	0	0	0	0
64	0	0	0	0	0	0	0
65	0	0	0	0	0	0	0
66	0	0	0	0	0	0	0
67	0	0	0	0	0	0	0
68	0	0	0	0	0	0	0
69	0	0	0	0	0	0	0
70	0	0	0	0	0	0	0
71	0	0	0	0	0	0	0
72	0	0	0	0	0	0	0
73	0	0	0	0	0	0	0
74	0	0	0	0	0	0	0
75	0	0	0	0	0	0	0
76	0	0	0	0	0	0	0
77	0	0	0	0	0	0	0
78	0	0	0	0	0	0	0
79	0	0	0	0	0	0	0
80	0	0	0	0	0	1	0
81	0	0	0	0	0	0	0
82	0	0	0	0	0	0	0
83	0	0	0	0	0	0	0
84	0	0	0	0	0	0	0
85	0	0	0	0	0	0	0
86	0	0	0	0	0	0	0
87	0	0	0	0	0	0	0
88	0	0	0	0	0	0	0
89	0	0	0	0	0	0	0
90	0	0	0	0	0	0	0
91	0	0	0	0	0	0	0
92	0	0	0	0	0	0	0
93	0	1	0	0	0	0	0
94	0	0	0	0	0	0	0
95	0	0	0	0	0	0	0
96	0	0	0	0	0	0	0
97	0	0	0	0	0	0	1
98	0	0	0	0	0	0	0
99	0	0	0	0	0	0	0
100	0	0	0	0	0	0	0
101	0	0	0	1	0	0	0
102	0	0	0	0	0	0	0
103	0	0	0	0	0	0	0
104	0	0	0	0	0	0	0
105	0	0	0	0	0	0	0
106	0	0	0	0	0	0	0
107	0	0	0	0	0	0	0
108	0	0	0	0	0	0	0
109	0	0	0	0	0	0	0
110	0	0	0	0	0	0	0
111	0	0	0	0	0	0	0
112	0	0	0	0	0	0	0
113	0	0	0	0	0	0	0
114	0	0	0	0	0	0	0
115	0	0	0	0	0	0	0
116	0	0	0	0	0	0	0
117	0	0	0	0	0	0	0
118	0	0	0	0	0	0	0
119	0	0	0	0	0	0	0
120	0	0	0	0	0	0	0
121	0	0	0	0	0	0	0
122	0	0	0	0	0	0	0
123	0	0	0	0	0	0	0
124	0	0	0	0	0	0	0
125	0	0	0	0	0	0	0
126	0	0	0	0	0	0	0
127	0	0	0	0	0	0	0
128	0	0	0	0	0	0	0
129	0	0	0	0	0	0	0
130	0	0	0	0	0	0	0
131	0	0	0	0	0	0	0
132	0	0	0	0	0	0	0
133	0	0	0	0	0	0	0
134	0	0	0	0	0	0	0
135	0	0	0	0	0	0	0
136	0	0	0	0	0	0	0
137	0	0	0	0	0	0	0
138	0	0	0	0	0	0	0
139	0	0	0	0	0	0	0
140	0	0	0	0	0	0	0
141	0	0	0	0	0	0	0
142	0	0	0	0	0	0	0
143	0	0	0	0	0	0	0
144	0	0	0	0	0	0	0
145	0	0	0	0	0	0	0
146	0	0	0	0	0	0	0
147	0	0	0	0	0	0	0
148	0	0	0	0	0	0	0
149	0	0	0	0	0	0	0
150	0	0	0	0	0	0	0
151	0	0	0	0	0	0	0
152	0	0	0	0	0	0	0
153	0	0	0	0	0	0	0
154	0	0	0	0	0	0	0
155	0	0	0	0	0	0	0
156	0	0	0	0	0	1	0

## Sheet: W11.2
W11.2	1	2	3	4	5	6	7
1	0	0	0	0	0	0	0
2	0	0	0	0	0	0	0
3	0	0	0	0	0	0	0
4	0	0	0	0	0	0	0
5	0	0	0	0	0	0	0
6	0	0	0	0	0	0	0
7	0	0	0	0	0	0	0
8	0	0	0	0	0	0	0
9	0	0	0	0	0	0	0
10	0	0	0	0	0	0	0
11	0	0	0	0	0	0	0
12	0	0	0	0	0	0	0
13	0	0	0	0	0	0	0
14	0	0	0	0	0	0	0
15	0	0	0	0	0	0	0
16	0	0	0	0	0	0	0
17	0	0	0	0	0	0	0
18	0	0	0	0	0	0	0
19	0	0	0	0	0	0	0
20	0	0	0	0	0	0	0
21	0	0	0	0	0	0	0
22	0	0	0	0	0	0	0
23	0	0	0	0	0	0	0
24	0	0	0	0	0	0	0
25	0	0	0	0	0	0	0
26	0	0	0	0	0	0	0
27	0	0	0	0	0	0	0
28	0	0	0	0	0	0	0
29	0	0	0	0	0	0	0
30	1	0	0	0	0	0	0
31	0	0	0	0	0	0	0
32	0	0	1	0	0	0	0
33	0	0	0	0	0	0	0
34	1	0	0	0	0	0	0
35	0	0	0	0	0	0	0
36	1	0	1	0	1	0	0
37	7	7	11	1	1	1	3
38	3	4	3	1	6	1	1
39	2	0	0	0	0	0	0
40	0	3	3	1	1	0	0
41	0	1	1	1	0	0	0
42	1	0	1	1	0	1	1
43	0	3	1	0	1	0	0
44	2	2	0	2	0	0	0
45	1	1	0	0	1	0	0
46	0	2	0	1	1	1	0
47	4	0	1	2	1	4	1
48	3	2	0	3	0	0	0
49	3	0	3	4	3	0	0
50	2	1	1	2	1	1	0
51	2	1	1	1	0	0	1
52	5	1	2	4	1	0	1
53	7	5	1	2	0	1	0
54	9	6	4	6	2	2	0
55	15	7	12	6	4	5	4
56	70	34	29	38	10	18	16
57	9	3	2	2	0	2	4
58	5	6	5	8	3	3	0
59	4	2	2	0	0	1	3
60	7	11	5	10	12	3	3
61	13	6	9	3	3	6	3
62	27	9	10	7	3	11	7
63	12	8	6	4	2	4	4
64	50	24	23	17	5	15	10
65	11	9	1	5	3	2	5
66	4	2	0	2	0	3	3
67	4	3	2	3	2	5	0
68	2	2	1	1	2	3	0
69	0	1	4	1	1	3	2
70	6	5	2	0	1	1	2
71	5	3	3	1	2	0	3
72	1	2	1	0	1	1	0
73	2	5	7	3	1	2	1
74	0	5	2	2	2	2	0
75	5	1	4	0	0	2	0
76	3	2	3	1	2	2	2
77	7	3	3	1	2	1	3
78	4	6	2	3	0	1	3
79	5	3	4	2	5	2	4
80	3	2	2	3	5	4	2
81	10	6	9	11	4	4	6
82	2	7	5	7	2	4	4
83	4	5	2	3	1	4	4
84	4	5	2	2	1	3	0
85	8	2	2	1	5	4	3
86	6	2	4	3	4	1	1
87	5	4	3	4	4	3	4
88	5	5	4	4	1	2	2
89	4	1	1	5	2	4	1
90	3	6	2	4	3	4	0
91	7	3	2	5	1	7	1
92	6	4	5	2	3	2	1
93	8	5	5	5	3	2	3
94	6	2	2	3	3	0	3
95	7	10	9	6	6	7	3
96	13	15	3	7	1	4	4
97	11	7	12	8	4	4	6
98	46	27	22	29	8	14	8
99	5	5	3	5	2	5	1
100	1	2	4	1	3	3	2
101	6	6	5	2	2	8	2
102	5	9	2	7	4	3	2
103	11	6	4	1	4	7	6
104	8	5	7	1	2	5	4
105	3	10	9	3	6	6	4
106	6	4	8	3	4	6	4
107	56	41	34	25	22	23	22
108	16	13	6	9	7	8	8
109	14	6	4	4	4	3	3
110	15	10	12	4	4	10	3
111	6	5	5	6	2	1	1
112	50	40	36	30	14	14	8
113	9	7	5	8	5	0	2
114	6	3	4	8	4	5	0
115	5	4	5	5	4	0	1
116	4	7	5	2	5	2	2
117	18	7	9	8	3	4	2
118	13	14	24	12	10	10	8
119	16	7	10	7	7	6	5
120	17	19	18	8	11	7	9
121	12	3	8	9	3	2	2
122	6	6	4	4	5	4	3
123	5	1	3	8	3	2	5
124	4	2	4	3	3	1	3
125	7	4	3	3	1	6	2
126	4	8	7	4	2	5	0
127	3	8	5	4	5	7	5
128	5	6	6	9	6	2	4
129	12	18	11	7	5	8	9
130	5	9	8	8	3	3	6
131	53	41	33	29	12	19	22
132	17	6	12	9	4	8	6
133	79	74	43	51	28	50	32
134	7	5	6	3	6	6	8
135	3	1	4	4	3	1	2
136	2	2	2	1	1	2	0
137	8	1	2	1	4	0	0
138	3	2	0	2	0	1	2
139	2	4	2	5	2	2	1
140	3	3	2	2	1	4	1
141	4	1	3	6	2	2	1
142	8	3	1	4	1	3	3
143	3	3	3	4	0	2	0
144	6	5	2	6	1	3	3
145	5	0	0	2	0	1	1
146	0	0	1	1	0	1	0
147	2	2	3	1	0	0	1
148	3	0	2	2	0	0	1
149	2	0	0	3	2	0	2
150	4	1	1	2	2	0	1
151	1	6	3	1	3	1	1
152	4	6	2	3	3	1	1
153	7	2	10	6	2	8	4
154	23	15	7	16	8	7	14
155	8	8	5	8	3	6	10
156	6	1	4	4	0	2	1
157	3	0	4	1	0	4	1
158	7	3	4	2	2	5	0
159	1	4	4	3	5	4	3
160	0	0	1	4	1	2	2
161	1	5	3	1	0	3	2
162	2	2	1	0	2	1	0
163	5	3	1	2	1	3	0
164	5	2	5	3	3	3	3
165	3	7	1	5	2	0	5
166	17	5	3	3	2	3	3
167	80	51	47	41	20	16	16
168	14	6	7	11	3	3	3
169	11	14	8	10	5	8	0
170	10	6	10	12	3	4	8
171	6	2	4	7	1	3	4
172	21	10	8	15	8	13	9
173	11	8	15	10	6	8	7
174	3	1	3	3	1	2	1
175	4	3	2	1	0	1	1
176	5	3	1	1	1	4	1
177	4	2	1	4	6	2	2
178	4	1	0	5	5	2	2
179	4	5	3	3	0	1	2
180	5	1	3	4	0	3	0
181	1	5	1	4	0	2	1
182	5	5	3	4	3	2	0
183	5	2	2	2	6	4	1
184	0	2	3	1	0	2	0
185	20	15	7	10	8	9	3
186	26	14	10	18	10	16	11
187	6	5	1	2	4	3	0
188	8	3	3	2	2	1	2
189	1	7	1	4	1	3	2
190	9	13	5	7	5	5	7
191	11	23	12	13	8	5	7
192	9	8	6	7	3	3	3
193	4	8	0	2	4	3	3
194	3	7	1	4	3	1	1
195	13	12	13	8	8	8	5
196	1	1	0	2	2	1	3
197	1	6	1	5	3	1	1
198	5	1	0	3	3	2	1
199	4	1	2	2	3	0	0
200	10	6	7	3	3	4	2
201	7	7	11	6	2	0	4
202	10	4	4	4	3	4	3
203	1	5	7	2	4	8	9
204	12	4	5	5	0	1	3
205	4	4	3	5	2	0	2
206	8	6	3	9	1	7	2
207	8	5	4	3	2	2	2
208	17	5	3	5	6	3	3
209	10	7	7	5	9	2	6
210	4	9	5	7	2	8	8
211	17	6	14	11	7	8	5
212	18	8	8	11	7	4	5
213	13	16	10	12	7	13	10
214	13	14	12	15	9	12	12
215	18	21	11	10	11	7	5
216	16	9	7	10	8	10	8
217	7	7	7	3	3	3	7
218	10	5	4	7	6	5	3
219	12	10	10	10	4	6	11
220	10	9	11	7	6	5	1
221	8	7	7	9	11	7	8
222	33	20	16	23	12	12	13
223	44	19	43	20	17	15	16
224	68	55	52	63	37	45	28
225	72	51	59	56	38	37	34
226	112	73	77	65	57	68	46
227	104	88	89	78	44	57	49
228	89	57	54	70	30	34	38
229	4	7	6	3	5	3	5
230	4	1	2	2	0	1	2
231	2	2	2	1	0	5	3
232	6	4	4	2	5	0	0
233	2	4	4	3	5	5	3
234	24	16	21	18	5	7	6
235	24	9	11	15	9	7	11
236	38	28	35	31	14	27	19
237	92	56	46	54	54	36	44
238	229	162	159	140	82	89	86
239	405	297	293	239	148	206	167
240	159	114	135	113	75	83	67
241	804	493	476	503	291	347	281
242	69	57	38	55	25	25	31
243	9	5	7	4	11	8	3
244	9	7	6	5	2	2	0
245	8	2	2	6	5	2	2
246	4	1	6	2	1	2	2
247	9	1	4	1	1	1	1
248	2	1	0	0	1	2	1
249	2	2	0	0	3	0	3
250	3	0	2	1	2	2	0
251	4	4	0	3	0	2	2
252	2	2	4	4	1	0	2
253	1	1	4	3	0	2	3
254	5	9	5	4	2	1	3
255	10	12	5	3	1	6	4
256	14	9	11	10	4	4	6
257	9	7	3	4	3	4	7
258	2	2	2	1	1	1	0
259	1	0	0	2	0	1	0
260	4	2	2	0	0	1	1
261	1	0	1	1	0	0	0
262	0	0	0	0	0	0	1
263	0	0	1	2	0	1	0
264	1	1	1	1	0	0	1
265	3	0	0	2	2	1	0
266	5	4	4	3	1	2	0
267	5	6	2	3	2	3	0
268	3	6	1	6	2	2	3
269	2	3	3	2	3	4	4
270	3	1	4	1	0	1	3
271	6	3	5	5	4	4	7
272	6	4	6	1	2	5	2
273	117	77	69	65	29	39	25
274	52	31	24	28	35	22	14
275	4	1	3	1	1	5	1
276	0	0	1	0	0	0	0
277	2	0	0	2	2	0	0
278	1	1	0	0	1	0	0
279	2	0	0	1	0	1	0
280	0	0	0	0	0	0	0
281	1	0	3	1	0	0	0
282	2	1	0	0	10	1	0
283	2	0	0	0	0	0	0
284	0	0	0	0	0	0	0
285	0	0	0	0	0	0	0
286	0	0	0	0	0	0	0
287	0	0	0	0	0	0	0
288	0	0	0	0	0	0	0
289	0	0	0	0	0	0	0
290	1	0	0	0	0	0	0
291	1	0	0	0	0	0	0
292	0	0	0	0	0	0	0
293	0	0	0	0	0	0	1
294	0	0	0	0	0	0	0
295	0	0	0	0	0	0	0
296	0	0	1	0	0	0	0
297	0	0	0	0	0	0	0
298	0	0	0	0	0	0	0
299	0	0	0	0	0	0	0
300	0	0	0	0	0	0	0
301	0	0	0	0	0	0	0
302	0	0	0	0	0	0	0
303	0	0	0	0	0	0	0
304	0	0	0	0	0	0	0
305	0	0	0	0	0	0	0
306	0	0	0	0	0	0	0
307	0	0	0	0	0	0	0
308	0	0	0	0	0	0	0
309	0	0	0	0	0	0	0
310	0	0	0	0	0	0	0
311	0	0	0	0	0	0	0
312	0	0	0	0	0	0	0
313	0	0	0	0	0	0	0
314	0	0	0	0	0	0	0
315	0	0	0	0	0	0	0
316	0	0	0	0	0	0	0
317	0	0	0	0	0	0	0
318	0	0	0	0	0	0	0
319	0	0	0	0	0	0	0
320	0	0	0	0	0	0	0
321	0	0	0	0	0	0	0
322	0	0	0	0	0	0	0
323	0	0	0	0	0	0	0
324	0	0	0	0	0	0	0
325	0	0	0	0	0	0	0
326	0	0	0	0	0	0	0
327	0	0	0	0	0	0	0
328	0	0	0	0	0	0	0
329	0	0	0	0	0	0	0
330	0	0	0	0	0	0	0
331	0	0	0	0	0	0	0
332	0	0	0	0	0	0	0
333	0	0	0	0	0	0	0
334	0	0	0	0	0	0	0
335	0	0	0	0	0	0	0
336	0	0	0	0	0	0	0
337	0	0	0	0	0	0	0
338	0	0	0	0	0	0	0
339	0	0	0	0	0	0	0
340	0	0	0	0	0	0	0
341	0	0	0	0	0	0	0
342	0	0	0	0	0	0	0
343	0	0	0	0	0	0	0
344	0	0	0	0	0	0	0
345	0	0	0	0	0	0	0
346	0	0	0	0	0	0	0
347	0	0	0	0	0	0	0
348	0	0	0	0	0	0	0
349	0	0	0	0	0	0	0
350	0	0	0	0	0	0	0
351	0	0	0	0	0	0	0
352	0	0	0	0	0	0	0
353	0	0	0	0	0	0	0
354	0	0	0	0	0	0	0
355	0	0	0	0	0	0	0
356	0	0	0	0	0	0	0
357	0	0	0	0	0	0	0
358	0	0	0	0	0	0	0
359	0	0	0	0	0	0	0
360	0	0	0	0	0	0	0
361	0	0	0	0	0	0	0
362	0	0	0	0	0	0	0
363	0	0	0	0	0	0	0
364	0	0	0	0	0	0	0
365	0	0	0	0	0	0	0
366	0	0	0	0	0	0	0
367	0	0	0	0	0	0	0
368	0	0	0	0	0	0	0
369	0	0	0	0	0	0	0
370	0	0	0	0	0	0	0
371	0	0	0	0	0	0	0
372	0	0	0	0	0	0	0
373	0	0	0	0	0	0	0
374	0	0	0	0	0	0	0
375	0	0	0	0	0	0	0
376	0	0	0	0	0	0	0
377	0	0	0	0	0	0	0
378	1	0	0	0	0	0	0
379	0	0	0	0	0	0	0
380	0	0	0	0	0	0	0
381	0	0	0	0	0	0	0
382	0	0	0	0	0	0	0
383	0	0	0	0	0	0	0
384	0	0	0	0	0	0	0
385	0	0	0	0	0	0	0
386	0	0	0	0	0	0	0
387	0	0	0	0	0	0	0
388	0	0	0	0	0	0	0
389	0	0	0	0	0	0	0
390	0	0	0	0	0	0	0
391	0	0	0	0	0	0	0
392	0	0	0	0	0	0	0
393	0	0	0	0	0	0	0
394	0	0	0	0	0	0	0
395	0	0	0	0	0	0	0
396	0	0	0	0	0	0	0
397	0	0	0	0	0	0	0
398	0	0	0	0	0	0	0
399	0	0	0	0	0	0	0
400	0	0	0	0	0	0	0
401	0	0	0	0	0	0	0
402	0	0	0	0	0	0	0
403	0	0	0	0	0	0	0
404	0	0	0	0	0	0	0
405	0	0	0	0	0	0	0
406	0	0	0	0	0	0	0
407	0	0	0	0	0	0	0
408	0	0	0	0	0	0	0
409	0	0	0	0	0	0	0
410	0	0	0	0	0	0	0
411	0	0	0	0	0	0	0
412	0	0	0	0	0	0	0
413	0	0	0	0	0	0	0
414	0	0	0	0	0	0	0
415	0	0	0	0	0	0	0
416	0	0	0	0	0	0	0
417	0	0	0	0	0	0	0
418	0	0	0	0	0	0	0
419	0	0	0	0	0	0	0
420	0	0	0	0	0	0	0
421	0	0	0	0	0	0	0
422	0	0	0	0	0	0	0
423	0	0	0	0	0	0	0
424	0	0	0	0	0	0	0
425	0	0	0	0	0	0	0
426	0	0	0	0	0	0	0
427	0	0	0	0	0	0	0
428	0	0	0	0	0	0	0
429	0	0	0	0	0	0	0
430	0	0	0	0	0	0	0
431	0	0	0	0	0	0	0
432	0	0	0	0	0	0	0
433	0	0	0	0	0	0	0
434	0	0	0	0	0	0	0
435	0	0	0	0	0	0	0
436	0	0	0	0	0	0	0
437	0	0	0	0	0	0	0
438	0	0	0	0	0	0	0
439	0	0	0	0	0	0	0
440	0	0	0	0	0	0	0
441	0	0	0	0	0	0	0
442	0	0	0	0	0	0	0
443	0	0	0	0	0	0	0
444	0	0	0	0	0	0	0
445	0	0	0	0	0	0	0
446	0	0	0	0	0	0	0
447	0	0	0	0	0	0	0
448	0	0	0	0	0	0	0
449	0	0	0	0	0	0	0
450	0	0	0	0	0	0	0
451	0	0	0	0	0	0	0
452	0	0	0	0	0	0	0
453	0	0	0	0	0	0	0
454	0	0	0	0	0	0	0
455	0	0	0	0	0	0	0
456	0	0	0	0	0	0	0
457	0	0	0	0	0	0	0
458	0	0	0	0	0	0	0
459	0	0	0	0	0	0	0
460	0	0	0	0	0	0	0
461	0	0	0	0	0	0	0
462	0	0	0	0	0	0	0
463	0	0	0	0	0	0	0
464	0	0	0	0	0	0	0
465	0	0	0	0	0	0	0
466	0	0	0	0	0	0	0
467	0	0	0	0	0	0	0
468	0	0	0	0	0	0	0
469	0	0	0	0	0	0	0
470	0	0	0	0	0	0	0
471	0	0	0	0	0	0	0
472	0	0	0	0	0	0	0
473	0	0	0	0	0	0	0
474	0	0	0	0	0	0	0
475	0	0	0	0	0	0	0
476	0	0	0	0	0	0	0
477	0	0	0	0	0	0	0
478	0	0	0	0	0	0	0
479	0	0	0	0	0	0	0
480	0	0	0	0	0	0	0
481	0	0	0	0	0	0	0
482	0	0	0	0	0	0	0
483	0	0	0	0	0	0	0
484	0	0	0	0	0	0	0
485	0	0	0	0	0	0	0
486	0	0	0	0	0	0	0
487	0	0	0	0	0	0	0
488	0	0	0	0	0	0	0
489	0	0	0	0	0	0	0
490	0	0	0	0	0	0	0
491	0	0	0	0	0	0	0
492	0	0	0	0	0	0	0
493	0	0	0	0	0	0	0
494	0	0	0	0	0	0	0
495	0	0	0	0	0	0	0
496	0	0	0	0	0	0	0
497	0	0	0	0	0	0	0
498	0	0	0	0	0	0	0
499	0	0	0	0	0	0	0
500	0	0	0	0	0	0	0
501	0	0	0	0	0	0	0
502	0	0	0	0	0	0	0
503	0	0	0	0	0	0	0
504	0	0	0	0	0	0	0
505	0	0	0	0	0	0	0
506	0	0	0	0	0	0	0
507	0	0	0	0	0	0	0
508	0	0	0	0	0	0	0
509	0	0	0	0	0	0	0
510	0	0	0	0	0	0	0
511	0	0	0	0	0	0	0
512	1	0	0	0	0	0	0
513	0	0	0	0	0	0	0
514	1	0	0	0	0	0	0

## Sheet: W12.2
W12.2	1	2	3	4	5	6	7
1	0	0	0	0	0	0	0
2	0	0	0	0	0	0	0
3	0	0	0	0	0	0	0
4	0	0	0	0	0	0	0
5	0	0	0	0	0	0	0
6	0	0	0	0	0	0	0
7	0	0	0	0	0	0	0
8	0	0	0	0	0	0	0
9	0	0	0	0	0	0	0
10	0	0	0	0	0	0	0
11	0	0	0	0	0	0	0
12	0	0	0	0	0	0	0
13	0	0	0	0	0	0	0
14	0	0	0	0	0	0	0
15	0	0	0	0	0	0	0
16	0	0	0	0	0	0	0
17	0	0	0	0	0	0	0
18	0	0	0	0	0	0	0
19	0	0	0	0	0	0	0
20	0	0	0	0	0	0	0
21	0	0	0	0	0	0	0
22	0	0	0	0	0	0	0
23	0	0	0	0	0	0	0
24	0	0	0	0	0	0	0
25	0	0	0	0	0	0	0
26	1	0	2	0	1	0	0
27	0	0	8	0	0	0	0
28	1	0	8	2	0	0	0
29	2	2	14	13	1	1	1
30	1	2	1	2	1	0	1
31	3	1	0	0	4	1	0
32	0	3	1	4	4	0	0
33	0	0	2	2	0	0	0
34	0	0	0	20	12	3	2
35	0	0	1	2	0	1	0
36	0	0	0	0	1	0	0
37	0	1	0	1	18	1	1
38	1	0	0	2	1	0	0
39	0	0	0	0	50	0	0
40	0	0	0	0	0	0	0
41	0	1	0	0	1	0	0
42	0	0	0	0	0	0	0
43	0	0	0	0	0	0	0
44	1	0	0	0	0	0	0
45	1	0	0	0	1	0	0
46	0	0	0	0	0	0	0
47	0	0	0	0	0	0	0
48	0	0	0	0	0	0	0
49	0	0	0	0	0	0	0
50	0	0	0	0	0	0	0
51	0	0	0	0	0	0	0
52	0	0	0	0	0	0	0
53	0	0	0	0	1	0	0
54	0	0	0	0	0	1	0
55	0	0	0	0	0	0	0
56	0	0	0	1	0	0	0
57	1	1	0	0	0	0	0
58	0	0	0	0	0	0	0
59	2	2	0	0	0	0	0
60	0	0	0	0	0	0	0
61	0	0	0	3	0	0	0
62	0	0	0	0	0	0	0
63	2	0	1	1	0	0	0
64	0	0	0	0	0	0	0
65	0	0	0	0	0	0	0
66	0	0	0	0	0	0	0
67	0	0	0	0	0	0	0
68	0	0	0	0	0	0	0
69	0	0	1	0	0	0	0
70	0	0	0	0	0	0	0
71	0	0	0	0	0	0	0
72	0	0	0	0	0	0	0
73	0	0	0	0	0	0	0
74	0	0	0	0	0	0	0
75	0	0	0	0	0	0	0
76	0	0	0	0	0	0	0
77	0	0	0	0	0	0	0
78	0	0	1	0	1	0	0
79	0	0	0	0	0	0	0
80	0	0	0	0	0	0	0
81	0	0	0	0	0	0	0
82	0	1	0	0	0	0	0
83	0	0	0	0	0	0	0
84	0	0	0	0	0	0	0
85	0	0	0	0	0	0	0
86	0	0	0	0	0	0	0
87	0	1	0	0	0	0	0
88	0	0	0	0	0	0	0
89	0	0	0	0	0	0	0
90	0	0	0	0	0	0	0
91	0	0	0	0	0	0	0
92	0	0	0	0	0	0	0
93	0	0	0	1	0	0	0
94	1	0	0	2	0	0	0
95	0	0	0	0	0	0	0
96	0	0	0	0	0	0	0
97	0	1	0	0	0	0	0
98	0	0	0	0	0	0	0
99	0	0	0	0	0	0	0
100	0	0	0	0	0	0	0
101	0	0	0	0	0	0	0
102	1	0	0	0	0	0	0

## Sheet: W13.2
W13.2	1	2	3	4	5	6	7
1	0	0	0	0	0	0	0
2	0	0	0	0	0	0	0
3	0	0	0	0	0	0	0
4	0	0	0	0	0	0	0
5	0	0	0	0	0	0	0
6	0	0	0	0	0	0	0
7	0	0	0	0	0	0	0
8	0	0	0	0	0	0	0
9	0	0	0	0	0	0	0
10	0	0	0	0	0	0	0
11	0	0	0	0	0	0	0
12	0	0	0	0	0	0	0
13	0	0	0	0	0	0	0
14	0	0	0	0	0	0	0
15	0	0	0	0	0	0	0
16	0	0	0	0	0	0	0
17	0	0	0	0	0	0	0
18	0	0	0	0	0	0	0
19	0	0	0	0	0	0	0
20	0	0	0	0	0	0	0
21	0	0	0	0	0	0	0
22	0	0	0	0	0	0	0
23	0	0	0	0	0	0	0
24	0	0	0	0	0	0	0
25	0	0	0	0	0	0	0
26	0	0	0	0	0	0	0
27	0	0	0	0	0	0	0
28	0	0	0	0	0	0	0
29	0	0	0	0	0	0	0
30	0	0	0	0	0	0	0
31	0	0	0	0	0	0	0
32	0	0	0	0	0	0	0
33	0	0	0	0	0	0	0
34	0	0	0	0	0	0	0
35	0	0	0	0	0	0	0
36	0	0	0	0	0	0	0
37	0	0	0	0	0	0	0
38	0	1	0	0	0	0	0
39	0	0	0	0	0	0	0
40	0	0	0	0	0	0	0
41	0	0	0	0	0	0	0
42	1	0	0	0	0	0	0
43	0	0	0	0	0	0	0
44	5	3	0	1	0	0	0
45	0	0	0	0	0	0	0
46	1	3	0	1	0	0	0
47	0	0	0	0	0	0	0
48	0	0	0	0	0	0	0
49	0	0	0	0	0	0	0
50	0	0	0	0	0	0	0
51	0	0	0	0	0	0	0
52	0	0	0	0	0	0	0
53	0	0	0	0	0	0	0
54	0	0	0	0	0	0	0
55	0	0	0	0	0	0	0
56	0	0	0	0	0	0	0
57	0	0	0	0	0	0	0
58	0	0	0	0	0	0	0
59	0	0	0	0	0	0	0
60	0	0	0	0	0	0	0
61	0	0	0	0	0	0	0
62	0	0	0	0	0	0	0
63	0	0	0	0	0	0	0
64	0	0	0	0	0	0	0
65	0	0	0	0	0	0	0
66	0	0	0	0	0	0	0
67	0	0	0	0	0	0	0
68	0	0	0	0	0	0	0
69	0	0	0	0	0	0	0
70	0	0	0	0	0	0	0
71	0	0	0	0	0	0	0
72	0	0	0	0	0	0	0
73	0	0	0	0	0	0	0
74	0	0	0	0	0	0	0
75	0	0	0	0	0	0	0
76	1	0	0	0	0	0	0
77	0	0	0	0	0	0	0
78	0	0	0	0	0	0	0
79	0	0	0	0	0	0	0
80	0	0	0	0	0	0	0
81	0	0	0	0	0	0	0
82	0	0	0	0	0	0	0
83	0	0	0	0	0	0	0
84	0	0	0	0	0	0	0
85	0	0	0	0	0	0	0
86	0	0	0	0	0	0	0
87	0	0	0	0	0	0	0
88	0	0	0	0	0	0	0
89	0	0	0	0	0	1	0
90	0	0	0	0	0	0	0
91	0	0	0	0	0	0	0
92	0	0	0	0	0	0	0
93	0	0	0	0	0	0	0
94	0	0	0	0	0	0	0
95	0	0	0	0	0	0	0
96	0	0	0	0	0	0	0
97	0	0	0	0	0	0	0
98	0	0	0	0	0	0	0
99	0	0	0	0	0	0	0
100	0	0	0	0	0	0	0
101	0	0	0	0	0	0	0
102	0	0	0	0	0	0	0
103	0	0	0	0	0	0	0
104	0	0	0	0	0	0	0
105	0	0	0	0	0	0	0
106	0	0	0	0	0	0	0
107	0	0	0	0	0	0	0
108	0	0	0	0	0	0	0
109	0	0	0	0	0	0	0
110	0	0	0	0	0	0	0
111	0	0	0	0	0	0	0
112	0	0	0	0	0	0	0
113	0	0	0	0	0	0	0
114	0	0	0	0	0	0	0
115	0	0	0	0	0	0	0
116	0	0	0	0	0	0	0
117	0	0	0	0	0	0	0
118	0	0	0	0	0	0	0
119	0	0	0	0	0	0	0
120	0	0	0	0	0	0	0
121	0	0	0	0	0	0	0
122	0	0	0	0	0	0	0
123	0	0	0	0	0	0	0
124	0	0	0	0	0	0	0
125	0	0	0	0	0	0	0
126	0	0	0	0	0	0	0
127	0	0	0	0	0	0	0
128	0	0	0	0	0	0	0
129	0	0	0	0	0	0	0
130	0	0	0	0	0	0	0
131	1	0	0	0	0	0	0

## Sheet: W16.2
W16.2	1	2	3	4	5	6	7
1	0	0	0	0	0	0	0
2	0	0	0	0	0	0	0
3	0	0	0	0	0	0	0
4	0	0	0	0	0	0	0
5	0	0	0	0	0	0	0
6	0	0	0	0	0	0	0
7	0	0	0	0	0	0	0
8	0	0	0	0	0	0	0
9	0	0	0	0	0	0	0
10	0	0	0	0	0	0	0
11	0	0	0	0	0	0	0
12	0	0	0	0	0	0	0
13	0	0	0	0	0	0	0
14	0	0	0	0	0	0	0
15	0	0	0	0	0	0	0
16	0	0	0	0	0	0	0
17	0	0	0	0	0	0	0
18	0	0	0	0	0	0	0
19	0	0	0	0	0	0	0
20	0	0	0	0	0	0	0
21	0	0	0	0	0	0	0
22	0	0	0	0	0	0	0
23	0	0	0	0	0	0	0
24	0	0	0	0	0	0	0
25	0	0	0	0	0	0	0
26	1	0	0	0	0	0	0
27	0	0	0	0	0	0	0
28	0	0	0	0	0	1	0
29	0	0	0	0	0	0	0
30	0	0	0	0	0	0	0
31	0	0	0	1	0	0	0
32	2	2	1	2	0	3	1
33	0	0	0	0	0	0	0
34	0	0	0	0	0	0	0
35	0	0	0	0	0	0	0
36	0	0	0	0	0	0	0
37	0	0	0	1	0	0	0
38	0	0	0	0	0	0	0
39	0	0	0	0	0	0	0
40	0	0	0	0	0	0	0
41	0	0	0	0	0	0	0
42	0	0	0	0	0	0	0
43	0	0	0	0	0	0	0
44	2	1	0	1	0	0	0
45	8	2	6	4	0	0	0
46	0	0	0	0	0	0	0
47	1	0	1	0	0	0	0
48	2	0	0	0	0	0	0
49	0	0	0	2	0	0	0
50	0	0	0	0	0	0	0
51	9	5	7	6	1	2	1
52	0	0	0	0	0	0	0
53	0	0	0	0	0	0	0
54	0	0	0	0	0	1	1
55	0	0	0	0	0	0	0
56	0	0	1	0	0	0	0
57	0	1	0	0	0	0	0
58	0	0	0	0	0	0	0
59	0	0	0	0	0	1	0
60	0	0	0	0	0	0	0
61	0	0	0	1	0	0	0
62	0	0	0	0	0	0	0
63	0	0	0	0	0	0	0
64	0	0	0	0	0	0	0
65	0	0	0	0	0	0	0
66	0	0	0	0	0	0	0
67	0	0	0	1	0	0	0
68	0	0	0	0	0	0	0
69	0	0	0	0	0	0	0
70	0	0	0	0	0	0	0
71	0	0	0	0	0	0	0
72	0	0	0	0	0	0	0
73	0	0	0	0	0	0	0
74	0	0	0	0	0	0	0
75	0	0	0	0	0	0	0
76	0	0	0	0	0	0	0
77	0	0	0	0	0	0	0
78	0	0	0	0	0	0	0
79	0	0	0	0	0	0	0
80	0	0	0	0	0	0	0
81	0	0	0	0	0	0	0
82	0	0	0	0	0	0	0
83	0	0	0	0	0	0	0
84	0	0	0	0	0	0	0
85	0	0	0	0	0	0	0
86	0	0	0	0	0	0	0
87	0	0	0	0	0	0	0
88	0	0	0	0	0	0	0
89	0	0	0	0	0	0	0
90	0	0	0	0	0	0	0
91	0	0	0	0	0	0	0
92	0	0	0	0	0	0	0
93	0	0	0	0	0	0	0
94	0	0	0	0	0	1	0
95	0	0	0	0	0	0	0
96	0	0	0	0	0	0	0
97	0	0	0	0	0	0	0
98	0	0	0	0	0	0	0
99	0	0	0	0	0	0	0
100	0	0	0	0	0	0	0
101	0	0	0	0	0	0	0
102	0	0	0	0	0	0	0
103	2	0	0	0	0	0	0
104	0	0	0	1	0	0	0
105	0	0	0	0	0	0	0
106	0	0	0	0	0	0	0
107	0	0	0	0	0	0	0
108	0	0	0	0	0	0	0
109	0	0	0	0	0	0	0
110	0	0	0	0	0	0	0
111	0	0	0	0	0	0	0
112	0	0	0	0	0	0	0
113	0	0	0	0	0	0	0
114	0	0	0	0	0	0	0
115	0	0	0	0	0	0	0
116	0	0	0	0	0	0	0
117	0	0	0	0	0	0	0
118	0	0	0	0	0	0	0
119	0	0	0	0	0	0	0
120	0	0	0	0	0	0	0
121	0	0	0	0	0	0	0
122	0	0	0	0	0	0	0
123	0	0	0	0	0	0	0
124	0	0	0	0	0	0	0
125	0	0	0	0	0	0	0
126	0	0	0	0	0	0	0
127	0	1	0	0	0	1	0
128	0	0	1	0	0	0	0
129	0	0	0	0	0	0	0
130	0	0	0	1	0	0	0
131	1	0	0	0	0	1	0
132	0	0	0	0	0	0	0
133	0	0	0	2	0	0	0
134	0	0	0	0	0	0	0
135	0	0	0	0	0	0	0
136	0	0	0	0	0	0	0
137	0	0	0	0	1	0	0
138	0	0	0	0	0	0	0
139	0	0	0	0	0	0	0
140	0	0	0	0	0	0	0
141	0	0	0	0	0	0	0
142	0	0	0	0	0	0	0
143	0	0	0	0	0	0	0
144	0	0	0	0	0	0	0
145	0	0	0	0	0	0	0
146	0	0	0	0	0	0	0
147	0	0	0	0	0	0	0
148	0	0	0	0	0	0	0
149	0	0	0	0	0	0	0
150	0	0	0	0	0	0	0
151	0	0	0	0	0	0	0
152	0	0	0	0	0	0	0
153	0	0	0	0	0	0	0
154	0	0	0	0	0	0	0
155	0	0	0	0	0	0	0
156	0	0	0	0	0	0	0
157	0	0	0	0	0	0	0
158	0	0	0	0	0	0	0
159	0	0	0	0	0	0	0
160	0	0	0	0	0	0	0
161	0	0	0	0	0	0	0
162	0	0	0	0	0	0	0
163	0	0	0	0	0	0	0
164	0	0	0	0	0	0	0
165	0	0	0	0	0	0	0
166	0	0	0	0	0	0	0
167	0	0	0	0	0	0	0
168	0	0	0	0	0	0	0
169	0	0	0	0	0	0	0
170	0	0	0	0	0	0	0
171	0	0	0	0	0	0	0
172	0	1	0	0	0	0	0
173	0	0	0	0	0	0	0
174	0	0	0	0	0	0	0
175	0	0	0	0	0	0	0
176	0	0	0	0	0	0	0
177	0	0	0	0	0	0	0
178	0	0	0	0	0	0	0
179	0	0	0	0	0	0	0
180	0	0	0	0	0	0	0
181	0	0	0	0	0	0	0
182	0	0	0	0	0	0	0
183	0	0	0	0	0	0	0
184	0	0	0	0	0	0	0
185	0	0	0	0	0	0	0
186	0	0	0	0	0	0	0
187	0	0	0	0	0	0	0
188	0	0	0	0	0	0	0
189	0	0	0	0	0	0	0
190	0	0	0	0	0	0	0
191	0	0	0	0	0	0	0
192	0	0	0	0	0	0	0
193	0	0	0	0	0	0	0
194	0	0	0	0	0	0	0
195	0	0	0	0	0	0	0
196	0	0	0	0	0	0	0
197	0	0	0	0	0	0	0
198	0	0	0	0	1	0	0
199	0	0	0	0	0	0	0
200	0	0	0	0	0	0	0
201	0	0	0	0	0	0	0
202	0	1	0	0	0	0	0
203	0	0	0	0	0	0	0
204	0	0	0	0	0	0	0
205	0	0	0	0	0	0	0
206	0	0	0	0	0	0	0
207	0	0	0	0	0	0	0
208	0	0	0	0	0	0	0
209	0	0	0	0	0	0	1
210	0	0	1	0	0	0	0
211	0	0	0	0	0	1	0
212	0	0	0	0	0	0	0
213	0	0	0	0	0	0	0
214	0	0	0	0	0	0	0
215	0	0	0	0	0	0	0
216	19	10	9	13	0	5	3
217	1	0	0	0	0	0	0
218	0	0	0	0	0	0	0
219	0	0	0	0	0	0	0
220	0	0	0	0	0	0	0
221	0	0	0	0	0	0	0
222	0	0	0	0	0	0	0
223	0	0	0	0	0	0	0
224	1	0	0	0	1	0	0
225	0	0	0	0	0	0	0
226	0	0	0	0	0	0	0
227	0	0	0	0	0	0	0
228	1	0	0	0	0	0	0
229	0	0	0	0	0	0	0
230	0	0	0	0	0	0	0
231	0	0	0	0	0	0	0
232	0	0	0	0	0	0	0
233	0	0	0	0	0	0	0
234	1	0	0	0	0	0	0
235	0	0	1	0	0	0	0
236	0	0	0	0	0	0	0
237	0	0	0	0	0	0	0
238	0	0	0	0	0	0	0
239	0	0	0	0	0	0	0
240	0	0	0	0	0	0	0
241	0	0	0	0	0	0	0
242	0	0	0	0	0	0	0
243	0	0	0	0	0	0	0
244	0	0	0	0	0	0	0
245	0	0	0	0	0	0	0
246	0	0	0	0	0	0	0
247	0	0	0	0	0	0	0
248	0	0	0	0	0	0	0
249	0	0	0	0	0	0	0
250	0	0	0	0	0	0	0
251	0	0	0	0	0	0	0
252	0	0	0	0	0	0	0
253	0	0	0	0	0	0	0
254	0	0	0	0	0	0	0
255	0	0	0	0	0	0	0
256	0	0	0	0	0	0	0
257	0	0	0	0	0	0	0
258	0	0	1	0	0	0	0
259	0	0	0	0	0	0	0
260	0	0	0	0	0	0	0
261	0	0	0	0	0	0	0
262	0	0	0	0	0	0	0
263	0	0	0	0	0	0	0
264	0	0	0	0	0	0	0
265	0	0	0	0	0	0	0
266	0	0	0	0	0	0	0
267	0	0	0	0	0	0	0
268	0	0	0	0	0	0	0
269	0	0	0	0	0	0	0
270	0	0	0	0	0	0	0
271	0	0	0	0	0	0	0
272	0	0	0	0	0	0	0
273	0	0	0	0	0	0	0
274	0	0	0	0	0	0	0
275	0	0	0	0	0	0	0
276	0	0	0	0	0	0	0
277	0	0	0	0	0	0	0
278	0	0	0	0	0	0	0
279	0	0	0	0	0	0	0
280	0	0	0	0	0	0	0
281	0	0	0	0	0	0	0
282	0	0	0	0	0	0	0
283	0	0	0	0	0	0	0
284	0	0	0	0	0	0	0
285	0	0	0	0	0	0	0
286	0	0	0	0	0	0	0
287	0	0	0	0	0	0	0
288	0	0	0	0	0	0	0
289	0	0	0	0	0	0	0
290	0	0	0	0	0	0	0
291	0	0	0	0	0	0	0
292	0	0	0	0	0	0	0
293	0	0	0	0	0	0	0
294	0	0	0	0	0	0	0
295	0	0	0	0	0	0	0
296	0	0	0	0	0	0	0
297	0	0	0	0	0	0	0
298	0	0	0	0	0	0	0
299	0	0	0	0	0	0	0
300	0	0	0	0	0	0	0
301	0	0	0	0	0	0	0
302	0	0	0	0	0	0	0
303	0	0	0	0	0	0	0
304	0	0	0	0	0	0	0
305	0	0	0	0	0	0	0
306	0	0	0	0	0	0	0
307	0	0	0	0	0	0	0
308	0	0	0	0	0	0	0
309	0	0	0	0	0	0	0
310	0	0	0	0	0	0	0
311	0	0	0	0	0	0	0
312	0	0	0	0	0	0	0
313	0	0	0	0	0	0	0
314	15	6	9	3	0	5	1

## Sheet: W22.2
W22.2	1	2	3	4	5	6	7
1	0	0	0	0	0	0	0
2	0	0	0	0	0	0	0
3	0	0	0	0	0	0	0
4	0	0	0	0	0	0	0
5	0	0	0	0	0	0	0
6	0	0	0	0	0	0	0
7	0	0	0	0	0	0	0
8	0	0	0	0	0	0	0
9	0	0	0	0	0	0	0
10	0	0	0	0	0	0	0
11	0	0	0	0	0	0	0
12	0	0	0	0	0	0	0
13	0	0	0	0	0	0	0
14	0	0	0	0	0	0	0
15	0	0	0	0	0	0	0
16	0	0	0	0	0	0	0
17	0	0	0	0	0	0	0
18	0	0	0	0	0	0	0
19	0	0	0	0	0	0	0
20	0	0	0	0	0	0	0
21	0	0	0	0	0	0	0
22	0	0	0	0	0	0	0
23	0	0	0	0	0	0	0
24	0	0	0	0	0	0	0
25	0	0	0	0	0	0	0
26	1	0	0	0	6	0	1
27	0	0	0	0	15	0	0
28	0	0	0	0	0	0	0
29	1	3	0	12	56	0	0
30	1	0	0	1	54	1	1
31	7	1	2	0	10	3	5
32	14	0	0	1	2	0	0
33	0	2	0	5	29	1	1
34	1	2	1	1	23	2	10
35	14	13	0	2	8	3	16
36	8	3	0	3	3	2	1
37	0	0	0	4	16	11	88
38	3	0	0	1	0	3	84
39	4	18	1	4	1	1	45
40	2	4	2	0	0	0	59
41	5	12	2	3	5	1	3
42	3	18	1	2	2	2	35
43	7	7	0	3	1	0	102
44	76	4	0	0	4	0	26
45	76	12	8	21	1	0	11
46	25	11	3	13	0	0	96
47	74	2	0	18	0	0	35
48	2	0	0	0	2	1	7
49	1	7	5	2	29	0	36
50	18	7	16	1	3	1	31
51	12	11	5	2	2	0	32
52	12	14	1	16	4	0	14
53	11	7	12	5	5	1	30
54	2	3	18	6	3	2	29
55	11	2	16	9	5	4	5
56	3	16	0	3	11	1	5
57	10	9	9	3	5	2	47
58	12	5	3	4	6	1	1
59	16	7	113	2	5	0	6
60	74	7	5	3	4	0	6
61	5	16	1	25	27	0	33
62	17	13	16	17	9	1	11
63	14	0	3	4	5	1	11
64	10	15	6	6	2	2	11
65	37	7	6	28	7	5	23
66	39	69	103	180	7	0	81
67	17	2	6	5	3	4	27
68	2	9	3	5	4	0	4
69	1	3	4	4	3	0	3
70	5	1	7	2	8	3	4
71	5	3	6	3	0	1	12
72	4	2	4	5	3	1	5
73	2	4	4	28	1	1	8
74	6	11	4	7	33	1	6
75	6	6	13	18	1	1	17
76	19	2	14	12	2	1	23
77	8	12	28	36	39	2	30
78	18	16	8	26	7	0	45
79	23	6	16	66	11	0	37
80	2	15	40	55	55	1	18
81	9	3	33	31	13	1	5
82	9	6	12	35	6	1	44
83	3	58	24	34	25	0	57
84	8	8	32	55	2	0	107
85	0	3	10	7	11	4	10
86	2	14	9	6	16	0	14
87	17	80	44	33	7	0	28
88	5	71	22	82	41	0	50
89	1	13	5	19	43	0	3
90	35	63	57	136	1	1	88
91	5	50	45	66	2	0	35
92	3	21	35	40	6	0	31
93	7	10	14	33	5	2	8
94	2	15	15	28	35	1	30
95	2	88	25	33	15	0	15
96	1	89	52	38	1	2	19
97	0	7	18	9	1	1	1
98	2	51	14	48	7	5	7
99	6	28	42	44	5	2	7
100	4	34	73	63	2	2	100
101	5	24	23	104	3	0	11
102	22	3	12	13	2	0	10
103	3	8	24	51	5	2	5
104	2	64	19	18	38	1	4
105	15	4	8	34	19	0	1
106	29	66	16	11	7	0	7
107	8	2	11	46	12	1	4
108	21	19	36	24	63	0	4
109	13	3	10	2	62	0	4
110	17	2	30	23	28	2	2
111	12	1	23	28	19	0	2
112	6	4	22	8	17	0	9
113	23	3	22	8	61	2	3
114	7	3	31	13	13	2	6
115	3	2	25	13	8	1	0
116	6	3	24	46	4	0	6
117	5	2	13	4	4	4	8
118	0	3	17	9	4	2	3
119	5	2	19	18	22	1	1
120	2	4	25	13	15	1	3
121	0	0	1	2	35	0	0
122	5	0	27	1	13	0	0
123	4	1	7	3	9	1	0
124	9	1	30	22	1	2	1
125	9	0	9	10	5	0	1
126	2	0	4	6	6	0	0
127	2	1	15	5	1	2	2
128	3	1	12	22	1	0	1
129	0	2	12	4	1	2	3
130	7	1	2	1	6	6	0
131	3	0	16	23	2	1	3
132	0	3	6	2	2	0	0
133	19	0	52	20	2	1	1
134	7	0	5	2	30	0	0
135	11	0	7	0	2	1	0
136	0	0	0	1	1	0	0
137	2	0	4	1	29	0	0
138	1	1	0	0	10	0	1
139	0	0	4	0	28	4	0
140	1	0	8	5	2	0	0
141	0	0	3	1	0	0	0
142	0	2	5	2	3	0	0
143	0	0	3	3	5	0	0
144	0	0	2	0	0	0	0
145	0	0	4	0	9	0	0
146	0	0	5	1	2	0	0
147	18	0	2	1	23	0	0
148	18	0	2	12	1	0	0
149	7	0	5	4	2	0	1
150	0	0	1	0	6	0	0
151	0	0	6	5	3	0	1
152	1	0	1	8	26	0	0
153	0	0	7	10	3	2	1
154	0	0	1	1	8	0	0
155	24	0	23	7	3	1	0
156	1	0	2	3	0	0	0
157	2	0	1	1	3	0	0
158	0	0	1	0	0	0	0
159	0	0	4	0	0	1	1
160	1	0	2	2	0	0	2
161	7	0	3	2	5	0	0
162	0	0	0	0	5	0	0
163	0	0	5	0	5	0	0
164	1	0	7	0	32	1	0
165	10	0	11	4	0	2	1
166	0	0	5	0	1	0	0
167	1	0	18	1	3	3	1
168	1	0	7	0	0	1	0
169	0	0	2	0	9	0	0
170	0	0	0	0	1	0	0
171	0	0	3	0	0	0	0
172	0	0	1	0	0	0	0
173	0	0	6	1	0	0	0
174	1	0	0	0	1	0	1
175	0	0	0	1	0	0	0
176	0	0	2	0	0	0	0
177	0	0	2	0	0	1	0
178	0	0	1	0	1	0	0
179	0	0	2	0	0	0	0
180	0	0	0	0	0	0	0
181	0	0	0	0	3	0	0
182	0	0	1	0	0	0	0
183	2	0	3	0	1	0	0
184	0	0	4	0	0	0	2
185	0	0	5	0	0	0	1
186	0	0	0	0	3	0	0
187	0	0	3	0	1	2	0
188	0	0	3	0	3	1	0
189	0	0	193	0	0	4	2
190	0	0	3	0	3	0	0
191	0	0	140	0	1	10	0
192	0	0	0	0	0	1	0
193	0	0	1	0	0	0	0
194	0	0	1	0	10	0	0
195	0	0	1	0	16	2	0
196	0	0	0	0	0	0	0
197	0	0	0	0	0	1	0
198	0	0	9	0	0	0	0
199	0	0	2	0	0	1	0
200	0	0	0	0	0	0	0
201	3	0	0	0	0	0	0
202	0	0	2	0	0	0	0
203	0	0	1	0	0	0	0
204	0	0	0	0	0	0	0
205	0	0	1	0	0	0	0
206	0	0	8	0	0	1	0
207	0	0	0	0	0	0	0
208	0	0	2	0	1	1	0
209	0	0	3	0	0	0	0
210	0	0	0	0	0	1	0
211	0	0	35	0	0	0	0
212	0	0	0	0	0	0	0
213	0	0	26	0	0	0	1
214	0	0	14	0	1	0	0
215	0	0	0	0	0	0	0
216	0	0	11	0	0	1	2
217	0	0	5	0	0	1	2
218	0	0	0	0	0	0	0
219	0	0	1	0	0	3	2
220	0	0	0	0	0	0	0
221	0	0	0	0	0	0	0
222	0	0	0	0	0	0	0
223	0	0	0	0	0	0	0
224	0	0	0	0	0	0	0
225	0	0	0	0	0	0	0
226	0	0	0	0	0	0	0
227	0	0	0	0	0	0	0
228	0	0	1	0	0	0	0
229	0	0	0	0	0	1	0
230	0	0	0	0	0	0	0
231	0	0	0	0	0	0	0
232	0	0	2	0	0	1	0

[truncated: 5 more sheets: W24.2, W25.2, W26.2, W27.2, W36.2]
