# Supplementary material for: Satellite-Like W-Elements: Repetitive, Transcribed, and Putative Mobile Genetic Factors with Potential Roles for Biology and Evolution of Schistosoma mansoni
Source: Genome Biol Evol. 2021 Sep 1;13(10):evab204. doi: 10.1093/gbe/evab204 (PMC8490949; doi:10.1093/gbe/evab204)
Supplement: evab204_Supplementary_Data [file evab204_supplementary_data.zip › Stitz et al_Supplemental Fig 7.xlsx]

## Sheet: diffexpr-results_sort
Supplemental Fig S7: log2 values of WEF
GeneID	baseMean	log2FoldChange	lfcSE	stat	pvalue	padj	Mir	Mir_6	Mir_1	Mir_3	Spo	SmSpor_1	SmSpor_2	SmSpor_3	Cer1	Cer2	Cer3	CerF1	CerF2	CerM1	CerM2	Som1	Som2	SomF1.1	SomF1.2	SomF2.1	SomF2.2	SomF3.1	SomF3.2	SomM1.1	SomM1.2	SomM2.1	SomM2.2	SomM3.1	SomM3.2	AdF1	AdF2	AdM1	AdM2	sF1	sF2	sF3	bF1	bF2	bF3	sM1	sM2	sM3	bM1
W1.2_W003	19759.9	-10.9289	2.42205	-4.51223	6.41483e-06	1.90539e-05	68.6212	112906	102716	498644	582.59	1582.38	922.859	0	15060	38696.9	84038.1	190.596	951.278	0	0	197227	25437.4	314.759	154.105	2.53431	88.3845	941.703	60.8973	0	0	0	0	0	0	224.082	302.143	0	0	0	57.9879	0	2788.92	1582.7	1945.25	0	0	0	0
W2.2_W001	1417.1	-8.55154	2.13483	-4.00573	6.18256e-05	0.000162647	80.234	4320.9	4262.5	23383	937.623	0	0	0	1506.29	5726.15	9235.95	263.718	44.8099	49.2544	43.2928	20192.6	5755.66	222.32	0	152.903	9.1118	157.731	180.662	16.6365	16.4698	36.706	11.1656	22.0833	20.3869	23.1809	78.0593	7.7913	0	0	0	0	268.724	86.164	0	0	0	0	0
W4.2_W004	329.707	-27.9727	2.23282	-12.528	5.24696e-36	1.26777e-34	49.6184	671.942	663.055	2478.59	558.36	154.942	158.204	248.704	35.5118	84.4639	407.21	1208.31	960.613	0	0	931.654	0	769.931	1350.56	730.726	1360.39	1317.29	1201.71	0	6.03893	0	0	0	0	1181.45	1711.92	0	24.9252	0	0	0	43.5768	0	30.1377	0	0	0	0
W5.2_W018	91984	-10.3999	2.05092	-5.07083	3.96077e-07	1.33807e-06	866.738	1387.62	1071.86	3652.18	7539.96	810.972	810.798	1911.91	2766.96	2.18577e+06	2.31126e+06	8558.86	7841.74	5113.31	3905.01	247914	279710	2900.7	6290.49	3509.17	5837.93	5654.9	3042.84	2963.79	10142.1	1467.02	2562.51	3986.78	3452.19	5308.43	5361.19	4663.1	11393.8	23.9226	0	0	524.738	285.702	0	15.8862	0	194.087	0
W6.2_W014	2540.22	-8.84663	1.89436	-4.66997	3.0124e-06	9.26283e-06	0	19145.4	13478	64462.6	225.451	0	0	0	2441.44	2249.47	8072.25	133.058	87.7528	178.019	90.1933	19375.7	4422.07	19.8918	42.807	52.3757	389.074	38.2616	77.1366	52.405	136.699	15.9059	50.2452	80.2361	67.2769	102.769	21.5336	14.8035	43.8079	45.1113	0.397177	0	2182.47	61.2218	205.484	8.32134	0	0	3.80049
W7.2_W016	542.333	-11.1063	6.64113	-1.67234	0.0944567	0.140216	0	2042.66	2093.86	10132.1	152.759	375.816	0	0	429.101	643.416	2524	139.051	54.1453	0	0	5272.62	5981.98	0	0	0	0	0	0	0	0	0	0	0	0	0	0	0	0	0	0	0	105.311	0	79.4538	0	0	0	0
W8.2_W015	2880.51	-12.1779	2.10859	-5.77535	7.67919e-09	3.0758e-08	0	14082	12351.3	43115	119.046	402.189	6.59185	0	1441.19	5259.12	9888.9	11938	8953.59	0	0	21185	17836.3	2037.16	1198.6	1519.74	3026.03	573.142	259.829	0	0	0	0	0	0	790.47	460.281	0	0	0	296.294	82.6651	896.956	242.62	204.114	0	0	0	0
W10.2_W021	2356.12	-13.3828	2.29524	-5.83066	5.52091e-09	2.23816e-08	63.3426	2871.66	2063.95	5767.48	0	4377.93	388.919	4896.36	1571.4	26598.7	24755.6	5364.27	3197.38	0	0	26275.3	9167.97	2005.56	1313.1	402.11	1666.55	1235.3	1195.62	0	0	0	0	0	0	2012.11	871.438	0	0	80.6535	140.601	0	2246.02	66.8905	0	0	0	0	0
W11.2_W002	988.848	-25.0241	2.54881	-9.81797	9.42183e-23	1.06895e-21	0	3552.55	3129.57	14653.8	30.5518	441.749	0	0	1479.66	5341.1	6701.42	357.218	0	181.538	46.1789	11692.9	4075.62	0	68.4912	111.51	175.858	74.1806	252.724	77.3597	295.907	0	142.92	118.514	106.692	74.179	172.269	205.69	219.795	0	0	0	119.836	151.921	175.346	0	0	0	0
W11.2_ZW	24733.9	-4.08761	0.57998	-7.04784	1.81713e-12	9.9808e-12	1218.29	19863	15973.1	55617.5	33739.7	7097.65	2847.68	6450.75	92150.1	97046.5	82969.1	53118.8	40719.2	21196.3	16796.1	317242	73411.6	23804.7	23306.3	33087.1	31465.8	40650.2	30229.4	17234.6	25364.6	26664.5	21417.9	38921.9	26797.9	18436.6	25716.5	30663.5	16310.9	549.537	375.73	142.942	1537.9	428.552	805.497	532.566	1021.73	719.16	479.405
W12.2_W004	13776.2	1.76391	2.65521	0.664323	0.506484	0.592529	54.8969	35657.7	30579	153461	111.672	138.459	2359.88	10.3627	18871.6	40535.2	87887.3	149.84	297.799	194.203	49.7867	375375	11349.4	0	150.895	60.8234	205.927	0	170.513	84.0143	0	88.0945	0	0	0	3.86349	15.4773	208.028	0	0	0	0	1267.36	437.622	995.912	130.116	34.3632	0	45.063
W13.2_W003	23523.5	0.0235433	4.11938	0.00571524	0.99544	0.998664	0	114260	96534.3	663411	50.5684	0	0	0	22845.9	86051.3	67503.9	107.885	236.186	0	0	112831	2836.05	0	0	0	0	0	0	0	0	0	0	0	0	0	0	0	0	0	0	0	1841.12	399.075	356.172	0	0	0	0
W16.2_W007	5402.82	-25.9707	3.53771	-7.34111	2.11834e-13	1.27403e-12	0	13494.5	8053.87	49940.2	0	0	0	0	1814.06	2783.58	12107.5	1463.64	952.211	860.545	294.391	23379.1	172823	0	218.316	343.821	370.85	159.293	828.204	0	2687.87	0	0	300.333	276.583	630.521	960.264	1112.6	0	0	0	578.656	0	460.297	1684.97	0	0	0	433.256
W22.2_W008	124978	-2.37851	1.08858	-2.18496	0.0288917	0.0484396	633.426	86562.2	55684.1	381000	4365.74	4312	4805.46	5.18133	506073	272241	293170	52157.5	31222.3	62944.3	35723.7	2.39904e+06	2.06019e+06	39271.1	59622.7	35049.5	64690.2	66513.4	32403.5	30115.4	36554.2	28468	35027.6	64135.1	29465.2	52594.4	40251.7	24210.7	49535.4	1768.22	387.645	200.348	388.56	21.541	2074.02	462.213	3105.67	773.747	2883.49
W24.2_W020	220.645	-10.2357	1.48221	-6.9057	4.99575e-12	2.63351e-11	0	1146.08	1041.94	3819.65	36.8728	39.5596	32.9593	0	207.152	303.076	517.789	216.968	238.053	104.841	181.108	2011.83	184.543	93.6086	194.772	95.459	169.48	143.676	95.4058	50.7413	87.2899	81.9768	45.779	105.264	71.3542	112.041	213.317	201.795	189.582	0	2.38306	0	101.679	13.6048	24.6581	0	2.29088	0	3.25757
W25.2_W012	30405.7	-6.78987	0.955468	-7.10633	1.1917e-12	6.66265e-12	376.889	38403.1	26087.2	117980	11110.3	1242.83	804.206	0	70209.8	64596.2	62708.7	85618.5	60487.8	34081.2	16358.9	568653	32620.6	23893.6	31218.1	33398	39960.7	45341.5	19480	13058.8	48440.4	13703.6	13516	56138.8	34805.9	27407.6	33887.2	33825.9	27603.5	341.068	206.135	376.011	421.243	265.294	895.91	131.629	129.053	651.576	329.557
W26.2_W003	19004.8	-3.96286	0.580067	-6.83173	8.38985e-12	4.33774e-11	418.061	51260.4	32919.7	33293.4	9316.18	4621.88	2768.58	3948.17	38796.6	109911	151316	24842.3	18196.6	13646.3	4903.63	302450	90093.6	6843.96	7004.3	11903.6	11974.7	9768.41	4784.5	4245.63	13689.1	3764.82	3421.14	13306.7	8436.11	8642.63	12137.5	7982.19	9559.93	552.955	722.068	580.378	8673.6	919.46	2147.99	698.236	681.155	710.495	862.169
W26.2_W010	37616.2	-6.31971	2.93639	-2.1522	0.0313814	0.0522162	0	293014	246636	876815	0	0	0	0	347654	7282.53	56184.5	212.173	11.2025	0	0	186851	38179.5	0	0	26.1879	0	6.24678	5.07478	26.6184	89.4859	0	0	0	18.3482	0	21.5336	24.9322	0	594.648	0	335.253	6358.58	1038.5	1430.17	0	0	0	0
W27.2_W017	30992.7	-5.90372	1.96116	-3.01031	0.00260978	0.00540765	1671.19	45005.2	37698.2	200178	14506.8	675.81	0	0	121187	47964.3	93156.4	46033.2	32646.8	25378	17790.4	635469	57170.1	18850.4	21433.5	26353.4	28590.1	26209.9	22202.2	12271.9	21890	21466.9	8589.7	33802.2	24096	19168.3	21328.4	22222.4	14721.7	69.0339	117.962	170.497	177.939	0	415.078	76.4051	77.1263	0	106.414
W31.2_W004	40999.5	-16.9844	1.98092	-8.57401	9.99445e-18	8.06296e-17	0	100001	82319.8	543366	632.105	22107.2	191.164	7896.34	38462.2	179698	226416	22738.5	19227.2	0	0	392597	312022	11474.1	29794.7	18296	19571.2	20278.6	14788.9	0	0	0	0	0	0	11541.8	23460.9	0	0	764.157	31.7742	256.032	10051.7	97.5014	550.697	0	0	0	0
W36.2_W001	1.27523e+06	-2.47857	0.571577	-4.33636	1.44861e-05	4.1148e-05	117475	1.36862e+06	1.18102e+06	2.9546e+06	1.37817e+06	209834	127045	194927	2.54614e+06	2.81146e+06	3.26607e+06	1.45117e+06	1.02403e+06	535746	298064	3.99196e+07	1.49936e+06	459619	570283	622790	719076	803619	409435	277740	754818	262878	195504	921921	644241	439050	588796	671697	394756	38523	55322	50766.1	120415	68807.6	68712.5	53653	53447.8	56793.7	57402.7
W36.2_W005	44873.1	-2.26183	2.18784	-1.03382	0.301221	0.383513	1793.65	318427	239369	1.07944e+06	1162.02	0	0	0	38340.9	34775.5	127922	6463.49	2374.93	2250.93	3818.42	520666	24584.3	526.548	1603.12	970.64	0	2571.33	0	870.921	3867.66	1281.04	1007.14	5659.22	2813.4	695.428	1752.3	2411.41	3469.13	307.577	0	0	1630.5	1013.56	6046.71	0	0	0	0
Smp_900110	61819.5	-2.50639	0.543781	-4.60918	4.04255e-06	1.22172e-05	2390.13	21376.9	20162.1	27546.6	26269.2	29725.8	19650.3	6606.19	385791	190101	148695	74587.9	62840.3	71458.3	51044.3	24040.7	30886.6	101104	165918	42450.5	156958	65183.6	211717	62784.5	47174.4	97820.4	36131.9	38648.8	37724	122653	59130.6	80294.1	93170.3	51779.5	37857.3	40402.6	40613.6	27387.7	22289.5	76958.1	76249.7	93528.9	144375
Smp_900100	7992.67	-1.4342	0.611314	-2.34609	0.0189714	0.0331196	402.226	6896.35	7196.39	7484.71	1702.47	1552.71	975.594	336.786	30327.1	9960.53	6116.93	12650.1	10083.2	4086	10172.4	837.138	936.644	6132.53	9935.5	2182.88	8128.64	4406.33	22752.3	3441.26	2569.29	10453.9	4134.62	2400.46	2177.32	12001.5	5025.4	10829.1	9035.75	13067.9	11758	10249.9	10554.7	5227.66	4430.23	20703.5	24153.5	30081.7	34005.7
Smp_900090	199581	-2.96782	0.491966	-6.03256	1.61381e-09	6.87005e-09	3473.29	39950.7	39743.4	47316	26249.2	76903.9	22534.2	22777.1	447644	255579	271860	350669	299765	227237	236449	37083.9	48644.5	381253	717289	147920	558801	271095	918420	260126	124115	334271	124560	161150	145641	472464	211074	454935	299391	248907	209950	179093	123824	128493	117296	321617	341891	381182	286952
Smp_900080	7922.46	-1.08418	0.509285	-2.12884	0.0332678	0.0550712	456.067	3599.26	3619.38	4659.59	3359.64	2363.69	702.032	626.941	10298.4	22826.4	14255.9	6040.35	4833.87	5474.98	3775.13	769.627	1149.04	8826.12	16696.9	3940.01	13263.1	5376.92	19831.2	5910.12	7461.37	6680.5	2802.57	3771.1	3626.15	10829.4	4800.65	6742.59	11870.4	15692.6	13343.2	7292.32	13615.9	9488.24	8327.58	21158.9	21039.4	22300	23794.4
Smp_900070	61149.2	-2.41293	0.539971	-4.46864	7.87203e-06	2.31338e-05	1439.99	20461.4	19714.7	24525.6	11157.7	15949.1	8622.14	2310.87	155041	54841.9	56051.1	72020.2	60583	69546.5	45063.4	9485.31	13837.3	99813.7	149257	44580.2	172831	68053.2	280871	69810.1	69562.4	91427.4	36701.3	46513.4	47038.8	150787	72159.1	71111.2	110566	81962.4	73635.5	56817.9	70741.5	53438.7	46540.8	106385	104317	120861	137624
Smp_900060	44623.2	-2.16677	0.60501	-3.58137	0.000341794	0.000812673	1341.81	15428.8	13956.6	15897	8271.1	1958.2	1473.28	611.397	62104.2	9763.03	13525.7	58321.3	51413.8	31161.8	63604.3	5677.69	7668.99	63471.3	110805	23333.4	97176.5	35236.5	258641	43937.8	66122.9	183692	84472.3	21991.3	21827.6	69336.5	30648.4	64667.8	148279	58659.7	53881.9	35884.7	33594.1	33856.8	31880.2	77201.6	75374.6	112128	92654.4
Smp_900050	229750	-2.67024	0.557595	-4.78884	1.67745e-06	5.31313e-06	9949.02	49363.9	44860.9	57266.4	56101.5	91013.5	32171.5	17466.3	928743	312803	239870	544024	448397	178150	160010	45934.6	52483.4	394084	699859	147246	557978	247250	1.19183e+06	216058	141794	363089	126473	126755	116509	423713	191049	606773	279633	274285	254609	192750	151224	154891	133524	428874	447949	426801	360609
Smp_900040	37294.8	-2.20363	0.587002	-3.75404	0.000174006	0.000432182	1531.84	16484.4	14696.9	18829	17826.4	18326	9630.69	4072.52	225450	69246.7	81152.5	103796	87104	30588.4	29833.8	12145.3	18306.3	38434.5	62366.6	14215.8	51817	27495.2	61688	17328.6	11153.9	25919.4	8486.97	12480.8	11165.2	66155.3	30706.9	119720	43866.8	34002.3	42688.6	40679.8	38705.3	15161.5	13223.6	78201	80674.1	67196.4	121008
Smp_900030	15869	-2.36268	0.674265	-3.50408	0.000458187	0.00106973	633.426	10288.9	9823.68	11020.9	5862.78	9540.46	4703.29	1507.77	78232.5	13578.8	14080.4	40997.4	33096.8	16968.1	12321.8	7838.04	9690.26	19042.3	32837.3	8708.73	28673	12990.2	38218.2	11101.5	6610.98	18185.4	6773.05	7506.12	6824.18	33596.1	14608.5	44236.7	21312.5	13737.7	16370.9	22293.2	16769.8	8064.27	6389.18	30063.5	30060.9	27924.2	45363.8
Smp_900020	105046	-2.62854	0.557305	-4.71652	2.39916e-06	7.48166e-06	3340.27	32546.4	28068.9	36199.7	33663.8	16321.6	4469.27	4139.88	151023	56551.1	51498.1	178420	144574	84260.2	145504	7196.69	7374.76	201174	358704	71987.9	260824	135540	556505	121911	53602.1	220412	75325.4	75759.1	66855.5	197244	88210.4	257133	122009	175163	156597	120835	62881.4	97559.2	87214.3	209326	219043	231117	199302
Smp_900010	116095	-2.80039	0.496791	-5.63695	1.73087e-08	6.69744e-08	1407.26	30806	29503.4	34126.9	16038.6	24507.2	8641.92	5632.1	143698	182002	144284	200938	163815	119657	142783	9924.14	12825.7	239195	415802	96829.2	333944	159770	699526	163561	79197.8	271436	94044.5	99552.4	90269.9	249114	113806	269092	147493	129782	116679	90516	97118.2	76715.4	64308.3	151557	155606	184163	144540
Smp_900000	267820	-3.29815	0.530499	-6.21707	5.0653e-10	2.28056e-09	6617.19	48431.5	45783.2	57569.2	73755.1	71560	26344.3	13829	411274	103510	102066	369183	307212	296760	318392	32776.7	38548.6	654900	1.17048e+06	252050	897211	437092	1.28403e+06	410951	250805	562815	223950	263113	234438	736895	335678	458447	372851	287811	276931	253424	196117	164193	140291	402102	425138	535578	417873
Smp_348070	1301.96	-7.2053	1.03679	-6.94964	3.66214e-12	1.94852e-11	0	5.96398	3.73903	6.44123	0	0	0	0	0	2.48423	0	7.19232	0.93354	3218.42	8543.83	0	0	1793.77	1549.61	1273.91	1358.57	1471.12	3246.84	1772.62	983.247	2081.23	1173.5	1779.18	2204.51	3381.33	3197.07	1.55826	5215.4	2192	2215.85	2661.36	668.178	773.208	901.39	2813.37	2704.77	2950.29	3140.84
Smp_348060	46.246	0.0244517	3.51503	0.00695632	0.99445	0.998664	92.9025	1.98799	3.73903	7.72948	119.046	688.997	1094.25	430.05	14.7966	23.6002	49.1461	0	0	0	0	20.2533	41.7834	0	0	0	0	0	0	0	0	0	0	0	0	0	0	0	0	0	0	0	0	0	0	0	0	0	0
Smp_348050	0	NA	NA	NA	NA	NA	0	0	0	0	0	0	0	0	0	0	0	0	0	0	0	0	0	0	0	0	0	0	0	0	0	0	0	0	0	0	0	0	0	0	0	0	0	0	0	0	0	0	0
Smp_348040	0.380569	0.98523	10.0206	0.0983207	0.921678	NA	0	0	2.49269	0	0	0	0	0	0	2.48423	0	0	0	0	0	13.5022	0	0	0	0	0	0	0	0	0	0	0	0	0	0	0	0	0	0	0	0	0	0	0	0	0	0	0
Smp_348030	2.85525	3.27673	9.97128	0.328617	0.742445	0.804523	16.8914	36.7779	47.3611	51.5299	2.10702	0	0	0	0	0	0	0	0	0	0	0	0	0	0	0	0	0	0	0	0	0	0	0	0	0	0	0	0	0	0	0	0	0	1.36989	0	0	0	0
Smp_348020	0.121681	0.0236693	10.0206	0.00236207	0.998115	NA	0	0.993997	1.24634	2.57649	0	0	0	0	0	0	0	0	0	0	0	0	0	0	0	0	0	0	0	0	0	0	0	0	0	0	0	0	0	0	0	0	0	0	0	0	0	0	0
Smp_348010	0.707573	0.98525	10.0206	0.0983226	0.921676	NA	0	11.928	12.4634	12.8825	0	0	0	0	0	0	0	0	0	0	0	0	0	0	0	0	0	0	0	0	0	0	0	0	0	0	0	0	0	0	0	1.72219	0	0	0	0	0	0	0
Smp_348000	96.6632	2.6347	4.94111	0.533219	0.593882	0.673391	1251.02	989.027	1282.49	1718.52	161.187	0	0	0	0	0	0	0	0	0	0	0	0	0	0	0	0	0	0	0	0	0	0	0	0	0	0	0	0.755308	0	0	0	0	0	0	0	0.763627	0	0
Smp_347990	4254.88	0.515207	0.260566	1.97726	0.0480123	0.0765621	25787.8	7471.88	6429.89	7230.93	16932	5755.92	5402.02	8559.55	3690.27	3831.93	3943.97	3032.76	4000.22	1543.77	1661	8202.6	7642.87	3189.71	2530.96	2796.19	2512.12	3068.73	2099.94	2633.56	2148.21	6008.78	5323.76	2384.26	2398.18	2356.73	1911.78	4356.12	1382.97	2073.75	2064.92	1710.71	3079.43	4122.27	4285.03	1767.91	1822.01	1648.87	1451.79
Smp_347960	4756.81	0.185998	0.308507	0.602897	0.546577	0.631266	20011	3128.11	3967.11	2170.7	9825.02	4249.36	2742.21	7606.19	13601	12346.6	12599	4327.38	4458.59	2576	1331.25	11787.4	10593.8	1711.87	1422.26	2163.46	1860.63	2240.25	1377.29	1254.39	2407.88	1925.84	2206.32	2122.94	2228.97	2126.46	2156.72	4014.08	2046.13	1512.59	1851.64	1731.95	4644.56	3445.43	4089.13	2124.21	1964.81	2645.3	2844.94
Smp_347950	2510.14	1.1606	0.382958	3.03062	0.00244056	0.00507436	238.591	746.492	648.099	740.742	327.641	1404.37	2086.32	1119.17	864.12	1222.24	1051.38	1086.04	938.208	3323.26	1463.3	1329.97	1356.22	2542.64	1684.46	2566.41	2359.96	1703.03	1982.21	1865.78	4969.49	1214.97	1390.12	2291.51	3070.27	1783.39	2348.51	688.751	3515.96	3158.47	3278.7	3488.01	1746.7	1191.56	1010.98	3428.39	3561.56	3321.13	6521.65
Smp_347940	3095.43	-1.26651	0.192225	-6.5887	4.43681e-11	2.14941e-10	266.039	4538.59	5264.56	4325.93	156.973	1740.62	2050.07	3388.59	4113.45	4643.03	3968.55	4931.53	4489.4	3974.13	3342.92	2578.93	3628.19	2761.45	2414.31	2987.11	2745.39	2534.63	2932.21	1978.91	3110.6	2526.6	2359.29	2195.08	3018.62	3529.68	3512	4945.14	4156.46	4492.67	4238.28	4703.87	3032.22	2736.84	2880.89	3909.52	3632.57	3567.21	4212.03
Smp_347930	1728.67	1.14387	0.18112	6.31552	2.69248e-10	1.23696e-09	905.8	1554.61	1468.19	1442.84	1032.44	1143.93	1232.68	1611.39	1041.68	1481.84	1574.43	2203.25	2170.48	2003.25	1597.5	459.076	920.975	1530.5	1608.47	1642.23	1717.57	1516.41	1407.74	1537.21	1939.04	850.357	858.635	1467.81	1634.35	1463.49	1789.31	1766.29	2222.12	2040.26	1718.98	1749.17	1151.15	1079.32	1150.71	2000.15	1911.36	1880.21	2010.46
Smp_347920	12.4339	0.0337801	1.07091	0.0315432	0.974836	0.991309	0	3.97599	6.23172	1.28825	0	0	0	0	26.6338	8.69481	3.51044	17.9808	7.46832	26.0345	12.9878	0	17.4097	3.51032	3.21053	8.4477	1.82236	7.02763	0	2.49547	15.9208	0	1.11656	5.15278	4.75695	6.95428	8.0751	5.45391	74.7755	17.0876	14.6956	6.88876	3.6314	3.40121	10.9591	46.9021	67.1992	73.6489	34.7474
Smp_347910	1319.31	-0.186773	0.209918	-0.889742	0.373605	0.459547	572.195	1760.37	1815.92	1784.22	591.018	778.006	1071.18	953.364	473.49	806.133	956.594	975.757	1171.59	961.164	1246.11	614.351	539.702	1993.86	2353.31	1757.12	2085.69	1667.89	2141.56	2122.82	1143.55	1388.71	1232.68	1345.61	1386.31	1349.9	1225.4	1213.11	785.52	999.966	986.588	973.037	1586.92	1450.05	1345.24	833.647	894.971	973.898	1080.43
Smp_347900	235.137	-8.32219	0.944021	-8.81568	1.18958e-18	1.02543e-17	1.05571	0.993997	2.49269	2.57649	0	0	9.88778	0	17.7559	11.179	3.51044	99.4937	81.218	241.347	503.639	0	20.8917	1365.52	1203.95	680.884	415.498	149.923	967.253	1080.54	947.013	759.815	524.783	239.972	275.224	334.578	266.478	83.367	512.099	163.357	192.631	191.737	61.7338	65.7567	56.1656	220.894	271.088	245.208	145.505
Smp_347890	12.0468	0.102135	1.87184	0.0545641	0.956486	0.976749	0	0	0	14.1707	0	0	6.59185	0	11.8373	9.93693	31.5939	31.1667	29.8733	1.40727	0	0	3.48195	3.51032	9.63158	14.3611	0	6.24678	10.1496	2.49547	9.33288	4.89414	0	0	0	6.95428	8.74802	13.2452	0.755308	5.46803	5.56048	5.74063	3.6314	4.53495	0	7.56486	3.05451	0	4.34342
Smp_347880	1007.5	2.86178	0.717342	3.98943	6.62324e-05	0.000173627	956.474	100.394	175.734	226.731	264.431	204.391	253.786	414.506	124.291	2982.32	3240.13	10261	9640.67	91.4724	128.435	324.053	261.146	490.275	401.316	409.713	449.212	345.135	309.561	372.658	628.048	575.061	486.82	287.819	259.594	187.766	245.618	7943.23	117.828	241.96	216.462	224.459	210.621	530.589	389.05	162.644	161.889	162.028	140.075
Smp_347870	820.31	9.11772	1.09782	8.30527	9.95952e-17	7.53889e-16	20.0585	215.697	245.53	158.454	33.7123	721.963	599.858	284.973	14050.8	4226.92	5444.68	0	0.93354	0.703634	1.44309	5670.93	4291.5	0	0	0.84477	0	2.34254	1.01496	0	3.29396	2.44707	1.11656	0	0.679564	0.772698	0.672925	0.77913	0.755308	212.57	331.643	197.478	443.031	464.832	342.473	310.916	277.96	262.537	466.375
Smp_347860	3139.7	2.38833	0.275862	8.65771	4.81353e-18	3.97937e-17	1574.06	1342.89	1415.85	1391.31	2847.63	2304.35	2261	2683.93	2420.72	3065.54	2567.88	1546.35	1376.97	1495.93	724.432	1275.96	1230.87	1365.52	1330.23	1942.97	2071.11	2811.05	1352.94	994.863	2586.86	1681.14	2269.97	3251.4	1983.65	1472.76	1808.15	1088.45	1221.33	1621.27	1807.55	1680.86	2088.06	1863.86	1576.75	1598.45	1489.07	1427.06	1636.93
Smp_347850	1066.36	-2.41642	1.7672	-1.36737	0.171509	0.23581	328.326	2980	2492.69	2902.42	323.427	10219.6	21090.6	19051.7	0	14.9054	10.5313	1.19872	7.46832	0.703634	4.32928	67.5111	52.2292	21.0619	13.9123	8.4477	2.73354	5.46594	14.2094	32.4412	5.48993	14.6824	21.2146	2.94444	4.75695	0.772698	0.672925	3.11652	1.51062	0	0	0	0	0	0	0	4.58176	2.59937	3.25757
Smp_347840	511.425	3.20241	0.634292	5.0488	4.44593e-07	1.49209e-06	275.54	447.299	315.325	425.121	163.294	112.086	46.143	217.616	455.735	555.226	405.455	231.353	193.243	190.685	103.181	546.84	574.521	175.516	148.754	209.503	207.749	211.61	194.871	167.197	1056.81	118.683	171.95	334.931	409.098	212.492	236.87	161.28	311.187	125.765	102.472	185.422	232.41	63.4893	24.6581	113.473	138.98	92.711	598.849
Smp_347830	24272.6	0.820968	0.260039	3.15709	0.00159353	0.00341662	43481.5	13640.6	14973.6	15632.9	86061.1	36328.9	27989	21761.6	29782.5	36702	36424.3	9127.05	11462.9	17899	12937.3	24898.1	22098.2	20146.9	9990.08	22607.7	13645.8	18377.3	17409.5	13631.9	29783.4	28091.1	35939.8	16510.2	22435.8	18027	18171.7	12559.6	21656.2	22552.2	23848.5	22324.7	18612.8	20217.9	19782.6	21899.5	21765.7	19812.4	18445.4
Smp_347820	1596.37	0.456118	0.27264	1.67297	0.0943335	0.140071	575.362	1697.75	1637.7	1509.82	903.911	398.893	708.624	792.743	1603.95	2829.54	2350.24	1232.28	1000.76	1446.67	886.059	2484.41	2755.96	1099.9	1268.16	1187.75	1809.6	1065.08	1507.21	1058.91	1880.85	584.85	530.366	1470.01	1511.35	1236.32	1545.04	759.652	1355.78	1344.45	1350.4	1206.68	3625.95	3020.27	2575.4	1823.89	1754.05	1564.82	1324.2
Smp_347810	721.648	0.794015	0.312204	2.54326	0.0109825	0.0201342	29.5599	408.533	310.34	345.25	31.6053	972.507	1226.08	559.583	363.996	304.318	224.668	1177.14	1179.06	366.593	544.767	101.267	255.923	753.549	1358.05	514.465	985.897	884.701	1015.97	548.173	552.836	593.414	368.465	794.264	500.159	1098	1105.62	921.711	447.142	742.285	703.401	911.038	197.911	202.939	230.142	357.818	376.468	395.971	340.416
Smp_347800	2440.86	1.47963	0.444127	3.33156	0.000863619	0.00193203	848.791	1399.55	1127.94	1364.25	1408.54	916.464	626.226	1212.43	1470.78	2367.47	2043.07	956.578	660.013	2536.6	1391.86	2227.87	2298.08	1484.87	749.123	1897.35	1028.72	1076.01	1834.02	1583.79	4100.43	868.71	1177.97	1669.5	3386.27	2027.56	2437.33	697.322	2669.26	2382.01	2432.71	3041.39	2847.02	1386.56	1364.41	2342.84	2158.01	2283.98	5802.27
Smp_347790	988.59	-3.34549	0.477906	-7.00031	2.55395e-12	1.38164e-11	196.362	706.732	770.24	790.983	310.785	537.351	316.409	253.885	523.799	879.418	800.379	811.533	710.424	2079.24	1017.38	904.649	886.155	993.421	529.737	1404.85	700.698	980.745	1437.18	1005.68	1905.56	944.569	1276.23	1313.96	2351.97	1737.8	2003.3	623.304	1654.88	2407.3	2131.25	2212.44	755.332	694.981	661.658	2133.29	2188.55	1764.11	1876.36
Smp_347780	566.897	-0.916071	0.379787	-2.41207	0.0158623	0.0280866	316.713	496.998	446.191	391.627	297.089	306.587	138.429	347.149	378.792	808.618	565.18	1181.94	1146.39	441.882	362.938	681.862	788.661	1030.86	1141.88	690.177	1104.35	833.946	1389.47	542.35	503.976	418.449	275.79	630.847	562.679	768.062	580.061	894.442	432.791	306.893	483.365	385.196	924.192	476.169	583.575	402.45	312.323	366.512	773.129
Smp_347770	1095.04	8.90701	0.352368	25.2776	5.6326e-141	2.72871e-137	31.6713	45.7239	63.5635	50.2416	35.8193	69.2293	79.1022	129.533	62.1456	55.8952	89.5161	103.09	138.164	68.2525	97.4087	33.7556	80.0848	42.1239	54.5789	18.5849	29.1578	19.5212	26.3888	29.9457	29.6456	20.8001	15.6318	39.75	21.7461	13.1359	22.2065	119.207	80.818	36.2257	41.3064	47.6472	12.7099	21.541	13.6989	218.624	204.652	268.602	255.719
Smp_347760	459.857	4.40151	0.348748	12.6209	1.61973e-36	4.03434e-35	968.086	1624.19	1545.47	1243.16	1388.52	428.562	365.848	668.391	68.0643	50.9268	28.0835	49.1475	40.1422	56.9944	48.3436	20.2533	8.70487	114.671	161.596	132.629	158.545	127.278	183.707	99.819	180.07	50.1649	90.4414	108.944	110.769	44.8165	76.0405	21.8157	92.9029	271.351	250.222	171.645	192.464	236.951	250.69	156.593	140.507	175.891	198.169
Smp_347750	680.416	-0.281856	0.298933	-0.942875	0.345745	0.430028	149.911	752.456	741.575	727.859	178.043	349.443	510.868	668.391	322.565	426.046	365.085	656.898	647.877	1081.49	751.129	438.822	659.829	759.4	699.894	659.765	776.326	569.238	843.428	575.623	716.985	332.801	337.201	518.222	624.52	803.606	774.537	481.503	897.306	555.005	536.586	549.952	1225.6	609.95	508.23	690.672	633.81	797.141	1155.35
Smp_347740	1456.99	5.51767	0.407638	13.5357	9.62715e-42	3.18353e-40	22.1699	80.5138	63.5635	90.1773	9.48158	92.3058	59.3267	134.715	73.9829	122.969	133.397	70.7244	53.2118	175.909	157.297	13.5022	41.7834	54.995	64.2105	54.91	46.4702	81.989	64.9572	40.7594	104.858	75.8591	40.1962	85.3889	90.382	264.263	203.223	70.9009	239.433	278.87	266.109	271.532	167.044	64.623	42.4667	316.211	367.305	367.378	482.12
Smp_347730	438.303	-1.53622	0.768149	-1.9999	0.045511	0.0729335	12.6685	22.8619	22.4342	37.3591	0	39.5596	98.8778	10.3627	745.747	1478.12	1102.28	1480.42	2347.85	83.7325	93.0794	4644.77	6389.37	57.3353	36.386	94.6142	71.9832	71.0572	66.9871	96.4917	83.447	84.4239	73.693	91.2778	112.128	74.9517	72.003	3319.1	91.3923	144.903	137.423	121.701	54.471	45.3495	43.8366	121.038	131.344	129.969	81.4392
Smp_347720	781.349	2.30665	0.383371	6.01675	1.77949e-09	7.53232e-09	123.518	294.223	213.125	168.76	153.812	451.639	537.236	461.138	603.7	653.353	642.41	875.065	849.522	289.897	233.059	270.045	376.05	255.083	514.754	287.222	577.688	720.723	259.829	147.233	329.396	184.754	177.533	917.194	397.545	537.025	703.207	766.664	296.081	617.204	545.722	701.505	301.406	248.288	280.828	380.512	398.613	356.981	365.39
Smp_347710	382.262	2.19919	0.343868	6.39546	1.60065e-10	7.49213e-10	96.0697	555.644	570.825	525.605	50.5684	164.832	95.5818	108.808	1023.92	1500.48	1706.07	441.129	392.087	121.729	129.878	418.569	626.75	84.2477	80.2631	78.5636	81.095	60.1253	66.9871	103.978	131.758	39.1531	62.5274	35.3333	55.7243	274.308	248.309	380.216	202.423	265.199	254.193	317.457	65.3652	45.3495	68.4947	199.712	181.743	208.816	277.979
Smp_347700	2271.3	-0.891214	0.308369	-2.89009	0.00385136	0.00773064	1569.84	4317.92	4040.65	4828.35	1258.94	632.954	1011.85	1186.52	716.154	880.66	884.63	702.449	674.016	5838.05	3879.03	1073.43	1324.88	1032.03	1042.35	968.106	1172.69	1008.07	725.693	1779.27	2555.01	1711.72	1558.72	1982.35	2149.46	1782.61	1859.96	1058.84	5180.66	2539.22	2361.62	2395.57	2910.57	2985.13	3365.83	5262.12	5240.77	5600.78	5296.8
Smp_347690	2050.99	-0.494568	0.520954	-0.949349	0.342443	0.426359	1368.2	1743.47	1807.2	2195.17	1745.66	1625.24	1713.88	2678.75	85.8201	140.359	133.397	111.481	85.8857	5221.67	2555.72	452.325	468.322	1696.66	1385.88	2169.37	2195.94	2230.88	1945.67	2009.69	4222.31	1635.87	1882.52	3305.14	3631.59	1666.71	1905.05	108.299	3841.5	2186.53	1859.58	2190.62	444.847	360.528	298.637	5640.36	5975.38	6008.02	7272.52
Smp_347680	3060.64	0.0524154	0.179656	0.291754	0.770474	0.827711	2296.17	2669.88	2649.73	2925.61	2444.14	2617.53	2511.5	4088.07	3799.76	3250.62	3312.1	2465.77	2635.38	4767.12	4148.89	2767.96	3079.78	2413.93	2658.31	2227.66	2563.15	2415.16	2926.12	4041.84	2706.54	5311.36	5471.15	3553.94	3399.86	2849.71	2719.29	5291.85	3212.32	2149.62	2261.53	2070.65	2730.81	2717.57	3209.66	4044.93	3821.95	3726.63	4016.58
Smp_347670	4167.94	0.748409	0.194186	3.85408	0.000116166	0.000295882	3176.63	2371.68	2142.46	2330.44	3397.57	3731.79	4189.12	4243.51	6433.55	4849.22	4546.01	5298.34	4756.39	5733.21	3747.71	6305.54	6577.4	2697.1	2799.58	3097.77	3286.63	3689.51	2531.3	3484.51	4711.46	3449.14	4065.4	6835.53	5177.6	3212.1	3568.52	7808.45	4285.62	3257.58	3314.84	3702.13	2589.19	1988.57	1957.58	4780.99	4642.09	4654.61	4769.08
Smp_347660	710.156	2.57731	0.398643	6.4652	1.01164e-10	4.80008e-10	712.605	1821	1520.54	1875.69	1028.22	1048.33	1107.43	1554.4	224.908	309.287	305.408	131.859	196.977	189.981	220.072	189.031	207.176	155.624	50.2982	191.763	64.6938	184.28	81.1964	98.1553	388.687	122.353	213.263	189.181	250.759	132.131	199.859	152.71	202.423	636.342	591.794	531.582	1025.87	1022.63	976.734	604.432	582.647	584.859	370.277
Smp_347650	1134.66	2.64916	0.73024	3.6278	0.000285847	0.000689634	51.7298	88.4657	142.083	166.184	24.2307	178.018	187.868	10.3627	76.9422	19.8739	31.5939	27.5705	30.8068	5191.41	2803.93	27.0045	22.6327	30.4228	75.9824	73.495	153.989	159.293	85.2563	121.446	198.736	78.3062	68.1102	801.625	382.595	295.171	509.404	46.7478	4848.32	1012.95	1028.29	1007.48	277.802	285.702	278.088	5003.4	4781.07	4315.83	1443.1
Smp_347640	7517.25	-0.256151	0.243815	-1.0506	0.293444	0.375188	13822.4	7660.73	8472.64	6938.5	5907.02	4879.02	3796.91	5932.62	21286.4	15253.2	13885.5	12934.2	11474.1	9674.97	5319.24	15109	14807	4806.8	6366.47	4594.7	6607.88	5219.19	4825.1	6890.84	9360.33	5824.02	6302.98	9551.78	6084.82	5881	7727.2	15880.2	8547.82	5243.16	5724.52	5177.47	4363.13	4843.32	4930.25	6811.4	6674.86	6462.04	6708.96
Smp_347630	82.5458	2.6878	0.603268	4.4554	8.37377e-06	2.45487e-05	200.585	317.085	347.73	350.403	88.4947	13.1865	29.6633	10.3627	313.687	505.541	514.279	113.878	105.49	26.7381	15.874	128.271	125.35	0	3.21053	2.53431	10.9342	23.4254	5.07478	13.3092	17.0188	0	4.46624	18.4028	12.9117	11.5905	22.2065	136.348	21.9039	17.0876	14.6956	13.2035	10.8942	4.53495	2.73979	9.07783	4.58176	19.9285	28.2322
Smp_347620	33.426	2.24223	1.05016	2.13513	0.0327502	0.0542421	3.16713	0	2.49269	2.57649	1.05351	0	0	0	0	0	0	0	0	23.9236	33.1911	13.5022	6.96389	8.19075	1.07018	11.8268	16.4012	3.12339	8.11964	19.9638	26.3517	11.0118	8.93248	8.83333	14.2708	12.3632	8.0751	0	30.2123	125.765	110.018	87.8316	29.0512	26.0759	42.4667	176.261	122.944	155.096	117.815
Smp_347610	9496	-3.53168	0.306399	-11.5264	9.71171e-31	1.7329e-29	10975.2	4109.18	3570.77	3726.9	24509.9	18790.8	15771	8740.9	2610.12	2043.28	2171.2	3943.79	3767.77	12002.6	12069.3	1437.99	1492.01	12492.1	9967.61	14704.9	9828.9	16635.2	13871.4	9468.66	13717.7	22662.3	22240.8	13910.3	15428.1	18925.7	20899.7	2828.24	13470.9	20473.7	17583.4	18766.7	2870.62	3050.89	2795.95	13448.8	14255.4	14197.8	13983.6
Smp_347600	968.096	-0.298	0.329282	-0.904998	0.365466	0.451141	286.098	215.697	270.457	271.82	311.839	514.275	596.562	222.797	1343.53	819.797	796.869	1756.12	1240.68	1513.52	836.993	580.596	489.213	602.605	769.456	711.296	1001.39	1137.7	547.061	550.668	1290.13	488.19	638.672	2345.25	1401.94	1384.67	1713.94	985.6	1401.85	1620.59	1507.29	1625.17	274.171	283.434	361.652	1637.04	1546.34	1445.25	1345.92
Smp_347590	115.883	6.03069	0.693713	8.69335	3.51902e-18	2.93676e-17	62.2869	281.301	239.298	293.72	31.6053	309.884	339.48	383.418	71.0236	24.8423	40.37	3.59616	4.6677	8.44361	10.1016	108.018	85.3077	9.36086	3.21053	7.60293	0	2.34254	0	13.3092	5.48993	9.78828	10.049	1.47222	2.71826	2.31809	2.6917	0	2.26592	144.903	156.488	272.106	225.147	155.322	108.222	163.401	102.326	235.676	272.55
Smp_347580	278.9	0.903595	2.08942	0.432463	0.665405	0.737656	144.632	3205.64	3590.72	4148.15	3.16053	29.6697	16.4796	0	233.786	1620.96	1741.18	149.84	235.252	0	0	87.7645	163.651	1.17011	0	0	0	3.90424	0	0	4.94094	1.22353	1.11656	5.15278	0	0	2.01877	184.654	0.755308	7.51854	1.98589	0	0	3.40121	1.36989	3.78243	0	0.866458	1.62878
Smp_347570	759.581	-0.924365	0.225844	-4.09294	4.25936e-05	0.000114374	252.315	653.056	509.755	546.216	287.608	603.284	929.451	932.639	363.996	413.625	405.455	562.199	665.614	1296.8	1637.91	533.338	440.466	925.555	839.017	643.714	732.589	673.872	805.875	1172.87	609.931	661.932	635.323	594.042	611.608	916.42	850.577	708.23	1223.6	799.7	778.865	779.004	809.803	668.905	768.51	969.815	949.952	1258.96	926.235
Smp_347560	309.582	2.83442	0.330844	8.56724	1.05991e-17	8.52237e-17	79.1783	76.5378	115.91	127.536	117.993	478.012	372.44	186.528	79.9015	36.0214	71.9639	124.667	94.2876	38.6999	80.0916	54.0089	34.8195	207.109	261.123	191.763	153.989	182.718	265.918	237.902	184.462	238.589	228.895	177.403	165.134	111.268	138.623	109.078	37.7654	113.462	100.883	101.035	228.778	176.863	208.224	26.477	35.8905	25.9937	39.0908
Smp_347550	1348.15	-5.86419	0.678009	-8.64914	5.1888e-18	4.28231e-17	61.2312	314.103	259.239	230.596	617.356	764.819	767.951	119.171	23.6745	32.295	36.8596	69.5257	62.5472	1980.03	1171.07	81.0134	59.1931	2101.51	1223.21	2604.42	1591.83	2042.7	2806.35	1728.53	3881.93	1416.85	1485.03	1952.9	3312.2	3508.05	3831.63	17.92	1836.15	4371.69	3496.75	4066.09	882.431	638.294	517.82	2639.38	2641.39	2154.88	4000.29
Smp_347540	51.972	-4.68044	0.964556	-4.85243	1.21958e-06	3.90628e-06	106.627	206.751	143.33	128.825	93.7623	197.798	237.307	103.627	5.91863	6.21058	7.02087	4.79488	14.0031	40.8108	75.0408	6.75111	26.1146	45.6342	52.4386	52.3757	52.8485	75.7423	105.555	106.474	102.662	89.318	89.3248	89.0694	129.797	74.179	57.8715	9.34957	82.3286	21.8721	25.8165	14.9256	0	13.6048	15.0688	21.1816	24.4361	22.5279	9.7727
Smp_347530	756.95	-0.164702	0.513364	-0.320829	0.74834	0.808955	11.6128	274.343	154.547	119.807	45.3009	92.3058	92.2859	119.171	5.91863	2.48423	17.5522	85.1091	71.8826	1589.51	1318.26	0	10.4458	473.893	435.561	495.88	733.5	598.13	415.117	286.148	455.115	341.366	235.594	832.542	776.742	1261.82	1283.27	61.5513	1389.77	832.508	946.473	1193.48	2618.24	2630.27	2867.19	1179.36	1096.57	841.33	1090.2
Smp_347520	8.10495	1.13413	1.77827	0.637773	0.523621	0.609395	0	8.94597	3.73903	37.3591	0	32.9663	3.29593	0	5.91863	14.9054	7.02087	1.19872	0	0	0.721546	40.5067	31.3375	1.17011	0	3.37908	0	4.68509	0	0	0	0	0	0	0	3.09079	10.7668	0	0	19.1381	17.873	33.2957	10.8942	4.53495	0	0	0	5.19875	1.08586
Smp_347510	136.01	2.76197	0.718082	3.84632	0.000119907	0.00030485	8.44568	32.8019	28.6659	50.2416	3.16053	39.5596	19.7756	20.7253	260.42	449.646	359.82	532.231	551.722	25.3308	7.21546	513.085	696.389	14.0413	21.4035	14.3611	10.9342	17.9595	6.08973	3.3273	14.2738	12.2353	3.34968	17.6667	11.5526	26.2717	8.74802	467.478	18.1274	30.0742	17.873	36.74	50.8396	56.6868	98.6323	50.6845	69.4901	93.5774	171.565
Smp_347500	5782.85	-0.377564	0.446143	-0.846284	0.397395	0.483591	1790.48	2964.1	2354.34	2879.23	2789.69	4058.16	2228.05	3611.39	6048.84	4702.65	4595.16	2927.27	2234.9	7606.29	4284.54	3105.51	3588.15	3888.27	2001.23	6682.13	3364.08	4774.89	5264.57	4050.99	16680.1	3318.23	5654.26	5871.96	10290.6	6634.38	8637.67	1600.33	9214	10635.3	10503.7	12044.4	4987.73	3374	3048.01	10622.6	10197.5	9135.06	12327.7
Smp_347490	873.676	5.10223	1.55775	3.27538	0.00105519	0.00233313	349.44	165.003	117.156	144.284	375.049	9369.03	20438	17792.7	0	0	0	0	2.80062	0	0	0	1.74097	0	0	0	0	0	0	0	0	0	0	0	0	0	0	0	0	2.73402	8.34072	5.74063	3.6314	10.2036	0	7.56486	5.34539	10.3975	20.6313
Smp_347480	572.483	-0.886872	0.301681	-2.93977	0.00328458	0.00667338	638.705	518.866	560.855	556.522	616.303	332.96	402.103	580.309	417.263	773.838	940.797	1190.33	980.217	643.122	490.651	337.556	522.292	703.234	875.403	745.932	1022.34	1017.44	581.57	513.236	604.991	382.966	415.36	770.708	664.614	760.335	755.695	739.395	487.174	375.927	419.816	460.973	610.076	372.999	283.568	372.191	352.032	418.499	635.225
Smp_347470	4.66568	3.48994	3.04466	1.14625	0.251692	0.328679	0	4.96998	4.98537	2.57649	0	0	0	0	0	0	3.51044	0	0	0.703634	1.44309	0	0	0	0	0	0	0	0	0	1.09799	0	2.23312	0	0.679564	0	0.672925	0	3.02123	0	0.794355	0	94.4165	77.0941	32.8774	0	0	0	3.25757
Smp_347460	2454.21	-4.79816	0.555719	-8.63413	5.91732e-18	4.86697e-17	654.54	1312.08	1026.99	1101.45	1758.31	2390.06	1901.75	1943	550.433	804.891	991.698	948.187	742.165	4731.24	2712.29	992.414	1490.27	1821.86	938.543	2323.12	1463.36	2515.89	1965.97	1543.87	7021.07	1304.29	1560.95	3670.25	5215.66	3587.64	4377.38	548.508	5710.88	4872.02	4843.18	5320.99	1757.6	970.479	849.334	6683.55	7019.26	6909.13	11743.5
Smp_347450	52.3196	-1.0808	1.02439	-1.05507	0.291392	0.373107	55.9527	482.089	522.218	501.128	7.37456	0	3.29593	0	0	4.96846	1.75522	7.19232	2.80062	34.4781	40.4066	6.75111	13.9278	5.85054	0	4.22385	9.1118	9.37018	5.07478	0	10.4309	6.11767	4.46624	7.36111	5.43651	25.499	19.5148	0.77913	70.2436	98.4246	115.181	67.1654	10.8942	35.1458	123.29	101.369	83.999	123.903	33.1186
Smp_347430	2152.94	1.21617	0.258838	4.69857	2.61994e-06	8.12308e-06	3758.33	2462.13	2761.9	2472.14	3247.97	1404.37	1288.71	1274.61	5092.98	4779.66	4352.94	2169.68	1506.73	2410.65	1157.36	3443.07	3375.75	648.239	682.772	1054.27	1043.3	894.071	970.298	1245.24	2875.08	1250.45	1461.58	3146.87	2815.43	803.606	1150.7	1977.43	1701.71	1088.82	1221.72	1261.79	1167.5	1918.28	1626.06	2645.43	2541.35	2241.53	2391.6
Smp_347420	1117.9	-0.511479	0.30636	-1.66953	0.0950117	0.140894	668.265	1168.94	1159.1	1006.12	421.404	807.675	1005.26	2010.36	1003.21	1756.35	1700.81	1926.34	2322.65	900.652	1261.98	1302.96	1415.41	1053.1	1254.25	948.676	1071.55	1035.4	1110.36	963.253	678.007	747.58	646.488	912.778	812.079	939.601	1129.84	2515.81	783.254	1011.59	1023.53	1171.09	1387.2	1370.69	1420.58	746.651	768.972	866.458	1262.31
Smp_347410	71.8319	2.54391	0.744662	3.41619	0.00063503	0.00145319	46.4513	161.028	203.154	180.355	22.1237	36.263	92.2859	10.3627	17.7559	28.5687	54.4117	0	3.73416	101.323	95.2441	47.2578	45.2653	16.3815	14.9825	28.7222	11.8453	9.37018	19.2842	17.4683	31.8416	3.6706	37.963	19.1389	27.1826	13.9086	32.3004	3.11652	109.52	78.6029	82.2157	79.2207	119.836	75.9604	83.5635	107.421	106.908	109.174	115.101
Smp_347400	2751.23	0.533782	0.198639	2.68719	0.00720551	0.013716	5505.53	2969.07	2856.62	2968.12	8379.61	2755.99	2293.96	3497.4	3125.04	3511.46	3480.6	3268.91	2851.97	2008.88	1315.38	3861.64	3562.03	1296.48	1165.42	1720.8	1572.7	1925.57	1315.38	1095.51	2202.56	1456.01	1842.32	1989.71	1885.11	1621.89	1789.31	2243.12	1817.27	2269.23	2130.86	2029.31	4482.97	4220.9	4019.27	2292.91	2327.53	2087.3	2235.23
Smp_347390	3400.03	-1.19132	0.139964	-8.51166	1.71457e-17	1.36279e-16	658.763	1733.53	2000.38	1655.4	479.347	2314.24	3302.52	2989.63	4459.69	4349.89	4407.35	8640.37	8733.27	7972.18	7313.59	4854.05	5558.93	2921.76	2785.67	2177.82	2062.91	1720.21	2213.62	2581.15	1997.24	1249.23	1200.3	1585.58	1968.7	2729.17	2900.98	9076.09	6917.87	3943.82	3932.45	3486.86	2175.21	1894.47	1911	7794.07	7603.43	6941.19	6061.79
Smp_347380	1798.34	-0.419793	0.159877	-2.62572	0.00864651	0.016173	1178.17	1519.82	1242.6	1283.09	1408.54	837.345	965.706	1020.72	1177.81	1714.12	1325.19	1722.56	1686.91	3039	2234.63	1363.72	1302.25	2358.94	2290.17	2053.63	2119.41	1749.88	1791.4	2341.59	1781.48	1560.01	1667.02	1744.58	1821.91	2146.55	2218.63	1599.55	2633	2328.01	2002.96	1884.65	1832.04	1913.75	1727.44	2696.12	2700.95	2634.9	2294.41
Smp_347370	7.96877	3.93773	2.04971	1.92112	0.054717	0.085994	3.16713	7.95198	13.7098	11.5942	4.21404	59.3394	49.4389	10.3627	11.8373	17.3896	0	0	1.86708	0	2.16464	0	1.74097	0	0	0	0	1.5617	0	0	0	0	0	1.47222	2.03869	0	1.34585	0	0.755308	0	0.794355	1.14813	0	0	2.73979	0	0	3.46583	38.0049
Smp_347360	4729.91	0.358858	0.18029	1.99045	0.046541	0.0744487	7079.59	4095.27	4337.28	3965.22	8442.82	5376.81	6479.79	4746.1	6664.38	4762.27	4698.72	5347.49	4621.96	3829.88	3156.76	8297.12	7952.77	3188.54	4495.81	4241.59	4736.32	4638.24	3184.93	3485.35	4557.74	3545.8	4230.65	5525.25	4279.9	3054.47	3639.85	3760.86	3464.6	4220.64	4256.95	3590.19	4824.32	6203.81	5637.11	4311.97	4401.55	4204.05	3576.27
Smp_347350	3742.77	-0.283994	0.216473	-1.31191	0.18955	0.256716	2854.64	2019.8	1776.04	1767.47	4427.9	4503.2	4653.85	5388.58	8972.64	6785.68	6271.39	10331.8	8743.54	3459.77	2987.92	6940.14	6869.88	2525.09	4004.59	2718.47	4233.34	4193.93	2822.59	2207.66	2820.73	2946.27	2790.28	3744.6	2375.76	3123.24	3189.66	6977.11	3821.1	2835.86	3005.84	3303.73	3970.94	3683.51	3724.74	3002.49	2632.22	2731.94	2917.15
Smp_347340	1072.54	0.175195	0.257127	0.681358	0.495645	0.581534	505.685	883.663	618.186	780.677	1361.13	543.945	514.164	601.034	1467.82	1460.73	1355.03	1392.91	1060.5	1294.69	619.808	1289.46	1413.67	650.58	813.333	1023.02	1417.8	958.1	929.699	616.382	1307.7	337.696	468.955	1343.4	1088.66	771.152	880.186	649.795	1172.24	1094.29	1143.87	1024.7	1931.91	2007.85	1772.64	1736.13	1674.63	1423.59	1513.68
Smp_347330	4562	0.73252	0.163945	4.46809	7.89211e-06	2.31858e-05	8768.73	3541.61	3489.76	3390.66	7676.92	3702.12	2771.87	1906.73	5933.43	4593.35	4286.24	5076.58	4583.68	4841.71	5173.49	3530.83	3306.11	3123.02	2939.77	3370.63	3085.26	4086.18	3078.36	4228.17	5441.07	7220.08	7595.96	6049.36	4990.04	3234.51	3520.74	4625.7	4382.3	2431.91	2445.42	2175.7	3693.14	3527.05	3190.48	4375.51	4580.23	4483.92	3435.65
Smp_347320	52.7711	2.31924	2.15548	1.07597	0.281939	0.362536	1.05571	6.95798	4.98537	7.72948	0	1387.88	1249.16	227.978	0	0	0	5.9936	11.2025	2.1109	2.88618	0	0	0	0	0.84477	0	2.34254	0	0	1.09799	4.89414	0	1.47222	11.5526	0.772698	0	8.57043	0.755308	1.36701	0	1.14813	0	0	0	0	1.52725	0	3.25757
Smp_347310	1961.56	-1.21788	0.260425	-4.67651	2.91804e-06	8.99552e-06	1689.14	2155.98	1759.84	2130.76	1622.4	2558.19	2775.17	5284.95	935.144	1275.65	1455.08	1106.42	1596.35	2554.9	2340.7	2295.38	1902.88	2764.96	2083.63	1898.2	1781.36	1953.68	2848.98	2199.35	1258.84	2462.98	2379.39	1479.58	1595.62	2522.09	2032.23	1910.43	2114.86	1810.6	1964.84	2063.76	4132.54	3129.11	3116.51	1575.76	1460.82	1874.15	2343.28
Smp_347300	2340.57	-0.196378	0.232816	-0.843488	0.398955	0.485125	2154.71	3063.5	2973.78	3297.91	2554.76	2769.17	3015.77	2673.57	967.696	1100.51	1183.02	1304.21	1602.89	1699.98	2545.61	999.165	846.113	3804.02	3905.07	3213.5	2905.75	2752.49	3061.11	4014.39	1477.89	3810.09	3329.58	2148.71	2535.45	2739.21	2285.25	1786.55	1232.66	1684.84	1586.33	1495.43	2280.52	2454.54	2297.31	1291.32	1323.37	1384.6	1328
Smp_347290	1277.63	1.64679	0.296336	5.55716	2.74194e-08	1.04101e-07	894.187	741.522	669.287	852.819	9023.3	1645.02	810.798	2165.8	1180.77	706.764	580.977	792.353	772.038	807.068	453.131	762.876	814.775	966.509	737.351	1284.05	881.111	822.233	940.864	1246.91	1785.87	1126.88	1502.89	818.555	1075.75	812.105	840.483	592.918	831.594	444.961	425.377	442.029	1122.1	728.993	960.295	471.291	545.23	404.636	603.193
Smp_347280	1783.12	4.60025	0.364014	12.6376	1.31059e-36	3.2897e-35	21.1142	97.4117	68.5489	55.3946	9.48158	79.1192	145.021	88.0826	29.5932	110.548	131.641	157.032	161.502	468.62	583.009	47.2578	26.1146	244.552	185.14	230.622	191.348	305.312	207.051	144.738	194.344	208.001	156.318	322.417	334.346	481.391	537.667	137.127	507.567	490.072	449.605	485.657	199.727	189.334	153.428	477.343	449.013	516.409	764.985
Smp_347270	1346.29	-2.19471	0.624994	-3.51157	0.000445474	0.00104155	10.5571	147.112	176.981	184.219	3.16053	441.749	942.635	1088.08	106.535	17.3896	61.4326	59.936	56.946	2317.07	2352.96	290.298	344.713	2892.51	2539.53	1213.93	1671.1	1160.34	3339.2	2569.51	1520.16	1829.18	884.316	761.875	942.556	2518.99	2193.74	78.6922	3887.57	3170.77	3197.67	2389.82	1995.46	1588.37	1745.24	2326.95	2260.34	2397.49	3627.3
Smp_347260	7.14458	0.781115	1.72054	0.453994	0.649833	0.724121	10.5571	21.8679	17.4488	28.3414	4.21404	19.7798	26.3674	5.18133	0	21.116	10.5313	10.7885	5.60124	2.1109	0	40.5067	62.675	1.17011	1.07018	0.84477	0.91118	5.46594	0	0	15.9208	1.22353	0	3.68056	2.71826	1.5454	1.34585	8.57043	3.02123	0	0.397177	4.5925	7.2628	4.53495	0	4.53891	1.52725	0	2.17171
Smp_347250	6.76095	-1.17274	1.2742	-0.92037	0.35738	0.442625	8.44568	15.904	17.4488	21.9002	11.5886	0	0	0	17.7559	9.93693	15.797	21.5769	11.2025	2.81454	5.05082	54.0089	36.5604	2.34021	6.42105	4.22385	11.8453	4.68509	0	3.3273	6.03893	0	4.46624	3.68056	2.71826	0.772698	8.74802	10.9078	1.51062	1.36701	3.5746	2.29625	0	1.13374	0	0.756486	0.763627	0	2.17171
Smp_347240	446.232	-3.20803	0.534012	-6.00741	1.88512e-09	7.95164e-09	1.05571	1.98799	1.24634	10.306	0	9.8899	26.3674	10.3627	17.7559	9.93693	14.0417	83.9103	84.9522	807.068	1720.89	27.0045	34.8195	397.836	325.333	293.98	308.89	294.38	291.292	400.94	504.525	91.7651	298.122	96.4305	118.924	140.631	423.27	121.544	897.306	1540.62	1498.95	1484.53	1309.12	1105.39	1589.08	1616.61	1590.63	1372.47	1118.43
Smp_347230	56.2344	-0.16362	0.875633	-0.18686	0.851771	0.893064	2.11142	2.98199	4.98537	9.01773	0	0	26.3674	0	5.91863	39.7477	38.6148	95.8975	89.6199	37.2926	108.232	141.773	168.874	10.531	5.35088	8.4477	10.023	19.5212	9.1346	6.6546	8.2349	19.5766	10.049	36.8056	15.63	8.49968	12.1126	88.0417	91.3923	30.0742	88.1734	16.0738	30.8669	53.2856	89.0431	105.908	116.071	194.953	251.918
Smp_347220	74.9441	-2.07559	0.775954	-2.67489	0.00747536	0.0141906	12.6685	95.4237	118.403	79.8713	1.05351	16.4832	13.1837	5.18133	5.91863	2.48423	8.77609	25.1731	19.6043	106.249	158.019	0	0	139.243	97.3859	90.3904	96.5851	91.3592	102.511	89.8371	114.191	105.224	66.9936	77.2917	89.0229	133.677	86.8073	15.5826	209.22	83.3875	60.7681	27.555	217.884	289.103	267.129	111.96	122.18	103.108	104.785
Smp_347210	295.155	1.13454	0.241522	4.69745	2.63425e-06	8.16482e-06	22.1699	82.5017	79.766	69.5653	4.21404	105.492	187.868	67.3573	112.454	147.812	159.725	335.641	291.265	263.159	275.631	13.5022	22.6327	197.748	163.737	165.575	143.055	214.733	259.829	163.038	121.328	127.248	126.171	186.972	206.588	445.847	530.265	214.261	253.783	416.254	317.742	464.417	250.567	156.456	143.839	249.64	237.488	178.49	218.8
Smp_347200	706.157	-1.37953	0.346371	-3.98282	6.81016e-05	0.000178238	233.312	690.828	704.184	591.305	150.652	550.538	642.705	906.732	440.938	681.922	719.639	940.995	1041.83	688.154	1270.64	384.813	506.623	1542.2	2179.95	901.369	1384.08	1123.64	2599.3	1426.58	512.76	1262.69	716.832	890.694	614.326	1030.01	801.454	1057.28	799.116	453.163	404.326	518.953	368.587	412.68	376.721	308.646	322.251	366.512	393.08
Smp_347190	3382.43	0.547996	0.297951	1.83922	0.0658835	0.101728	8009.68	3318.96	3509.7	3635.43	8016.15	4799.9	4726.36	3264.24	1790.39	1235.91	1260.25	1317.39	1477.79	2959.49	5089.79	1667.52	1420.63	4544.7	4265.72	2702.42	3334.01	3344.37	5486.85	6458.29	2493.53	10359.7	6120.98	4388.69	4441.63	2345.91	1672.22	3615.94	3374.72	2496.84	2101.86	2048.26	1503.4	2549.77	2871.3	3462.44	3607.37	3636.52	2631.03
Smp_347180	452.021	-7.77592	1.0963	-7.09287	1.31356e-12	7.32704e-12	0	1.98799	0	0	1.05351	13.1865	0	0	0	0	3.51044	9.58975	14.0031	1189.14	3229.64	0	3.48195	878.751	879.684	603.166	703.431	767.574	1129.65	1397.47	395.824	2568.2	1454.88	1684.22	1425.05	1237.86	676.29	38.9565	1234.17	161.307	146.161	291.624	79.8908	56.6868	90.413	251.153	273.378	457.49	685.175
Smp_347170	1825.66	-0.427094	0.31436	-1.35862	0.174269	0.238892	1247.85	1444.28	1069.36	1328.18	1399.06	2904.33	3427.76	1694.29	769.422	786.259	1009.25	1016.51	1431.12	1284.13	2626.43	999.165	917.493	3643.71	3902.93	2392.39	2985.94	2249.62	5253.41	3470.37	1517.42	2504.58	1859.07	1651.1	1750.56	1824.34	1417.18	2081.84	1774.97	2129.8	1973.57	2392.69	1545.16	2208.52	2343.89	1653.68	1724.27	1495.51	1134.18
Smp_347160	10637.7	-0.394953	0.209621	-1.88413	0.0595473	0.0928325	25024.6	17311.5	17445.1	17674.7	23497.5	13944.8	14502.1	13124.3	9650.33	7868.81	8444.35	8183.66	9154.3	9450.51	12313.9	9235.52	9886.99	10871.5	10911.5	10639.9	8553.25	7985.73	16880.7	14762.4	6645.56	14253	14567.8	7049	8599.89	8672.76	9067.66	11809.3	9433.04	10199.9	10572.9	10411.8	12711.7	12659.3	14555.1	9102.79	8880.98	9433.13	8265.53
Smp_347150	111.464	-2.76648	0.657664	-4.20653	2.59324e-05	7.18294e-05	22.1699	45.7239	64.8099	97.9067	6.32105	283.511	151.613	31.088	65.1049	101.854	33.3491	52.7436	42.0093	118.914	64.2176	13.5022	29.5965	102.969	127.351	199.366	147.611	214.733	231.41	93.9962	371.668	196.989	241.177	184.028	312.6	138.313	160.829	28.8278	129.913	246.745	214.873	233.644	32.6826	36.2796	20.5484	186.852	180.216	218.347	238.345
Smp_347140	4306.34	-0.52904	0.167185	-3.16441	0.00155398	0.00333774	4383.31	2963.1	3021.14	2849.6	9606.95	6662.5	5959.03	6502.57	6034.04	6472.67	6566.27	7253.45	7167.72	3721.52	4150.33	8155.34	6441.6	4149.2	4703.42	3602.94	4336.31	4529.7	5508.16	4125.02	3044.17	5601.34	4582.36	3868.26	3187.16	3574.5	4078.6	5869.97	3337.71	3692.29	3257.25	3859.43	3173.85	3114.37	3263.09	2972.23	3284.36	3539.48	3538.8
Smp_347130	25.2945	-5.42864	1.01709	-5.3374	9.42911e-08	3.42167e-07	7.38997	16.8979	46.1147	57.9711	1.05351	13.1865	6.59185	0	23.6745	52.1689	5.26565	97.0963	83.0851	12.6654	27.4188	0	10.4458	51.4847	70.6316	33.7908	34.6249	21.0829	20.2991	39.9276	53.8013	42.8237	36.8465	22.0833	27.8621	54.0888	72.003	73.2383	33.9889	25.9731	30.1855	37.8882	18.157	5.66868	5.47957	15.1297	6.10902	12.1304	30.9469
Smp_347120	482.629	4.24017	0.605661	7.00089	2.54336e-12	1.37668e-11	22.1699	111.328	93.4758	77.2948	51.6219	32.9663	72.5104	10.3627	0	11.179	0	4.79488	5.60124	99.2124	129.878	0	1.74097	313.589	277.175	252.586	184.058	215.514	527.777	284.484	456.213	299.766	222.195	165.625	226.974	177.72	135.931	7.01217	232.635	90.2225	72.6834	66.0173	18.157	18.1398	28.7678	180.044	158.834	246.074	182.967
Smp_347110	45354.7	-0.0522978	0.324244	-0.161291	0.871864	0.90931	193066	50613.3	47307.5	52953.4	228408	68494.2	73739.7	29564.7	16983.5	21144.5	22280.7	94920.6	101663	14005.1	20121.8	23568.1	20789	61587.4	45137.8	41153	44025.5	50235.1	38224.2	32533.5	28474.1	64351.8	51621.9	30955.7	32932.4	26111	20297.4	79432.3	16773.1	23049.8	23406.8	22450.5	40087	47253	50175.1	14926.2	15315.3	14534.8	15365.9
Smp_347100	925.068	3.02657	0.274672	11.0188	3.09999e-28	4.7525e-27	297.71	1113.28	1278.75	1238	306.571	883.498	1071.18	373.056	65.1049	77.0112	56.167	128.263	183.907	189.981	286.454	47.2578	64.416	853.008	957.807	1024.71	964.029	757.423	1107.32	926.653	507.819	601.979	579.495	698.569	570.834	362.395	395.68	158.163	126.892	461.365	395.191	356.493	477.529	636.026	472.613	250.397	273.378	238.276	123.245
Smp_347090	151.703	-3.3023	0.305241	-10.8187	2.80765e-27	4.0602e-26	39.0613	370.761	329.035	323.35	75.8526	59.3394	85.6941	31.088	145.006	103.096	68.4535	270.911	232.452	196.314	187.602	114.769	45.2653	217.64	354.228	168.954	204.104	200.678	161.378	168.029	152.62	138.259	98.2573	472.583	282.699	294.398	288.685	208.028	218.284	193.432	183.496	200.348	16.3413	34.0121	21.9183	195.93	260.397	206.217	188.396
Smp_347080	251.271	4.88814	0.362846	13.4717	2.29656e-41	7.368e-40	4.22284	55.6638	28.6659	34.7827	4.21404	29.6697	82.3981	15.544	62.1456	53.411	59.6774	70.7244	43.8764	26.0345	29.5834	40.5067	48.7473	9.36086	6.42105	22.8088	10.9342	14.0553	19.2842	9.15007	27.4497	3.6706	3.34968	12.5139	19.7074	36.3168	55.1798	29.607	28.7017	30.7577	21.4476	20.6663	12.7099	35.1458	23.2882	42.3632	46.5812	34.6583	28.7752
Smp_347070	396.158	1.78082	0.395393	4.50393	6.67089e-06	1.97719e-05	59.1198	638.146	812.616	823.189	7.37456	204.391	375.735	82.9012	210.111	131.664	89.5161	1080.05	890.597	204.054	255.427	54.0089	45.2653	160.305	226.877	141.077	312.535	247.529	149.198	89.8371	141.091	39.1531	54.7115	233.347	125.04	309.079	481.141	692.647	256.049	278.87	274.449	429.399	116.205	94.1001	79.4538	136.924	122.18	139.5	190.025
Smp_347060	9275.51	-1.92789	0.195934	-9.83951	7.60788e-23	8.67209e-22	6978.25	15198.2	14472.5	16413.5	4335.19	12817.3	17244.3	12647.6	6670.3	10943	11982.9	9547.8	10920.6	13523.8	16170.6	3983.16	4819.01	12392.6	13904.8	9734.28	10236.2	7725.71	9337.59	12650.4	7683.16	9026.01	7536.78	7211.68	7781.01	11516.3	9210.32	20188	15452.1	11860.8	12169.1	11601.2	6028.13	6367.07	6611.11	11819.3	12150.1	12328	10252.1
Smp_347050	2753.74	-0.731363	0.211544	-3.45726	0.000545694	0.00125976	3862.84	3255.34	3810.07	3349.44	2830.78	1621.94	1977.56	3217.6	3293.72	3623.25	3650.85	3145.44	3339.27	3022.81	2128.56	3625.35	3760.5	3379.27	4001.38	3085.94	3711.24	2903.19	3466.07	3221.66	2012.61	2442.17	2013.16	2619.08	2613.6	3158.79	2828.98	3311.3	2170	2128.43	2182.49	2561.47	2632.77	2103.08	1990.45	2178.68	2067.9	2002.38	2414.4
Smp_347040	3248.05	-0.195536	0.145092	-1.34767	0.177766	0.24293	1618.4	1456.21	1637.7	1478.91	1569.73	1895.56	1766.62	1958.54	3018.5	3686.6	3110.25	4187.13	4051.57	4487.78	4927.44	2383.14	2318.98	3672.97	4162.98	3112.98	2844.7	2604.13	2142.57	2745.85	2653.83	1413.18	1704.99	1923.46	2009.47	2748.49	3481.71	3845.79	3311.27	6099.59	6808.41	9089.71	4857	3622.29	3731.59	4979.95	4749.76	4613.02	4353.74
Smp_347030	528.271	2.84556	0.41232	6.90134	5.15144e-12	2.70968e-11	320.936	486.065	496.045	477.939	348.711	356.037	395.511	129.533	408.386	819.797	666.983	593.366	450.9	47.1435	42.5712	202.533	184.543	186.047	291.088	267.792	379.962	313.12	224.305	192.152	206.421	126.024	85.9751	315.792	170.571	163.039	230.813	326.456	48.3397	162.674	167.212	207.811	522.922	290.237	306.856	61.2753	71.0173	58.0527	62.9796
Smp_347020	2892.4	-0.425047	0.198894	-2.13705	0.0325938	0.0540385	4825.65	2020.8	2024.06	2222.23	6053.46	4344.96	4558.26	3792.73	7072.76	7005.53	6787.43	5861.74	5351.05	2255.85	2233.19	5853.21	4852.09	1625.28	2166.03	2057.01	2431.94	2533.07	1550.85	1475.66	2079.59	1644.43	1699.4	2895.86	2006.75	2041.47	2427.24	4613.23	2386.77	2375.86	2408.88	2559.17	2529.27	2045.26	2256.21	2048.56	2102.26	2098.56	2356.31
Smp_347010	1497.28	1.47455	0.288922	5.10364	3.33187e-07	1.13711e-06	2053.36	1408.49	1645.17	1745.57	2496.82	3220.81	3124.54	1290.15	654.009	247.181	352.799	393.18	462.102	850.694	1427.22	351.058	306.411	1768.03	1964.84	1470.74	1487.96	1334.47	1667.57	3279.05	1777.09	2872.86	2468.71	1904.32	1876.28	884.739	826.352	790.817	942.624	598.749	559.623	837.558	715.386	660.968	745.222	546.939	482.612	613.452	583.647
Smp_347000	114.81	12.5937	1.65151	7.62553	2.43028e-14	1.55734e-13	0	0.993997	0	12.8825	1.05351	0	0	0	2.95932	4.96846	3.51044	1.19872	1.86708	3.51817	10.1016	13.5022	6.96389	0	0	0	0	0	0	0	0	0	0	0	0	0	0	0	4.53185	0	0	2.29625	3.6314	1.13374	2.73979	8.32134	6.10902	11.264	21.1742
Smp_346990	1656.59	1.23933	0.38597	3.21096	0.00132293	0.00287706	1038.82	1238.52	1043.19	972.626	3912.73	1229.64	1219.49	538.858	292.972	219.855	172.011	255.327	204.445	1958.92	2609.83	290.298	301.188	1356.15	1307.75	1192.81	1265.63	960.443	1988.3	2548.71	1651.92	2204.81	2297.88	1520.07	1688.04	1036.19	1094.18	264.904	1911.68	1021.84	931.381	1051.11	1866.54	2514.63	2058.95	1788.33	1802.16	1919.2	1385.01
Smp_346980	4692.16	-0.294392	0.213654	-1.37789	0.168237	0.231772	1662.74	3312.99	4114.18	4083.74	2828.67	4661.44	5619.55	5569.93	8277.2	7537.16	6704.93	9105.47	8091.93	4563.77	4940.43	6069.25	6277.95	4330.57	6322.59	4247.5	7543.66	6096.08	5277.77	4497.68	4673.58	3871.26	3251.42	6821.54	4773.26	4303.93	5399.55	6374.85	4358.13	3298.59	2979.62	3831.87	3685.87	2511.23	2586.36	3060.74	2876.58	3296.87	3605.04
Smp_346970	5279.4	-0.857458	0.207763	-4.1271	3.67368e-05	9.94811e-05	8271.49	8939.01	8917.59	9815.15	9231.9	4203.21	3928.74	8062.15	4566.22	5148.57	4751.37	3174.21	3416.76	6792.18	4648.92	3227.03	3440.16	5849.37	4953.84	5611.8	4457.49	4096.33	4607.9	5702.99	6442.98	5405.58	6466	4181.11	5124.59	5874.82	5758.89	3340.13	6110.44	5605.42	5695.12	5814.11	6334.98	6602.88	5735.74	5392.23	5336.99	5591.25	5479.23
Smp_346960	82.5368	12.8137	4.67158	2.74292	0.00608959	0.0117529	0	0.993997	1.24634	6.44123	0	1364.81	1255.75	373.056	5.91863	34.7792	7.02087	431.539	228.717	0.703634	1.44309	27.0045	20.8917	0	0	0	0	0	0	0	0	0	0	0	0	0	0	857.823	0	0	0	0	0	0	0	0	0	0	0
Smp_346950	5.49639	2.41801	2.57111	0.940455	0.346984	0.431349	4.22284	12.922	22.4342	11.5942	0	13.1865	0	0	0	3.72635	0	7.19232	14.9366	0	0.721546	0	78.3438	0	0	0	0	0	0	0	2.74497	0	0	0	1.35913	0	2.01877	10.9078	1.51062	4.10102	0.397177	0	21.7884	0	0	3.02594	6.10902	1.73292	0
Smp_346940	3740.69	0.452059	0.30951	1.46056	0.144135	0.202777	2946.49	4800.01	4403.33	4246.06	3944.34	2284.57	1311.78	3093.25	6134.66	8592.96	8181.07	8733.87	7179.86	3458.36	1664.61	5772.2	5398.76	1710.7	1536.77	2084.05	2144.01	2264.46	1523.45	1420.76	2709.83	2171.77	2985.68	2518.24	2258.19	2528.27	2764.38	5408.72	2303.69	2535.12	2361.22	2921.98	5930.08	4441.98	4523.39	2721.08	2688.73	3118.38	5012.85
Smp_346930	1315.67	0.464053	0.278258	1.66771	0.095373	0.141299	642.928	965.171	1098.03	1192.92	1286.33	1417.55	1595.23	1440.41	1524.05	1073.19	1434.01	3073.52	3030.27	1225.73	1625.64	1654.02	1418.89	1243.82	1548.54	1058.5	1188.18	1219.68	1164.15	1261.05	848.744	1212.52	1288.51	1336.04	981.291	817.514	1093.5	2085.73	1113.32	1308.91	1207.82	1195.2	878.799	1783.37	1469.9	1143.81	1146.2	1117.73	642.284
Smp_346920	1223.59	-1.28816	0.275982	-4.66755	3.04806e-06	9.3695e-06	193.195	736.552	729.111	798.713	186.471	520.868	695.44	808.287	577.066	813.586	874.098	697.655	648.811	3244.46	2083.1	1464.99	1657.41	1030.86	896.807	1160.71	709.809	945.607	1013.94	2398.98	2063.67	1506.17	1754.12	1602.51	2199.75	1692.98	1625.11	1128.18	2733.46	1360.86	1175.25	1492.56	740.806	562.333	484.942	2246.76	2245.83	2515.33	3246.17
Smp_346910	2160.63	-8.34014	1.02457	-8.14013	3.94864e-16	2.87441e-15	0	0	0	0	0	79.1192	210.939	20.7253	5.91863	29.8108	21.0626	11.9872	13.0696	3055.88	12548.4	0	0	4343.44	3107.79	3628.29	2853.82	3668.42	13396.4	5514.17	2457.29	11593	6189.09	4265.76	5087.22	5927.36	3801.35	21.8157	5287.16	1887.84	1856.41	1982.24	1127.55	908.123	934.267	1896.51	1722.74	2122.82	2984.47
Smp_346900	2362.38	-9.24764	1.07133	-8.6319	6.03438e-18	4.95484e-17	0	14.91	7.47806	11.5942	0	0	6.59185	0	0	0	0	3.59616	3.73416	6324.97	11087.3	0	1.74097	5036.14	4874.65	2307.07	4777.32	2857.12	6323.17	2866.47	1666.19	4310.51	1852.37	2100.12	2276.54	7225.5	5583.26	2.33739	8783.48	4992.31	4906.73	5670.02	1416.25	1073.65	1404.14	5240.93	4971.98	4674.54	4540.5
Smp_346890	4255.68	-0.710216	0.338485	-2.09822	0.0358854	0.0590112	1036.71	2335.89	2025.31	1965.86	968.175	1457.11	1875.38	2476.67	1091.99	975.061	1147.91	1171.15	1185.6	7785.01	5918.84	1566.26	1646.96	4236.96	3081.03	4442.64	2780.01	2896.17	4021.25	5118.22	4058.71	3363.5	4097.78	2594.06	3894.58	6446.62	6558.33	1037.02	6787.95	7303.24	7060.62	7897.96	9245.55	7514.41	7486.47	7568.64	7516.38	7855.31	7131.36
Smp_346880	281.522	-1.08559	0.3316	-3.27381	0.00106109	0.00234456	297.71	978.093	1024.49	1024.16	70.5851	145.052	105.47	93.2639	142.047	211.16	268.548	593.366	521.849	479.175	316.037	101.267	109.681	77.2271	47.0877	85.3217	56.4932	136.648	78.1516	25.7866	71.9181	44.0472	48.0121	256.903	244.643	345.396	370.109	576.557	396.537	445.645	440.072	552.823	283.249	113.374	138.359	419.85	410.831	380.375	609.165
Smp_346860	104.042	2.4318	4.18836	0.58061	0.561504	0.644598	420.173	10.934	7.47806	0	432.992	0	0	0	0	1582.46	1302.37	0	1.86708	0.703634	0	965.409	1065.48	0	0	0	0	0	0	0	0	0	0	0.736111	0.679564	0	0.672925	0	0	16.4041	0	0	0	0	0	0	1.52725	5.19875	0
Smp_346850	1537.88	3.83816	1.54755	2.48015	0.0131328	0.023625	27649.1	9171.61	10635.1	12197.1	20234.7	2037.32	1885.27	2031.08	0	0	0	2.39744	0.93354	31.6635	7.21546	20.2533	19.1507	2.34021	0	0.84477	6.37826	3.12339	1.01496	3.3273	1.64698	0	1.11656	0	0.679564	0	1.34585	0	27.1911	1.36701	2.38306	0.574063	0	1.13374	4.10968	15.8862	8.3999	10.3975	0
Smp_346840	1438.52	-0.413314	0.228382	-1.80975	0.0703348	0.107794	1916.11	1527.77	1633.96	1494.37	1610.81	1430.74	1041.51	1751.29	2139.58	2073.09	2625.81	2760.65	2688.6	1405.86	1642.96	1836.3	1619.11	1232.12	1905.98	1240.97	1885.23	1670.23	1121.53	1292.66	970.071	1082.83	1077.48	1526.69	1092.74	1558.53	1421.22	2419.2	1161.66	1269.27	1194.31	1205.53	1127.55	1125.8	1137.01	1259.55	1234.78	1245.1	1015.27
Smp_346830	1327.51	0.87197	0.283238	3.07857	0.00207996	0.00438293	558.471	976.105	868.702	977.779	546.771	1176.9	840.461	1523.31	1228.12	1623.45	1414.71	719.232	689.886	1091.34	505.082	1282.71	1263.95	998.102	682.772	1643.08	1052.41	1033.84	1121.53	1059.75	1855.6	594.638	896.598	1029.82	1526.98	1004.51	1352.58	503.318	994.741	1491.41	1338.88	1441.47	1398.09	1267.52	1115.09	1162.72	1099.62	1162.79	1516.94
Smp_346820	1.186	5.47532	4.79587	1.14167	0.253589	0.33069	0	0	2.49269	0	0	6.59327	13.1837	0	0	0	0	1.19872	0.93354	0	0	0	0	0	0	0	0	0.780848	0	0	0	0	0	0.736111	0	0	0	1.55826	1.51062	0	0	1.14813	0	2.26747	0	4.53891	1.52725	0	3.25757
Smp_346810	995.31	0.672799	0.185592	3.62515	0.000288797	0.000696058	926.914	753.45	936.004	856.684	811.202	1051.63	1394.18	1202.07	1497.41	1083.13	1016.27	940.995	932.607	1175.77	1507.31	1215.2	1176.9	798.013	1040.21	736.639	821.885	686.365	963.193	1705.24	1269.82	1976.01	2007.58	1331.62	1258.55	689.246	768.48	1563.71	1109.55	614.47	517.125	562.582	453.925	566.868	495.901	882.819	911.007	971.299	662.915
Smp_346800	57.0769	-3.8854	1.04682	-3.71163	0.000205931	0.000506798	0	1.98799	2.49269	11.5942	1.05351	0	0	10.3627	0	2.48423	7.02087	9.58975	10.2689	100.62	106.789	13.5022	26.1146	59.6755	46.0175	54.91	24.6019	27.3297	52.7777	88.1734	182.266	33.0354	51.3618	26.5	48.2491	101.996	102.958	8.57043	237.167	248.795	146.956	48.2213	87.1536	34.0121	24.6581	184.583	190.907	246.074	192.196
Smp_346790	847.581	-3.4102	0.402411	-8.47443	2.36229e-17	1.85781e-16	271.318	877.699	757.777	909.502	443.527	257.137	177.98	134.715	201.233	385.056	215.892	385.988	403.289	724.743	448.802	236.289	581.485	1550.39	1094.79	2254.69	2029.2	2047.38	2347.59	1190.34	2948.09	1925.84	1460.46	1793.9	2648.94	1541.53	1563.88	310.873	914.678	1390.25	1247.14	934.001	680.888	530.589	646.59	958.467	1043.88	911.514	1239.5
Smp_346780	79.2346	2.67153	0.642137	4.16038	3.1772e-05	8.69602e-05	41.1727	36.7779	32.4049	16.7472	4.21404	19.7798	9.88778	0	0	23.6002	35.1044	10.7885	11.2025	4.2218	4.32928	0	8.70487	1.17011	0	9.29247	10.023	11.7127	4.05982	7.48642	10.9799	4.89414	0	1.47222	2.71826	22.4082	25.5711	5.45391	4.53185	24.6061	17.873	8.03688	0	2.26747	4.10968	4.53891	9.92715	2.59937	8.68684
Smp_346770	15.6702	-1.19692	1.15378	-1.03739	0.299553	0.381589	5.27855	29.8199	33.6513	39.9356	8.42807	0	0	0	17.7559	22.3581	22.8178	5.9936	5.60124	17.5909	7.93701	33.7556	73.1209	5.85054	2.14035	5.06862	3.64472	10.151	1.01496	2.49547	33.4886	6.11767	3.34968	3.68056	9.5139	4.63619	5.3834	7.01217	48.3397	25.2896	23.0363	27.555	1.8157	7.93616	16.4387	39.3373	41.2359	53.7204	36.9191
Smp_346760	4.27384	0.024394	3.98046	0.00612845	0.99511	0.998664	12.6685	24.8499	26.1732	18.0355	1.05351	46.1529	52.7348	36.2693	2.95932	0	0	2.39744	3.73416	0	0	0	3.48195	1.17011	1.07018	0	0	0	0	0	0.548993	0	0	1.47222	1.35913	0	0	2.33739	0	0	0	0	0	0	0	0	0	0.866458	0
Smp_346750	3238.71	0.0914103	0.270069	0.338471	0.735008	0.798464	1638.46	2009.86	2218.49	2365.22	2392.52	2149.41	2069.84	1647.66	2142.54	2019.68	1883.35	1190.33	1317.23	4614.43	3750.6	1519	1808.87	2956.86	2400.4	3528.6	1964.5	2149.67	2545.51	4857.03	5039.21	3440.58	4426.04	2027.99	3747.8	3587.64	3688.3	1555.92	5182.92	4594.51	4732.37	4114.31	3348.15	3943.14	3875.43	6015.57	6002.87	6015.82	5011.77
Smp_346730	10.4876	4.91436	2.74646	1.78934	0.0735593	0.112203	0	3.97599	1.24634	7.72948	1.05351	270.324	39.5511	31.088	17.7559	44.7162	28.0835	5.9936	3.73416	0	0	0	8.70487	0	0	0	0	0	0	0	0	0	0	0	0	0	0	3.11652	0	0	0	0	0	0	0	0	0	0	1.08586
Smp_346720	3693.31	0.891673	0.221247	4.03022	5.57249e-05	0.000147438	5507.64	5567.38	5726.95	5556.21	11551.7	3046.09	2330.22	3865.27	8661.92	5670.26	5492.08	3226.95	2897.71	3649.75	1932.3	5940.98	5987.21	1771.54	1782.91	2261.45	1959.95	1796.73	1978.15	3385.53	4635.15	3072.3	3999.52	3644.49	3365.88	1681.39	1968.31	4335.08	3067.31	1682.1	1938.23	1855.37	2643.66	3836.56	3287.74	3380.73	3596.68	3770.82	4392.83
Smp_346710	0.556688	1.77245	10.0074	0.177113	0.85942	NA	0	4.96998	0	2.57649	0	0	0	0	0	0	0	0	0.93354	0	0	0	1.74097	0	0	0	0	0	0	0	0	0	0	0	0	0	0	0	0	0	2.38306	0	0	0	0	0	0.763627	0	0
Smp_346700	110.883	-3.1463	0.521087	-6.03795	1.56085e-09	6.65337e-09	57.0084	86.4777	89.7367	55.3946	32.6588	323.07	187.868	93.2639	65.1049	171.412	119.355	185.801	175.506	75.2889	39.685	135.022	114.904	54.995	27.8246	146.99	113.898	117.908	72.0618	59.0596	75.7611	30.5884	34.6134	35.3333	76.1112	188.538	205.242	186.212	68.733	264.516	289.542	223.885	397.639	456.896	494.531	66.5707	73.3082	43.3229	93.3836
Smp_346690	2887.03	-1.23092	0.343811	-3.58022	0.000343299	0.000815652	4317.86	1529.76	1260.05	1231.56	5280.19	2963.67	2630.15	1538.85	3036.26	1325.34	1667.46	3001.59	3234.72	2527.45	4050.76	2511.41	2395.58	5229.21	5420.44	3869.89	4305.33	4631.99	7932.89	4661.55	2472.12	5387.22	4430.51	3216.81	2933.68	3865.81	2972.98	3504.53	2620.92	3191.96	2760.78	2395.57	1850.2	4209.56	4563.11	2746.04	2692.55	2027.51	1370.89
Smp_346680	62.1426	-3.4662	0.814122	-4.25759	2.06638e-05	5.77144e-05	1.05571	7.95198	4.98537	19.3237	1.05351	36.263	19.7756	20.7253	5.91863	17.3896	3.51044	3.59616	2.80062	102.027	178.222	0	6.96389	140.413	156.246	70.9606	150.345	99.1677	179.647	183.001	71.9181	155.389	78.1592	61.0972	64.5586	108.95	87.4802	3.11652	178.253	177.027	135.437	238.236	65.3652	39.6808	41.0968	86.2394	90.108	64.9843	91.2119
Smp_346670	17181.5	-0.92946	0.234417	-3.96498	7.34026e-05	0.000191028	19884.3	9900.21	11298.1	11525.9	11877.3	11854.7	10619.5	9481.83	53125.6	67952.4	60010.9	34072.4	37899.9	18744.8	19417.5	18592.6	19786.2	13996.8	12997.3	13309.3	12031.2	12456.1	17369.9	16141.6	10322.7	18722.5	17451.8	10157.6	12346.3	18760.3	15770	43047	17746.7	17454	15694.5	15252.3	8829.75	12668.4	12971.5	17782.7	18599.7	18237.2	11859.7
Smp_346660	5406.1	0.339032	0.311968	1.08675	0.277147	0.357465	8589.26	11757	11176	11544	4279.35	2353.8	2017.11	5797.91	10076.5	9001.61	8370.63	6778.76	7651.3	2169.3	1838.5	24891.4	27502.2	1921.32	1767.93	2250.47	1801.4	1901.36	1802.56	2136.13	2433.69	1152.57	1480.56	1721.03	2023.06	3481.78	3808.76	7641.71	2080.12	4325.21	5515.2	3833.59	5806.61	5877.29	5712.46	3367.12	3402.72	4424.13	3437.28
Smp_346650	6433.9	1.1204	0.187911	5.96241	2.48546e-09	1.03622e-08	9492.95	4864.62	5521.3	4628.67	11645.5	7529.51	6403.98	7082.88	10899.2	7353.33	7800.19	5233.61	4460.46	3995.23	3141.61	10923.3	9820.83	4207.71	3879.38	6207.37	4601.46	4846.72	4970.24	4397.86	7755.08	4764.44	7477.6	5104.93	5957.06	3781.58	4266.34	3604.26	4302.99	4196.71	4677.16	4361.73	5394.45	6289.97	5596.01	3884.55	3967.81	3743.96	3784.21
Smp_346640	1321.28	0.972653	0.261772	3.71565	0.000202681	0.00049918	1001.87	1411.48	1284.98	1218.68	1197.84	903.278	659.185	911.914	2189.89	2512.8	2032.54	1841.23	1489.93	750.778	394.686	2059.09	2153.58	863.539	1298.12	1053.43	1612.79	1278.25	1035.25	669.619	1518.52	638.685	572.795	1550.25	1278.26	834.514	910.467	1104.03	733.404	777.144	871.407	793.355	1434.4	1400.16	1316.47	770.103	812.499	840.464	1071.2
Smp_346630	419.671	-4.17711	0.563328	-7.41506	1.21571e-13	7.42216e-13	67.5655	113.316	155.793	157.166	38.9798	234.061	369.144	202.072	79.9015	216.128	170.256	296.084	243.654	495.358	418.497	27.0045	34.8195	750.039	820.824	610.768	856.509	1068.98	487.179	321.916	844.352	294.872	180.883	1221.21	959.545	1201.55	1661.45	148.035	635.214	1296.61	1053.31	1265.81	141.625	229.015	163.017	486.42	526.139	428.897	922.977
Smp_346620	37.0748	-2.94221	0.826541	-3.55967	0.000371322	0.000877926	54.8969	72.5618	69.7952	90.1773	8.42807	32.9663	42.847	0	85.8201	142.843	100.047	113.878	119.493	25.3308	9.3801	114.769	83.5667	53.8249	27.8246	37.1699	9.1118	23.4254	17.2542	32.4412	53.2523	34.259	40.1962	22.8194	34.6578	26.2717	16.8231	142.581	29.457	27.3402	28.5968	30.4253	0	2.26747	4.10968	37.0678	32.836	20.795	40.7196
Smp_346610	4046.75	-3.9004	0.542559	-7.1889	6.53144e-13	3.74678e-12	8990.43	2191.76	2897.75	1871.82	22076.3	4054.86	2577.41	1435.23	18256	6065.25	6222.25	4901.56	5820.62	1455.82	2032.6	1829.55	1615.62	5074.76	3260.82	6296.91	4259.77	6071.87	7567.51	5435.14	7344.43	9597.41	10137.3	8800.94	12492.4	4589.83	3785.2	7123.59	1396.56	1071.05	2854.51	1229.07	595.55	965.944	931.527	1956.27	2287.83	1442.65	2249.89
Smp_346600	1.64673	1.77508	7.4324	0.23883	0.811237	0.860677	0	0	2.49269	2.57649	0	6.59327	9.88778	0	0	0	0	13.1859	20.5379	0	0	0	0	0	0	0	0.91118	0	0	2.49547	6.03893	0	0	0.736111	0	0	0	19.4783	0	1.36701	0	0	0	0	0	0	0	3.46583	0
Smp_346590	2862.35	-0.224105	0.176802	-1.26755	0.204959	0.275163	6372.27	2917.38	2756.91	2638.33	4753.43	2254.9	2208.27	2497.4	1985.7	1819.7	1925.47	1836.44	2395.46	2485.24	2899.17	3267.54	2792.52	3967.83	3961.79	3306.43	3147.22	2707.2	4588.61	4233.99	2351.34	3040.48	2886.31	2123.68	2394.1	2427.82	2672.19	2853.18	2638.29	3398.38	3133.33	3359.42	3656.82	3613.22	3686.38	2613.66	2665.82	2820.32	2907.38
Smp_346580	424.967	3.20645	0.400695	8.00224	1.22179e-15	8.59067e-15	38.0056	99.3997	62.3172	118.519	12.6421	69.2293	125.245	20.7253	145.006	342.824	465.133	133.058	137.23	168.169	129.157	162.027	196.73	50.3146	73.8421	59.1339	87.4733	128.059	56.8375	49.0777	94.9758	68.5179	74.8095	245.125	127.758	256.536	286.666	73.2383	160.881	233.758	210.107	290.476	72.628	69.1579	65.7549	177.018	203.888	221.813	211.742
Smp_346570	899.356	-0.27798	0.33662	-0.825799	0.408918	0.495127	1214.07	851.855	929.772	904.349	861.77	1045.03	1278.82	2103.62	961.777	1214.79	1167.22	2037.82	1826	662.12	1387.53	1437.99	1342.29	863.539	1805.39	743.397	1342.17	1178.3	943.909	816.852	654.949	894.404	629.74	1174.1	678.885	903.284	936.712	1669.68	713.011	431.291	395.589	526.416	548.342	456.896	517.82	377.486	443.667	650.71	549.443
Smp_346560	1.0093	5.25153	6.56544	0.799874	0.423784	NA	0	0.993997	0	6.44123	0	0	0	0	5.91863	0	0	0	0	0	0	0	1.74097	0	5.35088	0	0	0	0	0	0.548993	0	0	0	0	0	0	0	0	0	2.78024	1.14813	0	0	0	1.51297	0	0	0
Smp_346550	45.5551	13.4286	3.1314	4.28838	1.79983e-05	5.062e-05	0	11.928	3.73903	18.0355	0	161.535	79.1022	51.8133	53.2677	157.749	54.4117	690.462	682.418	0	0.721546	27.0045	59.1931	0	0	0	1.82236	0	0	0	0	0	0	0.736111	0	0	0	462.803	0	0	0	1.14813	0	0	0	0	1.52725	1.73292	1.08586
Smp_346540	1438.7	2.50906	0.253174	9.9104	3.75135e-23	4.35291e-22	325.159	396.605	407.554	376.168	134.849	313.18	665.777	533.677	1059.43	1248.33	1161.95	582.578	741.231	581.202	1027.48	506.333	430.02	1419.34	1567.81	1085.53	1289.32	1193.92	1925.37	1400.79	845.45	883.392	524.783	845.055	826.35	1202.32	1000.64	1004.3	947.156	896.757	765.758	846.743	279.618	435.355	395.899	742.113	706.355	752.085	620.024
Smp_346530	709.291	2.13912	0.318862	6.70859	1.9651e-11	9.78912e-11	41.1727	125.244	100.954	109.501	50.5684	573.614	682.257	170.984	68.0643	89.4324	101.803	397.975	356.612	326.486	399.015	13.5022	27.8556	501.976	653.877	438.435	639.649	561.43	699.304	446.69	443.038	170.071	149.619	493.194	329.589	337.669	608.997	289.837	408.622	507.843	434.115	614.822	566.499	414.948	339.734	435.736	364.25	317.124	337.158
Smp_346520	1911.11	2.29543	0.339226	6.76667	1.31777e-11	6.67427e-11	2395.41	2226.55	2454.05	2436.07	2433.61	820.862	814.094	1424.87	3154.63	2412.19	2411.67	935.001	711.358	1824.52	819.676	2578.93	2597.53	383.795	220.456	769.585	416.409	579.389	401.922	830.993	2486.94	1118.31	2328.03	1877.82	1826.67	692.337	925.945	1118.83	1458.5	1039.61	1275.73	1139.52	1379.93	1312.87	1249.34	2377.63	2541.35	2631.43	2295.5
Smp_346510	18.8445	0.985849	4.47249	0.220425	0.82554	0.870744	1.05571	9.93997	8.72441	9.01773	0	454.936	230.715	72.5386	0	16.1475	21.0626	51.5449	55.0789	0	0	13.5022	12.1868	0	2.14035	0	0	0	0	0	0	0	0	0	0	0	0	59.2139	0	0	0	0	0	0	0	0	0.763627	0	0
Smp_346500	949.586	1.00574	0.329959	3.04807	0.00230317	0.00481142	239.646	1042.7	972.148	1022.87	188.578	161.535	151.613	139.896	1630.58	3394.7	2866.27	1307.8	1149.19	842.954	386.749	1701.28	2242.37	514.847	591.807	534.739	464.702	589.54	502.403	435.044	1296.72	422.119	326.036	806.778	959.545	954.282	962.283	980.925	682.043	854.38	804.284	725.616	197.911	139.45	123.29	820.787	810.208	626.449	972.927
Smp_346490	342.336	1.75736	0.27991	6.27832	3.42253e-10	1.56051e-09	52.7855	225.637	241.791	180.355	53.7289	204.391	286.746	113.989	147.966	279.476	226.423	441.129	374.35	163.947	162.348	60.76	53.9702	180.197	194.772	170.643	224.15	296.722	138.034	130.597	231.126	149.271	117.239	418.111	284.058	352.35	391.642	313.21	186.561	341.752	399.56	447.195	154.335	131.513	164.387	214.085	194.725	172.425	226.944
Smp_346480	4206.52	2.21995	0.251862	8.81415	1.20594e-18	1.03861e-17	1712.36	4928.24	5207.22	5793.24	2127.03	1832.93	1519.42	1849.73	1917.64	2463.12	2011.48	2035.43	1999.64	2471.16	1633.58	2619.43	3260.84	2598.81	2088.98	2878.13	2434.67	2401.11	3138.24	2037.14	4311.24	1785.14	2008.69	2256.92	3031.54	2321.96	2764.38	1304.26	2416.23	2273.33	2326.27	2357.68	3829.31	3249.29	2583.62	2474.46	2615.42	2549.99	3754.89
Smp_346470	1368.32	0.194676	0.251109	0.775266	0.438182	0.525244	686.212	1967.12	1899.43	1962	865.984	2307.64	2419.21	1958.54	695.439	450.888	489.706	1747.73	1786.8	838.028	1056.34	573.845	670.275	2059.39	2545.95	1619.42	2104.83	1642.9	1906.09	1741.84	1235.23	1525.75	1352.15	1442.04	1193.31	1137.41	977.087	1908.09	946.401	1310.96	1307.9	912.76	1085.79	1790.17	1826.07	1073.45	1012.57	986.029	793.217
Smp_346460	5506.36	0.377322	0.355201	1.06228	0.288111	0.369246	1976.29	4421.3	4246.29	4981.65	1322.15	1938.42	2722.43	4523.3	1639.46	2497.9	2172.96	1657.83	1907.22	13332.5	7626.02	3564.59	4669.29	4157.39	3136.68	4151.2	3440.62	3007.05	3164.63	2553.7	4686.21	3335.36	3863.3	2870.1	4900.34	5815.32	6170.05	1958.73	10380.2	7031.89	8655.29	8539.76	5085.78	4403.43	4534.35	12227.1	12111.1	11238.8	19016.6
Smp_346450	1043.49	-0.53006	0.285526	-1.85644	0.0633914	0.0983558	1262.63	972.129	908.585	876.008	1391.69	1021.96	998.665	637.303	1479.66	1019.78	949.573	2628.79	2409.47	897.837	1251.16	2065.84	1754.9	998.102	1772.21	862.51	1610.97	1450.03	1527.51	905.026	725.769	989.839	796.107	1411.12	843.339	1129.68	1133.88	2010.16	929.029	583.029	715.316	645.821	559.236	845.768	1091.8	670.246	749.118	862.992	666.172
Smp_346440	786.305	-1.26266	0.200198	-6.30704	2.84424e-10	1.30297e-09	327.27	774.324	796.414	809.019	215.969	309.884	425.174	336.786	535.636	773.838	609.06	758.789	834.585	916.132	766.282	911.4	860.041	1067.14	1040.21	951.211	1154.47	1022.91	1157.05	823.507	1191.32	687.626	637.556	714.028	920.13	1023.05	1071.3	615.513	1051.39	993.131	913.111	843.873	542.895	690.446	531.519	1072.7	1024.79	992.094	1550.06
Smp_346430	202.554	0.695738	0.429004	1.62175	0.104857	0.153491	52.7855	117.292	214.371	167.472	4.21404	6.59327	39.5511	20.7253	71.0236	79.4954	77.2296	172.616	195.11	335.633	320.366	94.5156	116.645	72.5467	72.7719	73.495	92.9404	98.3868	53.7926	47.414	115.289	42.8237	46.8955	122.931	159.018	286.671	250.328	149.593	355.75	251.529	321.316	215.848	114.389	176.863	197.265	363.87	391.741	517.275	488.092
Smp_346420	94.2379	-3.897	0.827823	-4.70752	2.50744e-06	7.80924e-06	6.33426	82.5017	82.2587	121.095	0	46.1529	148.317	46.632	5.91863	64.59	35.1044	46.75	47.6106	33.0708	23.0895	67.5111	48.7473	272.635	230.088	309.186	295.222	278.763	273.023	156.383	811.412	100.33	106.073	211.264	348.616	57.9523	79.4051	36.6191	53.6269	67.6669	52.8246	66.5913	68.9966	4.53495	0	87.7524	82.4717	71.0495	93.3836
Smp_346410	1027.92	-3.48342	0.491637	-7.08534	1.387e-12	7.7145e-12	1.05571	51.6878	72.2879	52.8181	3.16053	52.7461	56.0307	10.3627	257.46	578.826	703.842	465.103	745.899	1523.37	2962.67	695.365	1044.58	1159.58	844.368	855.752	902.068	678.557	1001.76	1194.5	1849.01	1380.15	817.322	783.958	988.086	1017.64	944.787	1023	4326.4	1971.91	1931.47	1067.76	1556.06	854.837	768.51	2233.15	2168.7	2778.73	5791.95
Smp_346400	193.868	1.57779	0.376006	4.19617	2.71468e-05	7.49786e-05	51.7298	300.187	269.21	323.35	61.1035	145.052	88.99	243.522	5.91863	19.8739	24.573	50.3462	84.9522	105.545	133.486	81.0134	97.4945	172.006	72.7719	142.766	67.4273	104.634	160.363	178.011	269.007	104	164.134	91.2778	150.863	107.405	102.285	106.741	204.688	175.66	159.665	128.59	401.27	294.772	254.8	192.147	209.234	293.729	298.61
Smp_346390	1820.53	0.750419	0.353993	2.11987	0.034017	0.0562154	797.061	2940.24	3241.74	2988.73	684.781	540.648	754.767	1056.99	446.857	1936.46	1965.84	1361.75	1121.18	1472	1007.28	1573.01	2238.89	987.571	1283.14	1194.5	1606.41	1175.18	1265.65	983.217	2137.78	620.332	720.181	1691.58	1393.79	1209.27	1605.6	885.871	1499.29	1712.86	2431.92	2033.33	1236.49	1792.44	2050.73	2374.61	2012.16	2085.56	1752.03
Smp_346380	4501.29	-0.815154	0.274793	-2.96643	0.00301281	0.0061754	7613.78	2568.49	2451.56	2644.77	12530.4	5462.52	5771.17	4196.88	3551.18	3819.51	3498.15	6127.85	5733.8	4058.56	7240.71	3794.13	3372.27	6847.47	8333.45	5052.57	7088.07	6285.05	10023.7	6262.81	3119.38	6702.52	4440.56	5551.75	4224.85	4531.1	4075.23	5182.78	4486.53	2464.03	3927.69	3512.12	3580.56	3782.15	4180.91	3762.76	3272.91	2732.81	2682.61
Smp_346370	206.097	2.56137	0.660476	3.87806	0.000105291	0.000269386	14.7799	13.916	2.49269	39.9356	1.05351	19.7798	39.5511	0	5.91863	24.8423	0	10.7885	21.4714	4.2218	9.3801	27.0045	43.5243	26.9125	12.8421	12.6715	21.8683	27.3297	58.8674	14.141	17.5678	46.4943	12.2822	15.4583	13.5913	7.72698	13.4585	7.7913	8.30839	66.9834	145.367	36.166	3128.45	3432.95	3111.03	12.8603	13.7453	14.7298	14.1161
Smp_346360	384.999	1.71806	0.229534	7.48501	7.15411e-14	4.43765e-13	188.972	465.191	514.74	501.128	290.768	431.859	520.756	336.786	361.036	355.245	389.658	226.558	160.569	181.538	171.728	398.316	384.755	167.325	192.632	260.189	181.325	177.252	341.025	336.889	250.341	285.084	305.938	198.75	222.218	163.039	172.942	152.71	185.05	408.052	370.964	327.79	564.683	487.507	408.228	383.538	411.595	411.567	357.789
Smp_346350	15537.1	1.34402	0.241329	5.56927	2.55813e-08	9.74664e-08	38560.9	10664.6	12300.2	11728.2	68600.3	17999.6	13012.3	11362.7	21431.4	16563.6	16999.3	8051.8	8582.97	10051.4	7749.4	27571.5	24156	8157.99	4619.95	9992.78	5873.47	8524.52	8566.23	6266.14	13850.5	17514.9	22464.1	9436.94	13303.8	8299.55	7995.02	8871.96	10352.3	9591.61	10581.6	9010.49	12163.4	17189.7	17110	12395.8	12785.4	11429.4	12424.9
Smp_346340	2281.15	1.05893	0.170568	6.20823	5.35859e-10	2.40702e-09	1252.07	1888.59	2052.73	2057.33	1207.32	1562.6	1717.18	1466.32	1553.64	1571.28	1456.83	2192.46	2188.22	2372.65	2835.68	2254.87	1829.76	2239.59	2646.54	1856.8	2485.7	2270.71	1749.78	2851.5	2374.4	2969.52	2712.12	3938.93	2708.74	1634.26	1802.77	3086.14	2181.33	1282.94	1222.11	1446.64	1474.35	1293.59	1227.42	1473.63	1473.04	1510.24	1903.5
Smp_346330	2023.81	-0.0483455	0.235187	-0.205562	0.837133	0.880289	3989.53	1842.87	1721.2	1981.32	5496.16	4041.67	3747.47	2554.39	2124.79	1522.83	1897.39	1843.63	1980.97	1450.89	1751.91	1235.45	1492.01	2140.13	2125.37	1870.32	1733.06	1642.12	2538.4	2346.58	1517.42	2573.09	2562.51	1480.32	1486.21	1759.43	1556.48	2027.3	1483.42	2280.17	2133.64	2111.4	1864.72	2570.18	2282.24	1933.58	1996.88	1865.48	1134.72
Smp_346320	1592.17	2.25488	0.302327	7.45839	8.75854e-14	5.37779e-13	1709.2	658.026	580.796	628.664	2735.96	1612.05	1615	725.386	411.345	327.919	394.924	906.232	935.407	429.92	920.693	985.662	915.752	1010.97	1297.05	1096.51	987.719	1022.91	1806.62	1126.29	899.8	1408.29	1223.75	792.055	774.703	674.565	658.121	817.308	697.905	3055.26	2634.48	2926.57	1439.85	2518.03	2483.62	2167.33	2346.63	2030.11	1147.75
Smp_346310	1146.1	3.66687	0.246128	14.8983	3.38305e-50	1.73431e-48	344.162	602.362	744.067	767.795	360.3	1585.68	1374.4	715.023	82.8608	43.4741	75.4744	85.1091	84.0186	121.025	132.043	54.0089	74.8618	686.853	545.789	866.734	641.471	669.187	738.888	697.069	749.376	573.838	939.027	571.222	638.79	309.079	308.873	38.9565	94.4135	428.557	446.824	380.604	985.926	895.652	835.635	180.8	211.525	149.897	174.28
Smp_346300	856.751	4.53723	0.288452	15.7296	9.481e-56	7.01232e-54	112.961	118.286	119.649	130.113	67.4246	168.128	181.276	186.528	124.291	178.865	177.277	210.975	205.379	166.761	157.297	67.5111	64.416	118.181	139.123	92.9247	119.365	134.306	84.2413	75.6961	157.012	67.2944	71.4599	169.306	129.117	215.583	256.384	218.157	231.124	259.731	222.022	301.383	68.9966	63.4893	67.1248	198.956	180.98	163.761	299.153
Smp_346290	46.0343	3.49427	0.9213	3.79276	0.000148981	0.000373378	61.2312	106.358	160.778	249.92	37.9263	29.6697	39.5511	10.3627	65.1049	93.1587	110.579	94.6988	136.297	2.81454	5.05082	108.018	168.874	15.2114	9.63158	16.8954	10.023	4.68509	2.02991	14.9728	58.7423	6.11767	5.5828	1.47222	1.35913	4.63619	5.3834	81.8087	6.79777	0	0.794355	6.88876	18.157	5.66868	32.8774	8.32134	8.3999	41.59	15.202
Smp_346280	248.931	-4.21135	0.539674	-7.80351	6.02101e-15	4.01774e-14	42.2284	224.643	140.837	200.966	75.8526	326.367	576.787	357.512	390.63	392.509	433.539	815.129	761.769	111.878	116.89	351.058	294.224	597.925	510.473	384.37	350.804	199.116	230.395	206.293	399.118	123.577	88.2083	130.292	100.576	339.214	380.876	629.537	117.828	523.564	459.137	612.525	174.307	148.52	87.6732	129.359	128.289	147.298	169.393
Smp_346270	1740.82	-0.699845	0.185005	-3.78284	0.000155052	0.000387489	1053.6	805.138	878.672	877.296	1824.68	1127.45	791.022	984.452	3560.06	2556.27	2337.95	2176.87	2323.58	2630.89	1766.34	3692.86	3845.81	1448.59	1260.67	2045.19	1418.71	1503.91	1677.72	2020.5	2697.75	1950.31	2554.69	1531.85	1932	1827.43	1989.84	2068.59	2602.79	1517.38	1636.77	1631.49	1447.11	1630.31	1787.71	2065.96	2219.86	2027.51	2081.04
Smp_346260	2948.68	0.637111	0.276375	2.30524	0.0211532	0.0366249	2060.75	3498.87	3524.66	3393.24	2670.64	3059.28	3859.53	3616.57	5184.72	4783.39	4321.35	6567.78	6295.8	2721.66	3513.93	3584.84	3495.87	1800.8	2752.49	1414.99	2452.9	2017.71	1582.32	2733.38	3477.32	2662.41	1909.32	4586.71	2656.42	1553.12	2074.63	10703.7	3325.62	1521.48	1519.6	1966.17	1615.97	1327.61	1423.32	2286.86	2264.92	2356.76	2501.27
Smp_346250	265.108	-1.12505	0.389935	-2.88524	0.00391121	0.0078378	152.022	400.581	478.596	550.081	41.0868	359.333	461.43	108.808	186.437	233.518	242.22	375.199	326.739	66.1416	44.7359	195.782	262.887	1062.46	570.403	1095.67	965.851	570.8	601.869	461.663	837.215	199.436	260.159	195.806	241.245	247.263	238.888	183.096	85.3498	190.698	222.022	211.255	47.2082	54.4194	30.1377	102.882	90.8716	76.2483	124.33
Smp_346240	68.687	10.17	1.69512	5.99959	1.97812e-09	8.31859e-09	0	104.37	103.447	72.1418	0	0	0	5.18133	50.3084	6.21058	0	1.19872	0	0.703634	0	0	3.48195	0	0	0	0	0	0	0.831825	2.74497	0	0	0	0	0	0	0	0.755308	92.9565	91.3508	191.737	265.092	79.3616	52.0559	83.9699	73.3082	71.916	241.603
Smp_346230	441.728	-0.085358	0.481969	-0.177103	0.859428	0.899207	78.1226	634.17	494.798	541.064	92.7088	290.104	464.725	113.989	35.5118	151.538	214.137	502.263	547.988	375.741	896.16	27.0045	45.2653	673.982	539.368	479.829	545.797	419.315	1266.66	657.142	270.654	617.885	407.544	276.042	374.44	508.435	436.055	606.163	329.314	365.675	349.119	513.786	581.024	293.638	312.336	268.552	257.342	363.046	492.435
Smp_346220	90.282	-2.668	0.494656	-5.39365	6.90412e-08	2.52621e-07	15.8357	57.6518	64.8099	72.1418	6.32105	95.6024	184.572	155.44	76.9422	120.485	131.641	323.654	353.812	85.8434	82.9778	87.7645	97.4945	86.5879	100.596	81.9427	105.697	104.634	96.4208	60.7232	55.4483	39.1531	50.2452	59.625	55.7243	139.858	148.716	317.106	67.9777	80.6535	106.841	142.368	72.628	109.972	134.25	51.441	54.9811	35.5248	124.873
Smp_346200	2603.32	-0.398947	0.133265	-2.99364	0.0027567	0.00568774	6002.77	4407.38	4433.24	4480.52	3454.46	2076.88	2300.56	2575.12	2829.11	2687.94	2483.63	2899.7	3203.91	2547.86	3129.35	2666.69	2538.34	2085.13	2148.91	2089.96	2205.06	2387.05	1746.74	1711.9	2075.19	2196.24	2045.54	2471.86	2016.95	2440.18	2343.8	2611.65	2964.58	2438.74	2413.65	2731.97	3377.2	3245.89	3154.86	2314.85	2288.59	2472	2024.58
Smp_346190	956.453	0.312526	0.21071	1.4832	0.13802	0.195088	2242.33	1208.7	1110.49	1266.35	1554.98	906.574	1028.33	1886	1091.99	1404.83	1669.21	908.629	843.92	672.674	624.137	1255.71	1229.13	647.069	651.737	658.92	600.468	726.969	449.625	502.422	705.456	1256.57	1434.78	688.264	577.63	750.29	676.29	801.725	561.194	543.386	570.744	608.507	1152.97	948.938	968.515	587.033	538.357	617.784	663.458
Smp_346180	393.579	0.172306	0.405797	0.42461	0.671121	0.742633	21.1142	109.34	79.766	94.042	20.0167	174.722	161.5	269.429	17.7559	13.6633	40.37	58.7372	67.2149	436.957	248.212	20.2533	12.1868	572.182	794.07	536.429	738.056	755.861	697.274	425.894	563.816	434.355	274.674	764.819	566.757	553.252	720.703	45.9687	321.006	315.779	337.998	284.735	286.881	183.665	149.318	369.922	364.25	309.325	295.353
Smp_346170	603.038	1.51107	0.35812	4.21944	2.44908e-05	6.79528e-05	30.6156	59.6398	71.0416	66.9888	9.48158	46.1529	88.99	134.715	147.966	127.938	210.626	348.827	326.739	137.209	182.551	465.827	618.045	239.872	370.281	157.127	308.89	270.173	330.876	156.383	132.856	138.259	51.3618	218.625	120.283	190.856	193.802	266.463	141.998	233.758	352.693	210.107	6040.84	7386.29	7838.53	96.0737	100.035	82.3135	91.7548
Smp_346160	396.942	-1.75819	0.351289	-5.00498	5.58681e-07	1.85633e-06	103.46	242.535	248.022	271.82	102.19	72.526	82.3981	41.4506	100.617	85.706	93.0265	463.904	519.982	596.682	863.691	135.022	53.9702	1144.36	1355.91	695.245	1177.24	918.277	1240.28	677.106	283.28	1048.57	645.372	606.555	523.264	822.15	615.053	471.374	425.238	185.913	195.014	159.59	114.389	247.155	154.798	175.505	131.344	183.689	301.868
Smp_346150	560.445	1.1031	0.296297	3.72296	0.000196899	0.00048531	219.588	440.341	538.42	524.316	153.812	204.391	276.858	72.5386	482.368	649.627	509.013	990.142	991.42	329.301	335.519	384.813	445.689	387.306	309.281	391.973	316.18	314.682	223.29	383.471	539.111	409.884	303.704	331.986	375.119	481.391	397.026	1080.65	376.899	551.588	548.105	483.935	2236.94	1742.55	1647.98	377.486	328.36	326.655	438.143
Smp_346140	101.798	-3.31212	0.843075	-3.92862	8.54359e-05	0.00022092	34.8384	535.764	648.099	743.318	6.32105	0	26.3674	0	47.349	9.93693	5.26565	121.071	242.72	61.2162	179.665	40.5067	33.0785	291.357	206.544	145.3	94.7627	60.1253	185.737	372.658	142.738	152.942	122.822	26.5	30.5804	101.996	83.4427	305.419	81.5733	53.3133	46.8669	64.8691	3.6314	11.3374	6.84947	52.954	32.0723	58.9191	49.9494
Smp_346130	213.215	-0.394259	0.473949	-0.83186	0.405488	0.491712	27.4485	51.6878	39.883	41.2239	32.6588	112.086	125.245	62.1759	159.803	255.876	231.689	106.686	81.218	111.878	90.1933	94.5156	282.038	170.836	62.0702	182.47	89.2957	149.923	204.006	162.206	482.016	94.2122	144.036	76.5555	153.582	149.131	160.829	92.7165	211.486	641.81	529.437	570.045	156.15	137.182	112.331	492.472	457.413	507.744	775.301
Smp_346120	317.091	1.27861	0.406943	3.14198	0.00167812	0.00358055	4.22284	322.055	271.703	242.19	26.3377	75.8226	49.4389	31.088	17.7559	33.5371	28.0835	336.84	334.207	49.2544	64.2176	27.0045	48.7473	599.095	730.93	533.894	1012.32	1017.44	633.332	307.775	416.137	494.308	298.122	649.25	549.767	193.174	166.885	253.217	43.8079	185.23	217.653	182.552	206.99	99.7688	108.222	191.391	155.78	123.903	263.32
Smp_346110	263.192	-5.33529	0.625085	-8.53531	1.3978e-17	1.11744e-16	7.38997	17.8919	9.97075	10.306	5.26754	59.3394	52.7348	93.2639	17.7559	39.7477	28.0835	62.3334	79.3509	417.959	321.81	27.0045	17.4097	719.616	352.088	941.918	656.961	916.716	1395.56	415.081	780.119	879.721	556.047	508.653	765.869	661.429	624.474	67.0052	367.835	462.049	283.585	411.029	116.205	27.2097	41.0968	311.672	305.451	239.142	230.744
Smp_346100	9.91383	2.96824	1.83037	1.62166	0.104875	0.153494	12.6685	23.8559	41.1293	56.6828	3.16053	0	0	0	11.8373	50.9268	38.6148	15.5833	22.405	0	0	67.5111	17.4097	0	0	1.68954	0	0.780848	0	0	9.88188	0	0	0	0	1.5454	0.672925	10.9078	0.755308	0	0.794355	0	7.2628	9.06989	21.9183	1.51297	3.05451	0	1.08586
Smp_346090	1508.67	-0.00436493	0.186915	-0.0233525	0.981369	0.996592	1029.32	1238.52	1066.87	1254.75	1505.46	1836.23	1928.12	1378.23	461.653	546.531	452.846	608.949	709.491	1869.56	2236.07	675.111	506.623	2168.21	2380.07	1554.38	1805.96	1714.74	1845.19	3177.57	2149.31	6230.24	5576.1	2544	2387.99	1328.27	1090.14	1473.34	1882.23	788.763	771.318	812.299	617.338	1033.97	923.308	1228.53	1158.42	1086.54	1181.41
Smp_346080	10.0309	1.50859	1.52204	0.991163	0.321606	0.404628	2.11142	8.94597	7.47806	25.7649	1.05351	9.8899	6.59185	0	14.7966	60.8637	43.8804	15.5833	30.8068	6.33271	0.721546	20.2533	48.7473	2.34021	10.7018	3.37908	3.64472	3.12339	0	1.66365	27.9987	0	5.5828	0	12.2322	3.86349	4.03755	15.5826	3.77654	8.20205	8.34072	16.0738	0	0	8.21936	9.83432	4.58176	0	14.1161
Smp_346070	1655.67	9.91362	0.549519	18.0406	9.35919e-73	1.41689e-70	49.6184	207.745	134.605	130.113	70.5851	1068.11	1160.17	1020.72	198.274	341.582	393.169	200.186	175.506	109.767	110.397	708.867	1009.76	18.7217	12.8421	21.1192	33.7137	15.617	14.2094	13.3092	48.3114	7.34121	20.0981	27.2361	18.3482	11.5905	11.4397	232.181	68.733	22.5556	100.089	40.1844	94.4165	15.8723	35.6172	152.81	166.471	194.953	362.676
Smp_346060	279.407	3.32697	0.253912	13.1028	3.17209e-39	9.17444e-38	193.195	50.6938	52.3464	45.0886	41.0868	98.899	75.8063	170.984	124.291	111.79	172.011	141.449	125.094	167.465	115.447	40.5067	31.3375	76.057	81.3333	59.9786	72.8944	95.2635	91.346	59.0596	87.2899	84.4239	66.9936	208.319	136.592	152.221	169.577	195.562	126.892	169.509	146.161	164.182	32.6826	60.088	35.6172	173.992	152.725	142.966	222.6
Smp_346050	0	NA	NA	NA	NA	NA	0	0	0	0	0	0	0	0	0	0	0	0	0	0	0	0	0	0	0	0	0	0	0	0	0	0	0	0	0	0	0	0	0	0	0	0	0	0	0	0	0	0	0
Smp_346040	48280.3	0.564118	0.344954	1.63534	0.101977	0.149819	313625	40975.5	39789.5	52946.9	364271	111578	71547.9	77036	26367.5	28712.8	28452.1	23697.5	28306.8	15256.9	19691.7	20044.1	17986	29159.1	7715.96	24639.4	14978.9	43920.4	23237.4	6517.35	22345.7	71463	63565.8	26048.8	36897.6	26826.5	20360	22973.4	16549.6	29382.5	32186.5	33532.7	45677.6	49275.6	49947.7	22037.2	21910.7	21196.2	18975.3
Smp_346030	2560.77	-0.822701	0.262658	-3.13221	0.00173496	0.0036929	3852.29	5020.68	5577.39	5800.97	2515.78	1991.17	2369.77	4341.95	1556.6	1510.41	1467.36	2579.64	3142.3	3005.93	4304.02	1086.93	1248.28	4013.47	3032.88	2799.57	2744.48	2207.46	5004.75	4441.95	2709.83	3235.03	2312.4	2148.71	2680.88	3303.28	3189.66	3964.22	4397.4	2144.15	2045.07	2535.64	2814.34	2270.87	2982.26	1729.33	1712.82	1865.48	1528.88
Smp_346020	50.1234	0.022608	10.0206	0.00225616	0.9982	0.998664	23.2256	673.93	1000.81	1104.03	3.16053	0	0	0	0	0	1.75522	0	0	0	0	0	0	0	0	0	0	0	0	0	0	0	0	0	0	0	0	0	0	0	0	0	0	0	0	0	0	0	0
Smp_346010	2225.87	0.736247	0.151608	4.85625	1.19632e-06	3.83687e-06	2229.66	2387.58	2401.7	2457.97	1931.08	2986.75	2567.53	2145.07	2556.85	2094.21	2179.98	2080.98	1859.61	1645.1	1306.72	2518.17	2487.85	1845.26	1887.79	2251.31	2078.4	1934.16	2240.01	2181.05	1609.65	2586.55	3201.18	1841.01	1873.56	1794.2	1576.66	1823.94	1141.27	1219.37	1228.87	1242.85	3113.93	2973.79	2920.61	1267.11	1247.77	1297.95	1423.01
Smp_346000	1986.15	3.7179	0.464434	8.00522	1.19251e-15	8.39085e-15	100.292	324.043	331.527	405.798	16.8561	32.9663	92.2859	51.8133	130.21	211.16	222.913	279.302	264.192	1316.5	515.184	54.0089	118.386	119.351	84.5438	142.766	121.187	242.063	88.3011	81.5188	251.439	55.0591	96.0242	318.736	407.739	613.522	701.861	224.39	1185.83	594.648	618.008	890.946	344.983	184.799	227.402	848.777	903.371	826.601	1349.72
Smp_345990	77.8187	0.496801	0.793285	0.626257	0.531146	0.616099	13.7242	21.8679	24.9269	29.6297	54.7825	6.59327	6.59185	0	11.8373	9.93693	7.02087	21.5769	23.3385	18.2945	52.6729	0	19.1507	51.4847	32.1053	39.7042	29.1578	33.5765	78.1516	64.0505	255.282	34.259	39.0796	43.4305	46.8899	82.6787	85.4615	23.3739	204.688	170.876	147.75	27.555	403.086	371.866	324.665	63.5448	87.0535	97.0433	108.586
Smp_345980	99.6089	-0.947727	0.930752	-1.01824	0.308565	0.390962	79.1783	215.697	215.617	279.549	25.2842	105.492	125.245	62.1759	227.867	710.49	670.493	326.052	321.138	2.1109	0.721546	337.556	541.443	22.232	19.2632	54.91	46.4702	71.0572	28.4188	20.7956	85.6429	25.6942	14.5153	33.8611	33.2986	47.9073	53.834	306.977	14.3509	45.1113	51.633	37.8882	39.9454	4.53495	24.6581	7.56486	7.63627	8.66458	19.5454
Smp_345970	3775.94	0.490752	0.347288	1.4131	0.157626	0.218865	1711.31	2455.17	2137.48	2897.27	2201.83	1104.37	375.735	1999.99	4024.67	3677.91	3485.86	4266.24	3612.8	5959.78	2650.24	5468.4	6018.54	3536.06	2968.67	3548.03	3858.85	3209.29	3699.51	3089.4	5188.53	3719.55	3179.96	3449.42	4760.35	4472.37	3940.65	2657.61	5019.02	2518.03	2381.47	2495.45	5347.24	3887.58	3712.41	3878.5	3585.23	3196.36	5271.29
Smp_345960	297.558	0.51046	0.635637	0.803069	0.421935	0.5086	525.744	664.984	791.428	738.165	141.17	82.4159	102.174	129.533	11.8373	11.179	40.37	29.968	28.9398	560.093	336.24	168.778	241.995	191.898	88.8245	234.846	91.118	184.28	175.587	118.951	503.427	230.024	222.195	172.25	284.737	288.216	306.181	20.2574	619.353	188.647	260.548	228.477	444.847	238.085	184.936	295.786	336.759	384.707	276.893
Smp_345950	5695.86	0.150709	0.273915	0.550202	0.582181	0.663149	5372.51	6179.68	6249.17	6669.25	9482.63	5195.5	3533.23	3761.64	4788.17	3823.23	4028.22	2906.89	2974.26	7665.39	4216.72	5171.35	5402.24	5270.16	3843	7567.45	4241.54	4371.19	5628.94	6138.87	8722.4	4496.49	7100.21	4530.03	6892.82	5233.48	5732.65	2482.31	6265.28	4724.38	4667.63	4760.7	5002.26	4686.87	4313.79	6163.09	6029.6	5765.41	6875.64
Smp_345940	1151.73	-0.955066	0.238087	-4.01141	6.03566e-05	0.000159128	457.123	1950.22	1982.93	1990.34	201.22	886.795	731.695	1367.87	1302.1	1833.36	1721.87	1828.05	1892.29	993.531	708.558	1984.83	2318.98	931.405	1453.3	1036.53	1703	1553.89	913.46	637.178	706.554	401.319	451.09	1030.56	808.002	1194.59	1164.83	1401.66	827.818	1289.77	1421.1	1140.66	1977.3	1987.44	1913.74	1094.63	1013.33	1173.18	1202.59
Smp_345930	739.87	7.32547	0.365844	20.0235	3.43963e-89	1.23432e-86	15.8357	40.7539	42.3757	46.3769	13.6956	0	26.3674	10.3627	14.7966	22.3581	24.573	44.3526	55.0789	83.0288	80.0916	60.76	45.2653	80.7374	62.0702	61.6682	50.1149	39.0424	35.5234	49.0777	45.5664	52.612	29.0306	44.9028	54.3651	28.5898	38.3567	40.5148	69.4883	29.3907	27.0081	14.9256	19.9727	21.541	21.9183	94.5607	93.9261	177.624	209.027
Smp_345920	2061.47	0.0236105	0.169225	0.139522	0.889038	0.923381	705.215	1929.35	2029.05	1963.29	888.108	1734.03	2827.9	2398.95	1399.76	961.398	975.901	2305.14	2098.6	1595.84	2082.38	1410.98	1720.08	2223.2	2330.84	2035.05	2607.8	2011.46	2534.34	2583.65	2257.46	1546.55	1519.64	2173.74	1923.85	1944.88	2417.15	1581.63	1763.64	1884.42	1991.45	2048.83	2759.87	2236.86	2352.11	1720.25	1789.94	1821.29	1965.94
Smp_345910	713.754	0.986798	0.352318	2.80087	0.00509645	0.00997163	269.206	548.686	482.335	472.786	576.269	2014.24	1845.72	1253.88	405.426	452.13	517.789	913.424	1022.23	205.461	349.95	533.338	562.334	688.023	667.789	524.602	661.517	534.881	777.456	358.517	288.221	431.908	304.821	447.555	303.765	324.533	349.921	1115.71	206.199	927.515	816.596	633.766	980.479	1104.26	1204.14	456.917	447.485	380.375	590.162
Smp_345900	57.1793	1.19321	0.669693	1.78173	0.0747933	0.113785	11.6128	78.5258	71.0416	48.9534	18.9632	164.832	299.929	279.792	59.1863	120.485	154.459	103.09	86.8193	49.958	31.748	40.5067	66.157	2.34021	2.14035	6.75816	0	10.9319	0	4.99095	26.3517	0	7.81592	21.3472	9.5139	20.0901	26.2441	105.183	67.2224	64.2494	65.5342	68.3135	25.4198	20.4073	35.6172	48.4151	51.9266	54.5868	85.7826
Smp_345890	607.982	0.314944	0.274858	1.14584	0.25186	0.328819	103.46	204.763	183.213	128.825	106.404	560.428	507.572	165.802	325.525	320.466	400.19	707.244	510.647	401.775	370.875	148.524	163.651	856.519	1144.02	848.149	904.802	748.833	1050.48	1225.28	957.444	653.367	678.869	716.972	678.205	700.064	831.735	511.11	310.432	475.035	455.165	465.565	1289.15	1107.66	798.648	215.598	184.034	274.667	279.608
Smp_345880	814.54	3.35381	0.402534	8.33175	7.96562e-17	6.07229e-16	201.641	336.965	291.644	404.509	640.533	148.349	125.245	103.627	124.291	286.929	258.017	192.994	163.37	480.582	503.639	236.289	184.543	234.021	267.544	211.192	298.867	267.05	261.859	139.747	397.471	102.777	108.306	283.403	254.157	394.849	444.803	105.183	663.16	535.867	629.923	613.099	379.482	197.27	328.774	522.732	594.102	565.797	683.003
Smp_345870	1919.49	0.398219	0.265508	1.49984	0.133656	0.189631	4126.77	1299.15	1161.59	1222.55	3417.58	2258.19	1997.33	1331.6	1080.15	793.712	1448.05	1758.52	1713.05	1027.31	1992.19	715.618	712.058	2812.94	3129.19	1828.93	2434.67	2369.09	2014.69	1563.83	2572.03	1956.43	1008.25	1729.86	1356.41	1572.44	1349.89	2073.27	2827.12	1928.85	1940.21	2352.51	1980.93	1628.05	1457.57	1390.42	1325.66	1490.31	1765.6
Smp_345860	1557.14	0.561621	0.12304	4.56455	5.00573e-06	1.5011e-05	1257.35	1923.38	1906.91	2056.04	830.165	979.1	1067.88	963.727	1086.07	1469.42	1102.28	1807.67	1909.09	1608.51	1442.37	1235.45	1051.55	1400.62	1512.16	1179.3	1411.42	1365.7	1038.3	1023.14	1066.14	1027.77	1248.31	1308.81	1098.18	1454.99	1551.09	1609.68	1228.13	1483.89	1417.92	1406.45	1871.99	1861.6	1906.89	1623.42	1560.85	1627.21	1511.51
Smp_345850	108.785	-3.1387	0.679326	-4.62031	3.83171e-06	1.16344e-05	9.50139	64.6098	31.1586	50.2416	6.32105	98.899	79.1022	31.088	0	45.9583	45.6357	91.1027	86.8193	104.138	130.6	0	27.8556	380.285	382.052	183.315	226.884	159.293	195.886	192.983	450.723	275.295	126.171	136.917	160.377	198.583	124.491	95.0539	261.337	179.078	159.665	129.738	36.314	24.9422	19.1785	160.375	133.635	147.298	206.855
Smp_345840	639.595	1.42921	0.270233	5.28881	1.23111e-07	4.40808e-07	236.479	780.288	838.789	599.035	91.6553	290.104	323.001	352.33	553.392	957.671	933.776	646.11	590.931	355.335	313.873	540.089	698.13	293.697	576.824	367.475	560.376	576.266	372.489	321.916	527.033	173.742	136.22	839.903	502.198	689.246	936.712	493.19	352.729	686.238	639.455	613.099	279.618	181.398	172.607	379.756	356.614	350.049	339.873
Smp_345830	2580.09	0.356358	0.332975	1.07022	0.284518	0.365416	1925.62	1927.36	2034.03	2272.47	1371.67	1549.42	833.869	1626.94	4012.83	6100.03	5685.15	3355.22	2750.21	1764.71	678.975	6886.14	7059.65	1443.91	1237.12	2029.98	1750.38	1947.43	1400.64	1021.48	2133.39	992.287	1422.5	2052.28	1952.39	1858.34	2118.37	1942.37	1178.28	1241.93	1451.29	1382.92	3411.7	2011.25	2016.48	1271.65	1390.56	1591.68	2698.89
Smp_345820	23.177	5.98182	2.64703	2.25982	0.0238324	0.0406678	111.905	378.713	415.032	305.314	3.16053	0	6.59185	0	0	0	0	0	0	0	0	0	0	0	0	0	0	0	0	0	0	0	0	0	0	0	0	0	0	0	0	0	0	0	0	0	0.763627	0	1.08586
Smp_345810	32.7785	3.18746	1.92044	1.65975	0.0969639	0.143411	0	13.916	11.2171	19.3237	1.05351	1021.96	125.245	145.077	41.4304	180.107	115.844	10.7885	6.53478	0	0	27.0045	31.3375	0	4.2807	0	1.82236	0	0	0	0.548993	0	0	0	0	1.5454	0	30.3861	0	0	0	0	0	0	0	0	1.52725	0	0
Smp_345800	216.102	5.75205	0.481764	11.9396	7.36002e-33	1.54353e-31	1.05571	11.928	13.7098	14.1707	2.10702	13.1865	0	0	0	2.48423	0	25.1731	20.5379	37.2926	46.9005	0	3.48195	12.8712	25.6842	7.60293	15.4901	8.58933	10.1496	6.6546	10.9799	4.89414	17.865	7.36111	8.15477	30.9079	30.9545	3.11652	19.638	25.2896	27.8024	43.0547	18.157	13.6048	8.21936	34.0419	32.0723	58.9191	63.5225
Smp_345790	1.65757	4.31213	9.50854	0.453501	0.650188	0.72435	0	3.97599	0	2.57649	0	0	19.7756	0	0	0	3.51044	0	0	0	0	0	0	0	0	0	0.91118	0	0	0	0	0	1.11656	0	0	0	0	0	0	0	0	0	3.6314	0	0	0	0	0	0
Smp_345780	1095.55	-0.223757	0.181724	-1.2313	0.218211	0.290738	548.969	1485.03	1476.92	1411.92	622.624	867.015	754.767	1160.62	671.765	681.922	702.087	813.93	769.237	1305.24	1021.71	398.316	605.859	1147.88	1172.91	1145.51	1214.6	1082.26	904.325	1258.55	1352.72	891.957	849.702	1151.28	1081.19	1121.96	1195.79	772.118	1283.27	905.643	784.425	766.374	878.799	751.667	894.54	978.893	979.733	1046.68	1214.53
Smp_345770	812.168	0.254307	0.310048	0.820217	0.412092	0.498223	800.229	485.071	488.567	574.558	502.524	946.134	998.665	1704.66	1559.56	1107.97	1244.45	1312.6	1170.66	962.572	632.796	965.409	809.553	239.872	375.631	304.962	423.699	505.989	226.335	377.649	580.835	358.496	477.888	945.903	614.326	849.195	895.663	1836.41	688.841	815.42	795.546	866.835	884.246	782.278	783.579	822.3	839.99	759.017	1311.71
Smp_345760	11.4172	-2.56116	1.36946	-1.87019	0.0614573	0.0955334	0	1.98799	0	7.72948	0	0	6.59185	31.088	5.91863	1.24212	0	5.9936	16.8037	36.589	20.9248	0	3.48195	17.5516	37.4561	6.75816	26.4242	24.2063	22.329	9.15007	33.4886	2.44707	7.81592	39.75	39.4147	29.3625	30.2816	17.92	21.9039	8.88555	5.56048	0	7.2628	0	2.73979	6.05189	9.16352	7.79812	16.8308
Smp_345750	40.9481	2.33255	0.810409	2.87824	0.00399904	0.00798571	35.8942	23.8559	14.9561	59.2593	23.1772	6.59327	0	0	82.8608	2.48423	24.573	3.59616	3.73416	0.703634	13.7094	54.0089	20.8917	17.5516	20.3333	14.3611	16.4012	5.46594	58.8674	12.4774	12.6268	36.706	12.2822	5.15278	3.39782	10.0451	8.0751	8.57043	14.3509	36.9092	45.2782	50.5175	72.628	102.036	76.714	33.2854	48.1085	31.1925	49.9494
Smp_345740	960.58	0.892625	0.434499	2.05438	0.0399393	0.0648738	255.482	40.7539	46.1147	82.4478	480.4	1114.26	903.084	621.759	509.002	1249.57	1351.52	2897.3	2331.05	410.219	648.67	459.076	325.562	895.132	2284.82	892.077	2244.24	1952.9	1071.79	695.406	1436.17	644.803	479.004	2075.1	1148.46	837.604	1302.78	1494.37	444.876	185.23	192.234	188.293	408.533	450.093	616.452	138.437	125.998	102.242	88.4972
Smp_345730	4.64543	2.70336	1.61924	1.66952	0.0950145	0.140894	3.16713	4.96998	9.97075	16.7472	0	0	0	0	0	0	10.5313	3.59616	0.93354	2.81454	0.721546	6.75111	1.74097	0	2.14035	1.68954	1.82236	2.34254	0	0	0.548993	0	1.11656	0	2.71826	0.772698	2.01877	3.11652	3.02123	5.46803	1.98589	4.5925	18.157	4.53495	0	3.02594	1.52725	1.73292	0
Smp_345720	1216.93	0.843625	0.292874	2.88051	0.00397036	0.00793662	223.811	1038.73	797.66	915.943	63.2105	646.14	599.858	1528.49	295.932	304.318	277.324	471.097	450.9	739.52	330.468	715.618	698.13	994.591	764.105	1393.87	1068.81	1410.99	995.671	705.388	887.173	814.874	1099.81	1485.47	1616.68	674.565	767.807	334.247	441.1	1052.6	1532.31	824.929	2429.41	2308.29	1972.65	1692.26	1780.01	1369.87	730.781
Smp_345710	3304.74	-0.143439	0.218435	-0.656669	0.511394	0.597551	958.585	2248.42	2181.1	2166.83	777.49	2505.44	3117.95	4740.92	4338.36	2432.06	2845.21	3038.75	2937.85	4037.45	3014.62	3031.25	2618.42	2158.85	2705.4	2574.86	3435.15	3668.42	2629.75	2569.51	2964.01	2004.15	2087.97	4327.6	3153.86	3464.78	3978.33	2433.22	3671.55	2956.15	3074.15	3504.08	4619.14	3781.01	3609.67	3299.79	3290.47	3192.9	3192.42
Smp_345700	464.034	1.07651	0.207324	5.19241	2.07589e-07	7.27689e-07	134.075	269.373	244.283	202.255	321.32	557.131	563.603	632.122	378.792	285.687	351.044	423.148	412.625	419.366	373.761	182.28	146.242	361.563	306.07	386.904	376.317	424.781	255.769	210.452	350.807	318.119	295.888	509.389	317.357	516.935	642.643	404.369	394.271	414.887	409.49	336.401	205.174	273.231	273.979	218.624	232.906	232.211	193.282
Smp_345690	855.476	-2.84749	0.468858	-6.07325	1.25343e-09	5.39996e-09	1033.54	1430.36	1474.42	1795.82	3140.51	441.749	398.807	207.253	136.129	250.907	129.886	311.667	289.398	1953.29	1235.29	405.067	356.9	813.225	543.649	870.113	613.224	794.903	588.674	667.955	1100.73	545.696	667.703	606.555	850.814	1540.76	1588.1	245.426	1798.39	1960.29	1606.18	1694.06	374.034	444.425	460.284	2033.43	2034.3	1918.34	1952.91
Smp_345680	3666.23	0.469625	0.414912	1.13187	0.257691	0.335047	4119.38	3511.79	3401.27	1361.68	1675.08	1064.81	444.95	1730.56	13420.5	20194.3	20125.3	5725.08	4753.59	1688.72	743.914	24216.2	25446.1	1517.63	1590.28	2373.8	2612.35	2411.26	1884.77	1353.38	2793.28	1166.03	1662.56	2196.56	2716.22	2108.69	2275.83	3375.19	1086.89	1137.35	1288.05	1142.39	806.171	543.06	632.891	1286.78	1404.31	1382.87	1458.85
Smp_345670	2773.24	1.24521	0.247142	5.03846	4.69299e-07	1.57011e-06	2559.04	2685.78	2491.44	2334.3	3132.08	1852.71	2079.73	1906.73	5326.77	5498.85	5083.11	2301.54	1879.22	1966.66	1321.87	5596.67	5889.71	1094.05	1005.96	1715.73	1524.4	1623.38	1452.4	867.593	2798.77	1046.12	1048.45	2210.54	2289.45	1561.62	2037.62	1471	2120.9	2237.79	2482.76	2461.01	2796.18	3090.57	3194.59	2929.11	2847.56	2648.76	2386.71
Smp_345660	18.0926	8.29637	1.76248	4.70722	2.51117e-06	7.81836e-06	1.05571	15.904	24.9269	18.0355	0	0	6.59185	0	0	0	1.75522	0	0	0.703634	1.44309	0	3.48195	0	0	0	0	0	0	0	0	0	0	0	0	0	0.672925	1.55826	5.28716	0	0	0	0	5.66868	0	1.51297	0.763627	3.46583	1.08586
Smp_345650	110.051	8.8161	0.959433	9.18887	3.96992e-20	3.81972e-19	0	4.96998	8.72441	7.72948	1.05351	210.985	276.858	72.5386	0	0	3.51044	2.39744	2.80062	19.7018	9.3801	54.0089	55.7111	0	0	0	0	1.5617	0	0	0	0	0	0.736111	0.679564	0	2.6917	2.33739	9.819	0	0.794355	0	0	0	2.73979	15.1297	7.63627	8.66458	27.6893
Smp_345640	29.8957	-0.0332255	0.884553	-0.037562	0.970037	0.987673	73.8997	233.589	271.703	244.767	3.16053	13.1865	16.4796	10.3627	5.91863	14.9054	31.5939	3.59616	6.53478	16.8872	19.4817	13.5022	3.48195	36.2733	26.7544	32.946	33.7137	22.6446	13.1944	34.9366	26.3517	40.3766	17.865	41.2222	39.4147	10.0451	14.1314	2.33739	9.0637	0	1.58871	1.14813	10.8942	0	8.21936	7.56486	7.63627	15.5962	39.0908
Smp_345630	24837.1	0.352711	0.354996	0.993562	0.320436	0.403471	79408.4	16063	17923.7	8175.21	106479	22944.6	7893.74	24036.2	95150.9	89796.3	87051.8	26225.6	24118	16645.9	6227.66	44348.1	40881.5	12846.6	8954.15	18089.9	12299.1	15654.4	14527.1	10054.3	21891.1	11969.8	18635.4	15030.7	17642.2	14033.7	15971.9	19241.4	11650.6	12912.1	16948	15792.5	21320	20756.5	19729.2	17531.6	17584	16003.5	18023
Smp_345620	1079.86	1.76629	0.327338	5.39593	6.81689e-08	2.49618e-07	1044.1	178.919	193.183	222.867	1642.42	184.612	187.868	295.336	195.315	332.887	293.121	123.468	115.759	494.655	280.681	135.022	141.019	286.676	317.842	287.222	267.887	385.739	298.397	206.293	338.18	195.766	163.018	391.611	469.579	866.194	903.738	93.4957	375.388	568.675	630.717	626.877	564.683	522.653	620.562	419.85	399.377	406.369	450.63
Smp_345610	48.7345	-6.05036	0.968421	-6.24765	4.16663e-10	1.88912e-09	9.50139	33.7959	32.4049	34.7827	1.05351	75.8226	52.7348	20.7253	68.0643	72.0427	38.6148	118.673	100.822	21.8127	36.7988	81.0134	118.386	155.624	162.667	97.1485	111.164	62.4678	75.1067	121.446	86.7409	92.9886	68.1102	42.6944	74.0725	107.405	80.0781	130.115	21.1486	43.0607	39.7177	43.6288	30.8669	4.53495	0	24.2075	25.1997	18.1956	22.26
Smp_345600	2334.54	2.50825	0.442727	5.66545	1.46642e-08	5.71528e-08	181.582	393.623	448.684	521.74	152.759	1018.66	688.848	792.743	278.176	386.298	308.918	417.154	362.214	3573.05	2757.75	229.538	254.182	968.849	733.07	1333.89	1056.97	1215	1216.93	911.68	2440.82	938.451	1165.69	1345.61	1940.84	1424.08	1709.9	255.555	3633.79	2157.82	2514.93	2482.82	2184.29	1588.37	1537.02	2999.47	3026.25	3167.77	3678.34
Smp_345590	56.2122	6.36855	2.24543	2.83623	0.00456493	0.00900989	0	7.95198	13.7098	45.0886	0	1213.16	477.909	15.544	133.169	376.361	154.459	1.19872	0	0	0	209.284	146.242	0	0	0	0	0.780848	0	0	0	0	0	0	0	0	0	6.23304	0	1.36701	0	0	10.8942	3.40121	1.36989	3.02594	0	0	7.60099
Smp_345580	1335.97	-0.294395	0.159844	-1.84176	0.0655104	0.101249	1285.86	1278.28	1323.62	1387.44	1028.22	1358.21	1881.97	1689.11	1018	1271.93	1147.91	1039.29	984.885	1349.57	1482.06	857.391	642.419	1640.49	1610.61	1917.63	1377.7	1307.92	1301.17	1888.24	1358.76	1146.45	1353.27	1191.76	1306.8	1606.44	1584.74	896.779	1140.52	1488.67	1341.66	1548.82	1241.94	1286.79	1190.44	1215.67	1136.28	1238.17	972.384
Smp_345570	3941.88	1.12532	0.231136	4.86862	1.12381e-06	3.62108e-06	2750.13	2689.76	2748.19	3265.7	2605.33	4750.45	5187.79	4917.08	5119.62	5193.29	5423.62	5244.4	5314.65	4312.57	4968.57	3659.1	3706.53	2560.19	2602.67	2510.66	2380	2655.66	2386.16	5444.29	3364.23	9263.38	8574.07	4620.57	5005.67	2468	2409.07	10490.2	3141.33	1924.75	1867.53	2144.7	2053.56	2019.19	2135.66	3332.32	3327.12	3387.85	2871.54
Smp_345560	3523.88	0.595977	0.177158	3.36411	0.000767911	0.00173312	4426.59	3270.25	3441.15	3114.98	3260.61	3550.48	4040.8	4730.55	6081.39	6793.13	6164.32	3744.8	3883.53	3565.31	4118.58	7048.16	6324.96	2362.45	2671.16	2263.14	2513.95	2358.16	2670.35	3548.57	3354.35	4713.06	4871.55	4128.11	3690.71	2195.23	2359.27	7380.7	3262.18	1816.75	1887.78	2133.79	2729	2412.59	2567.18	2945	2888.04	3218.89	3502.43
Smp_345550	3041.15	2.12529	0.293587	7.23906	4.51794e-13	2.63383e-12	2603.38	2314.02	2653.47	2425.77	1924.76	1790.07	1034.92	2227.97	5587.19	7417.92	7482.49	3841.9	3316.87	1953.29	896.16	9883.63	10318.7	968.849	1035.93	1585.63	1637.39	1822.5	975.372	867.593	1769.95	1019.2	1052.92	2077.31	1806.96	1446.49	1614.35	2638.14	1279.49	1481.15	1580.77	1648.71	1946.43	1668.86	1971.28	1714.2	1803.69	1894.94	2929.64
Smp_345540	2230.74	-0.613499	0.189746	-3.23327	0.00122381	0.00267906	2123.03	1370.72	1572.89	1467.31	710.065	2297.75	2673	1999.99	4261.41	4057.99	3406.88	3965.36	3841.52	1657.06	1687.7	4874.3	4831.2	2179.91	2833.82	2432.09	2896.64	2351.91	3302.67	2191.03	2518.78	1534.31	1528.57	2546.94	1911.61	1600.26	2551.06	3541.93	1903.38	2578.18	2236.9	2482.25	1768.49	1790.17	1893.19	1646.11	1474.56	1346.48	1396.41
Smp_345530	849.839	0.899197	0.300709	2.99025	0.00278747	0.00574757	140.409	1945.25	1940.56	1374.56	327.641	230.764	306.521	165.802	213.071	272.023	296.632	732.417	673.083	553.056	715.774	162.027	207.176	938.426	1073.39	778.033	967.673	780.848	901.281	715.369	782.315	594.638	342.784	543.25	573.552	555.57	454.224	631.096	709.99	930.249	1220.53	862.243	1525.19	891.117	941.117	1194.49	945.37	1596.88	1957.8
Smp_345520	1447.23	0.767141	0.243923	3.14501	0.00166083	0.003546	1760.93	2401.5	1992.9	2183.58	1942.67	1523.05	1265.64	1046.63	796.056	1535.26	1460.34	994.937	1018.49	1128.63	1752.64	560.342	739.914	1773.88	1648.07	1525.65	1528.96	1297.77	1639.15	2148.6	1343.39	1305.51	946.843	1233.72	1378.16	1053.96	1090.14	1055.72	1246.26	1496.19	1247.14	1222.18	1247.39	1978.37	1789.08	1511.46	1451.65	1275.43	972.927
Smp_345510	3255.88	0.412237	0.317467	1.29852	0.194109	0.262048	2026.96	3047.59	2790.56	2570.05	1661.38	2531.82	1219.49	2357.5	10860.7	11950.4	11479.1	5448.18	4931.89	2511.97	927.908	7615.26	7634.17	1626.45	1232.84	2922.9	2141.27	2255.09	2255.23	1632.04	3532.77	1409.51	2036.61	2184.78	2650.98	1899.29	2163.45	3841.11	1821.05	2082.64	2404.91	2275.59	2734.45	2496.49	2139.77	2711.25	2624.59	2438.21	4141.45
Smp_345500	1177.58	-5.3262	0.9439	-5.64275	1.67351e-08	6.49106e-08	23.2256	47.7119	29.9122	30.9179	1511.79	178.018	210.939	0	0	0	15.797	4.79488	8.40186	5918.27	7045.18	121.52	146.242	465.703	301.789	794.928	320.735	644.98	582.585	1226.94	2435.88	1068.15	1181.32	1095.33	1914.33	2095.56	2184.31	24.153	10402.9	1887.15	1712.63	2042.52	639.127	510.182	506.861	3207.5	3139.27	3990.9	2240.12
Smp_345490	1672.92	2.12469	0.436826	4.86394	1.15072e-06	3.70287e-06	866.738	1718.62	1550.45	1614.17	967.121	962.617	652.593	2388.59	2192.85	4513.85	4100.19	1595.5	1427.38	873.914	348.507	2524.92	2787.3	535.909	334.965	925.868	907.536	876.892	543.001	348.535	1501.5	228.801	328.269	692.68	648.984	897.875	1144.65	1291.8	702.436	1013.64	1436.59	1291.64	955.059	680.242	669.878	1148.35	1085.88	936.641	1686.88
Smp_345480	39.6357	-2.45996	0.801989	-3.06733	0.00215984	0.00453056	6.33426	19.8799	24.9269	27.0532	3.16053	6.59327	19.7756	15.544	11.8373	4.96846	7.02087	67.1283	53.2118	47.8471	51.2298	27.0045	10.4458	25.7424	26.7544	22.8088	36.4472	21.8637	21.3141	14.141	44.4685	2.44707	10.049	23.5556	29.2213	67.9974	102.958	32.7235	102.722	231.708	143.381	127.442	90.785	27.2097	42.4667	107.421	100.035	60.652	81.4392
Smp_345470	309.715	-2.34372	0.648531	-3.6139	0.000301629	0.000723925	1.05571	4.96998	0	0	0	13.1865	13.1837	0	5.91863	0	0	41.9552	26.1391	408.811	1046.24	0	10.4458	173.176	117.719	147.835	151.256	180.376	222.275	196.311	227.832	55.0591	137.337	33.8611	77.4703	183.129	397.699	30.3861	506.056	982.195	1143.08	1469.6	1842.94	1377.49	1734.28	562.069	515.448	535.471	672.688
Smp_345460	1463.26	-0.295879	0.227337	-1.3015	0.193087	0.260887	743.22	1828.95	1860.79	1775.2	1360.08	1905.45	1954.48	2471.49	1287.3	1365.09	1183.02	2552.07	2466.41	1178.59	1315.38	1066.68	1001.06	1972.8	3023.24	1679.4	2878.42	2189.5	1755.87	1747.66	1118.3	1139.11	1244.96	2037.56	1312.92	1285	1533.6	1642.41	859.541	1186.56	1109.71	1063.16	1109.39	1470.46	1356.19	822.3	862.135	748.619	651.513
Smp_345450	1734.16	-0.332105	0.256387	-1.29533	0.195206	0.26331	1419.93	2540.66	2739.46	2678.26	696.369	863.718	906.379	1559.58	1618.75	1879.32	1674.48	1567.92	1504.87	2196.75	1631.42	1498.75	1707.89	1264.89	1381.6	1489.33	1512.56	1421.14	1296.1	1157.9	2108.68	916.427	1141.12	1538.47	1417.57	1461.94	1978.4	1378.28	2487.23	2204.98	2170.18	2721.63	3337.26	2451.14	2357.59	2037.97	1948.78	2256.26	3034.97
Smp_345440	6605.63	0.246761	0.360823	0.683884	0.494048	0.579871	252.315	2463.12	2279.56	2072.79	13742	5409.78	3773.83	3404.13	1068.31	1098.03	1093.5	1989.87	1576.75	6062.51	3699.37	2740.95	2945.73	7495.71	4866.09	14201.4	7808.82	9188.24	10895.5	8804.04	20557.1	11047.3	13923.5	12088.4	18923.1	7673.66	9009.79	1012.09	5604.39	5472.82	5815.87	5945.57	3192	3453.36	3242.54	6760.71	6522.14	4965.67	6332.17
Smp_345430	370.941	-5.76808	0.58342	-9.88667	4.75575e-23	5.479e-22	41.1727	210.727	215.617	253.785	13.6956	184.612	154.908	145.077	189.396	227.307	149.193	255.327	245.521	612.162	292.226	94.5156	226.327	166.155	78.1228	313.41	194.993	323.271	296.367	164.701	576.443	148.048	166.367	480.68	712.183	601.159	711.955	162.838	688.086	1174.94	1203.84	1048.81	364.956	108.839	146.579	1147.59	1043.88	1161.05	1510.43
Smp_345420	790.523	3.08062	0.345485	8.91678	4.80037e-19	4.25145e-18	36.9499	291.241	215.617	247.343	31.6053	125.272	339.48	269.429	207.152	313.013	300.142	377.597	388.353	239.939	170.285	67.5111	83.5667	201.258	168.017	201.9	261.509	359.19	103.525	99.819	211.911	70.965	51.3618	386.458	295.61	373.986	586.791	203.353	190.338	447.695	482.57	499.435	1171.13	1348.01	946.596	325.289	272.615	270.335	554.872
Smp_345410	1832.59	-1.13254	0.227323	-4.98206	6.29099e-07	2.07536e-06	760.112	1662.96	1615.26	1552.34	409.815	1341.73	1746.84	2212.43	1544.76	1958.82	2348.48	2530.5	2796.89	2048.98	2616.33	1775.54	1753.16	2976.75	3761.67	2405.9	3679.35	2632.24	3688.35	2525.42	1469.11	2295.35	1625.71	2183.31	1932.68	2524.4	2353.22	2910.05	1605.78	1971.23	1795.24	1690.04	1245.57	1599.7	1442.5	1822.37	1844.92	1699.99	1450.16
Smp_345400	1189	0.223025	0.214013	1.04211	0.297361	0.379363	806.563	1325.99	1284.98	1216.1	499.363	860.422	952.522	1803.1	1583.23	1085.61	1161.95	1125.6	1306.02	890.801	908.426	1424.48	1370.15	1044.91	1401.93	1039.91	968.585	1099.43	1392.52	1185.35	888.271	954.357	872.034	1084.29	926.926	724.018	899.028	1381.4	820.264	812.686	724.054	911.038	1329.09	1323.07	1331.54	656.63	689.555	748.619	694.948
Smp_345390	762.321	3.63967	0.315996	11.5181	1.06933e-30	1.89757e-29	73.8997	293.229	236.805	257.649	45.3009	164.832	177.98	145.077	216.03	393.751	310.674	353.622	368.748	248.383	222.958	128.271	121.868	106.48	183	157.127	231.44	257.68	90.331	93.1644	237.714	84.4239	82.6255	278.986	238.527	389.44	369.436	299.186	229.614	408.735	314.167	378.882	43.5768	99.7688	82.1936	274.604	232.906	266.003	397.423
Smp_345380	456.179	2.52848	0.644285	3.92447	8.69206e-05	0.00022458	1160.23	3323.93	3689.18	3898.23	1223.12	972.507	1611.71	3953.35	177.559	237.244	210.626	696.456	688.953	14.0727	31.0265	189.031	200.212	62.0157	56.7193	72.6502	51.9373	60.1253	138.034	31.6093	23.6067	37.9296	31.2637	43.4305	53.6856	10.0451	9.42095	507.214	18.8827	19.8216	17.4758	17.2219	167.044	182.532	161.647	21.1816	19.0907	28.5931	27.6893
Smp_345370	3808.52	-0.0970445	0.467475	-0.207593	0.835547	0.878907	3009.83	4487.9	3599.44	3323.68	2123.87	992.287	296.633	1860.1	18368.5	26663.3	23911.3	7981.07	7104.24	1977.92	528.893	14893	17322.7	1818.35	2190.65	2299.46	3046.08	2130.15	2085.73	1540.54	4537.98	1274.92	1243.85	2323.17	2617.68	2187.51	2261.7	4695.04	1366.35	800.383	1154.99	994.277	1790.28	863.907	971.254	1070.43	1198.13	1048.41	1837.27
Smp_345360	131.274	-3.87803	0.59168	-6.55428	5.59122e-11	2.69653e-10	9.50139	47.7119	52.3464	65.7006	21.0702	13.1865	19.7756	0	65.1049	228.549	214.137	302.077	389.286	118.211	221.515	148.524	181.061	311.249	277.175	167.264	213.216	119.47	240.544	242.061	247.047	343.813	163.018	111.153	133.195	214.037	130.547	304.64	217.529	191.381	149.736	141.22	116.205	82.7628	76.714	156.593	122.944	127.369	206.313
Smp_345350	2307.85	1.38115	0.27241	5.07012	3.97573e-07	1.34266e-06	4850.99	1968.11	2189.83	2139.78	4832.44	1608.76	1558.97	3093.25	4802.97	3876.64	4328.37	1998.26	1884.82	1319.31	852.867	5265.87	4545.68	485.595	315.702	1016.26	588.622	806.616	501.388	700.397	1598.12	798.968	1201.42	1190.29	1247	1054.73	1383.53	1349.45	1300.64	1355.39	1703.49	1434.58	2605.53	2319.63	2461.7	1363.19	1451.65	1565.69	1760.17
Smp_345340	676.235	-0.55853	0.29708	-1.88007	0.0600989	0.0936472	93.9582	392.629	386.367	372.303	143.277	1704.36	1516.13	999.996	618.497	401.203	365.085	1521.17	1743.85	569.24	985.632	627.853	661.57	893.962	856.14	640.335	867.444	900.318	781.516	844.302	497.937	844.239	684.451	695.625	657.139	741.017	715.319	1673.57	533.247	537.234	492.103	574.063	581.024	513.583	590.424	468.265	387.922	424.564	378.964
Smp_345330	662.772	-0.523051	0.312922	-1.67151	0.094622	0.140418	425.451	750.468	699.199	811.595	552.039	121.975	49.4389	155.44	331.443	447.162	380.882	558.603	463.036	723.336	631.353	202.533	475.286	1083.52	1108.7	1088.06	1282.94	1202.51	1312.34	865.098	1679.92	909.086	592.894	1044.54	1181.76	1227.04	946.133	379.437	795.339	362.257	322.905	374.289	504.765	269.829	261.65	397.155	451.304	459.223	788.874
Smp_345320	2977.62	0.291465	0.196513	1.48318	0.138026	0.195088	8801.46	4421.3	4546.66	5127.22	6649.75	4938.36	3793.61	4274.6	2660.42	2018.44	1958.82	2040.22	2259.17	1716.16	1574.41	1478.49	1378.85	2072.26	1349.49	2081.51	1756.76	2378.46	1640.17	1583.79	1745.8	4015.64	4833.59	2005.9	1925.89	2011.33	1920.53	2367.78	1496.27	1578.21	2483.55	2653.32	3774.84	3869.44	4098.72	2170.36	2268.74	2273.59	1883.96
Smp_345310	705.514	-4.6627	0.532202	-8.76114	1.93291e-18	1.63849e-17	658.763	519.86	514.74	705.959	371.889	283.511	181.276	165.802	1828.86	3395.95	3452.51	2935.66	2864.1	437.66	262.643	3456.57	4178.34	466.873	351.017	438.435	307.979	317.805	264.903	342.712	1017.28	266.731	292.539	360.694	594.619	481.391	530.265	2347.52	496.237	587.13	505.209	529.86	32.6826	28.3434	24.6581	558.287	529.193	471.353	380.049
Smp_345300	840.654	-0.0960386	0.190568	-0.503959	0.61429	0.692559	332.549	840.921	702.938	711.112	328.695	679.107	863.532	709.842	1127.5	1064.49	1063.66	1825.65	1540.34	562.907	660.215	1424.48	1493.76	960.658	1193.25	951.211	1026.9	984.649	1236.22	1038.12	763.65	572.614	567.213	836.958	682.962	717.064	763.097	1238.82	618.597	731.349	663.683	585.544	1138.44	1079.32	1017.83	573.416	572.72	567.53	570.074
Smp_345290	135.034	-0.0264124	0.268339	-0.0984292	0.921592	0.949445	96.0697	109.34	104.693	135.266	124.314	174.722	184.572	207.253	147.966	157.749	252.751	153.436	147.499	101.323	151.525	398.316	325.562	119.351	151.965	139.387	119.365	133.525	89.3161	122.278	72.4671	129.695	140.687	115.569	112.128	135.995	105.649	154.268	82.3286	107.994	98.5	109.072	123.468	126.979	115.071	107.421	100.799	121.304	106.414
Smp_345280	3520.25	1.02211	0.43979	2.32408	0.0201212	0.0349443	684.1	2138.09	1662.62	2000.65	675.299	1256.02	1601.82	3367.86	15424	23149.3	23181.2	15988.5	12552.4	1064.6	535.387	9289.53	9986.22	1711.87	1755.09	1804.43	1967.24	1407.87	1626.97	1649.51	2127.35	611.767	807.273	1514.18	1440	1357.63	1551.76	9931.58	945.646	1123	1168.89	1195.2	884.246	676.841	504.121	873.741	967.515	788.477	2925.84
Smp_345270	1561.46	0.0295288	0.247978	0.119078	0.905213	0.936731	1224.62	2627.13	2728.25	2821.26	1097.76	1480.19	1377.7	2932.63	2154.38	1894.23	1781.55	2095.36	1864.28	1986.36	1085.93	1633.77	1908.11	951.297	1182.54	1413.3	1413.24	1389.91	754.112	1045.6	1465.26	759.815	921.162	1582.64	1357.77	1281.13	1502.64	1585.53	1466.81	1129.83	1143.08	1193.48	2020.88	1527.14	1305.51	1361.67	1431.04	1316.15	1654.3
Smp_345260	3263.7	-0.858155	0.198993	-4.31249	1.61426e-05	4.56527e-05	3857.57	4741.37	3907.29	3931.73	1933.19	2643.9	3299.22	3803.09	1707.52	2574.91	2650.38	2383.05	2914.51	3266.27	4364.63	3355.3	3638.63	4568.1	3864.4	3856.37	4112.16	3636.41	6965.64	4223.18	2939.86	4448.77	3424.49	3091.67	3622.08	4030.39	3837.02	2978.62	3457.04	3124.98	2969.3	3141.85	3595.09	3118.91	2895.95	2663.59	2605.5	2893.97	2876.97
Smp_345250	58.8099	-0.609929	0.849179	-0.718257	0.472599	0.558519	101.348	491.035	542.16	623.511	9.48158	0	0	0	0	3.72635	8.77609	2.39744	3.73416	16.1836	20.2033	33.7556	43.5243	1.17011	7.49123	10.1372	16.4012	17.1787	11.1645	4.99095	19.7638	18.353	5.5828	14.7222	10.1935	13.9086	14.8043	0.77913	35.4995	13.6701	13.504	10.3331	47.2082	40.8145	82.1936	7.56486	10.6908	14.7298	24.4317
Smp_345240	139.024	0.565597	0.592495	0.954602	0.339779	0.42386	149.911	724.624	701.692	707.247	55.836	112.086	263.674	212.434	0	1.24212	0	37.1603	22.405	68.2525	80.8132	33.7556	52.2292	54.995	194.772	59.9786	153.989	167.101	91.346	31.6093	85.0939	67.2944	34.6134	165.625	99.2164	67.2247	93.5366	20.2574	65.7118	63.5659	72.2863	57.9804	52.6553	56.6868	98.6323	37.0678	20.6179	30.326	8.68684
Smp_345230	3047.44	-1.2527	0.263036	-4.76245	1.91255e-06	6.01256e-06	510.964	2072.48	1676.33	1866.67	451.955	5188.9	5975.51	4989.62	2630.83	1460.73	1267.27	2722.29	3277.66	3114.28	6916.74	2747.7	2689.8	6237.84	5915.93	4197.66	4236.08	4008.09	6409.44	5566.57	2827.86	5291.79	4129.04	3310.29	3605.77	4158.66	3466.91	3946.3	3791.65	2323.91	2414.84	2582.71	2905.12	2590.59	2767.18	1887.43	1838.81	2320.37	2128.28
Smp_345220	1667.16	3.01992	0.393838	7.66791	1.74827e-14	1.13456e-13	1039.87	1201.74	1131.68	1069.24	1463.32	1724.14	906.379	704.661	1447.11	1367.57	1586.72	1614.67	1364.84	443.29	202.754	1059.92	1333.59	726.637	942.824	889.542	1161.75	951.854	774.411	697.901	1124.34	478.402	501.336	1250.65	827.709	495.299	703.207	1065.85	330.07	427.19	529.04	520.101	1123.92	1088.39	1045.23	301.081	325.305	1083.07	379.507
Smp_345210	1019.83	-0.953261	0.33288	-2.86368	0.00418748	0.00833453	1716.59	928.393	813.862	718.842	2023.79	834.048	1160.17	1321.24	772.381	439.709	609.06	1096.83	1086.64	777.516	1210.75	884.396	987.132	1405.3	2813.49	1161.56	2337.18	1731.14	1755.87	1152.08	1247.31	746.356	528.133	1707.78	820.914	1236.32	1191.75	995.729	1179.04	703.325	940.516	610.229	1071.26	1117.86	2534.3	478.099	481.085	430.629	334.986
Smp_345200	34.2763	-5.08738	1.79235	-2.83838	0.00453432	0.00895497	0	1.98799	2.49269	6.44123	0	623.064	728.399	222.797	2.95932	0	0	0	0	9.85088	7.21546	20.2533	3.48195	0	0	3.37908	9.1118	8.58933	0	2.49547	7.13691	0	5.5828	17.6667	15.63	3.09079	6.05632	0	9.0637	0	0	0	14.5256	1.13374	1.36989	23.4511	24.4361	46.7887	31.4898
Smp_345190	437.543	9.01452	0.774108	11.645	2.43199e-31	4.52275e-30	0	19.8799	14.9561	28.3414	0	65.9327	65.9185	31.088	41.4304	11.179	8.77609	10.7885	3.73416	73.8816	69.2684	101.267	81.8257	3.51032	1.07018	2.53431	7.28944	3.90424	0	8.31825	3.84295	0	2.23312	2.94444	1.35913	8.49968	4.71047	2.33739	73.2649	10.9361	9.53225	12.0553	14.5256	4.53495	5.47957	75.6486	56.5084	116.972	158.535
Smp_345180	99.3615	-1.94157	0.467023	-4.15734	3.21976e-05	8.79512e-05	7.38997	3.97599	6.23172	11.5942	8.42807	32.9663	65.9185	41.4506	23.6745	11.179	7.02087	34.7629	58.813	103.434	191.21	6.75111	17.4097	223.49	239.719	102.217	112.075	64.0295	126.869	161.374	206.97	52.612	43.5459	22.8194	17.6687	71.0882	111.033	79.4713	144.264	265.199	358.651	406.437	230.594	231.282	310.966	217.111	195.488	163.761	133.56
Smp_345170	450.155	1.81931	0.203342	8.94706	3.65085e-19	3.26621e-18	44.3398	172.955	145.822	152.013	14.7491	148.349	220.827	227.978	213.071	224.823	321.205	356.02	383.685	307.488	320.366	54.0089	87.0487	223.49	269.684	196.831	219.594	327.956	218.215	115.624	156.463	165.177	144.036	511.597	379.197	500.708	634.568	313.99	283.996	401.217	372.552	532.731	137.993	121.31	128.77	288.978	310.033	320.589	299.153
Smp_345160	914.671	-0.333915	0.323326	-1.03275	0.301721	0.384048	2854.64	1170.93	1215.19	1351.37	5408.71	810.972	375.735	435.232	2417.76	1504.2	1428.75	836.706	618.937	513.653	302.328	776.378	814.775	521.868	346.737	1019.64	445.567	506.77	514.582	915.007	1807.83	402.543	733.58	650.722	871.201	661.429	814.239	493.19	567.992	898.808	918.274	940.315	323.195	504.513	380.83	619.562	560.502	415.033	600.478
Smp_345150	333.597	2.93773	0.28739	10.2221	1.57855e-24	1.97095e-23	32.727	101.388	117.156	119.807	5.26754	89.0091	88.99	41.4506	85.8201	74.527	59.6774	203.782	175.506	168.169	226.565	33.7556	26.1146	126.372	157.316	105.596	150.345	178.814	207.051	118.951	110.348	58.7297	61.4108	142.806	114.167	273.535	267.824	131.673	219.039	194.115	170.389	164.182	65.3652	70.2917	43.8366	147.515	138.216	168.093	160.164
Smp_345140	2839.05	1.49109	0.213214	6.99341	2.6828e-12	1.44731e-11	2259.22	2521.77	2324.43	2286.64	3026.73	1150.53	1011.85	1176.16	4669.8	5558.47	5418.36	3392.38	2908.91	1955.4	1115.51	5265.87	6152.6	1763.35	1981.96	2131.35	2134.9	1886.53	2049.2	1789.26	2929.43	1496.38	1340.99	2213.49	2353.33	1771.8	2129.13	2183.9	1502.31	1498.92	1815.1	1567.19	2053.56	1783.37	1631.54	1797.41	1815.14	1922.67	2126.65
Smp_345130	4.62023	5.68067	3.90437	1.45495	0.145683	0.204806	0	5.96398	2.49269	21.9002	0	0	0	0	41.4304	28.5687	1.75522	0	0	0	0	54.0089	38.3014	0	0	0	0	0	0	0	0	4.89414	0	0	0	0	0	0	0	0	0	0	0	0	1.36989	0	1.52725	0	0.542928
Smp_345120	86.9441	4.69453	0.583766	8.0418	8.85255e-16	6.26533e-15	104.515	102.382	110.925	141.707	5.26754	13.1865	0	0	29.5932	49.6846	14.0417	3.59616	1.86708	5.62907	7.21546	74.2622	52.2292	14.0413	7.49123	9.29247	12.7565	10.9319	0	5.82277	11.5289	0	23.4478	11.7778	10.873	8.49968	16.1502	2.33739	6.79777	6.83504	9.13508	10.3331	29.0512	11.3374	13.6989	22.6946	24.4361	22.5279	146.59
Smp_345110	48.1156	-3.99781	0.795979	-5.02251	5.10011e-07	1.70103e-06	0	21.8679	4.98537	14.1707	2.10702	46.1529	19.7756	10.3627	53.2677	157.749	119.355	17.9808	20.5379	20.4054	17.3171	13.5022	15.6688	131.052	36.386	217.951	30.9801	32.7956	29.4337	93.1644	104.309	69.7415	240.06	16.9306	74.7521	193.174	136.604	31.9443	21.9039	23.9226	41.7036	39.0363	92.6007	63.4893	45.2065	21.1816	25.1997	16.4627	23.3459
Smp_345100	8.35677	-7.31677	2.781	-2.63098	0.00851386	0.0159433	0	0.993997	2.49269	2.57649	0	3.29663	0	0	0	0	0	0	0	1.40727	2.16464	0	0	0	0	0	0	0	0	0	0	0	0	0	1.35913	144.494	141.314	0	0	45.7948	12.3125	61.9988	0	4.53495	1.36989	1.51297	0.763627	9.53103	11.4015
Smp_345090	349.832	0.145758	0.332427	0.438467	0.661048	0.733665	105.571	517.872	366.425	368.438	49.5149	181.315	141.725	46.632	594.822	603.668	545.873	1371.33	1083.84	389.11	399.015	330.805	337.749	286.676	271.824	164.73	130.299	147.58	127.884	378.48	223.989	152.942	152.969	543.986	418.612	267.353	272.535	1414.12	397.292	336.967	292.322	276.698	59.9181	66.8905	82.1936	506.845	462.758	427.164	498.408
Smp_345080	2041.24	2.47017	0.29991	8.23638	1.77505e-16	1.33012e-15	579.585	2131.13	2245.91	2290.5	930.248	296.697	461.43	544.039	1654.26	2181.16	2213.33	1642.25	1273.35	1077.26	640.011	1971.32	2496.56	1027.35	1077.67	1107.49	1603.68	1146.28	1151.97	718.697	1559.69	583.626	375.164	1382.42	1234.09	1110.37	1246.26	1005.86	925.252	816.104	893.252	789.911	1605.08	933.065	972.624	1034.12	1156.13	1010.29	1710.22
Smp_345070	77.5765	-0.00189658	0.405296	-0.00467949	0.996266	0.998664	4.22284	31.8079	19.9415	32.2062	2.10702	39.5596	85.6941	88.0826	53.2677	32.295	78.9848	65.9296	58.813	61.9198	59.8883	13.5022	45.2653	76.057	108.088	59.9786	102.963	97.606	33.4935	44.9185	41.7235	23.2472	18.9815	90.5417	55.7243	153.767	169.577	44.4104	49.8503	125.081	124.316	144.09	43.5768	29.4772	19.1785	62.7883	45.8176	52.8539	67.866
Smp_345060	86.3319	7.87334	1.61984	4.86056	1.17053e-06	3.76038e-06	520.465	916.465	787.689	821.901	965.014	92.3058	26.3674	88.0826	79.9015	13.6633	14.0417	0	0	0.703634	1.44309	94.5156	34.8195	1.17011	5.35088	2.53431	0	0	0	0	0	0	4.46624	0	0.679564	0	0	0	0	1.36701	1.58871	0.574063	7.2628	6.80242	19.1785	1.51297	1.52725	0	2.17171
Smp_345050	16.5072	-0.643218	1.0652	-0.603849	0.545944	0.630847	2.11142	4.96998	6.23172	6.44123	0	39.5596	82.3981	20.7253	8.87795	4.96846	10.5313	0	0	48.5508	31.748	0	6.96389	21.0619	23.5439	29.5669	22.7795	39.0424	6.08973	10.8137	9.88188	17.1295	11.1656	20.6111	5.43651	30.9079	30.2816	0	33.2336	31.4412	36.1431	17.796	0	3.40121	8.21936	15.1297	25.1997	38.9906	25.5176
Smp_345040	115.379	0.930562	0.647172	1.43789	0.150465	0.21046	66.5098	255.457	342.745	327.215	10.5351	13.1865	26.3674	0	331.443	855.818	863.567	505.86	426.628	13.369	10.8232	155.276	151.465	2.34021	0	5.06862	1.82236	8.58933	8.11964	0	6.58792	4.89414	0	6.625	7.47521	20.8628	20.1877	378.657	27.9464	32.1247	34.1572	34.4438	297.775	201.805	123.29	13.6167	19.8543	8.66458	33.1186
Smp_345030	3915.03	1.39819	0.256124	5.45902	4.78774e-08	1.77938e-07	3666.48	4400.42	4463.16	4313.05	4455.29	1279.09	1179.94	2787.55	5927.51	7734.66	7780.88	3446.32	3046.14	2843.39	1434.43	6751.11	7024.83	2610.51	3011.47	2833.36	3569.09	2794.65	3032.69	2148.6	3297.25	2206.03	2089.08	2745.69	3380.15	2801.8	2522.8	2367	2126.19	2229.59	2623.75	2342.18	3133.9	2804.86	2828.83	3069.06	2924.69	2699.02	3033.88
Smp_345020	216.996	0.223776	0.473248	0.472851	0.63632	0.712834	12.6685	35.7839	21.1878	33.4944	34.7658	174.722	260.378	103.627	38.4711	16.1475	36.8596	51.5449	71.8826	152.689	272.023	54.0089	38.3014	537.079	675.28	307.496	620.514	381.054	955.073	436.708	152.62	331.578	155.202	184.028	143.388	362.395	249.655	95.0539	188.827	235.809	235.923	296.791	54.471	94.1001	76.714	145.245	129.053	135.167	319.242
Smp_345010	2641	3.92741	0.530477	7.40354	1.32597e-13	8.08008e-13	1110.61	552.662	572.072	573.27	4239.32	2815.33	1516.13	352.33	1299.14	1655.74	1728.89	353.622	260.458	825.363	347.785	1991.58	1777.53	709.085	354.228	1426.82	558.554	707.448	1132.69	806.87	3307.14	1208.85	2631.73	971.667	1758.03	530.843	657.448	183.875	861.806	1148.97	1316.25	1183.14	2247.84	1706.27	1453.46	1315.53	1318.02	958.302	1927.39
Smp_345000	4124.63	-0.173252	0.217754	-0.795632	0.426246	0.513059	8368.62	4162.86	4444.46	4108.22	6442.21	3972.44	2860.86	5414.49	9049.59	12308.1	11986.4	7796.47	6788.71	3340.86	2272.87	9357.04	9606.69	2796.56	3508.03	3495.66	3524.45	3390.44	2520.13	2674.32	2906.92	1816.95	2515.61	3679.08	3277.54	3014.29	3205.14	4999.68	2662.46	2302.04	2767.13	2392.12	3418.96	3640.43	4098.72	2716.54	2613.13	3000.54	2932.9
Smp_344990	2539.06	-0.668234	0.197749	-3.37921	0.000726946	0.00164527	1793.65	3406.43	3482.28	3145.9	1189.41	1242.83	1476.57	2134.71	3787.92	4256.73	4489.85	3532.63	3165.64	3178.32	1918.59	4624.51	4984.41	1901.42	2124.3	2129.66	2583.2	1931.82	1597.54	1758.48	2702.69	1028.99	903.297	2571.24	2285.37	2469.54	3238.11	2800.19	2781.04	2526.91	3089.24	2787.08	2402.17	2349.1	2352.11	2629.54	2674.99	2834.18	3349.86
Smp_344980	3945.34	-0.137121	0.332472	-0.412428	0.680026	0.749576	3637.98	4415.33	4532.95	4419.97	2665.38	1176.9	1077.77	2108.8	5054.51	5616.85	5323.57	3101.09	2660.59	5313.14	2376.77	7466.73	9134.89	1991.52	1289.56	2922.06	2580.46	2771.23	2223.77	1729.36	4726.28	1856.1	2361.52	3412.61	4308.44	3280.1	4129.74	1857.45	4590.76	3524.83	5003.24	3948.98	3778.47	4236.77	3967.21	6526.96	6635.15	6180.44	5416.79
Smp_344970	1731.85	0.298411	0.299202	0.997356	0.318592	0.401581	5084.3	2375.65	2299.5	2305.96	3022.52	774.709	514.164	943.002	1083.11	780.049	1132.12	1645.84	1771.86	918.243	1705.73	2970.49	2265.01	2002.05	2947.26	1425.97	1860.63	1693.66	2993.1	1953.13	979.404	2086.13	1759.7	1358.86	1015.95	1190.73	1094.85	2152.74	1173.75	1555.65	1294	1377.75	1630.5	2573.58	2512.38	1434.3	1400.49	1436.59	1213.99
Smp_344960	1278.05	-0.0612865	0.237523	-0.258024	0.796389	0.848494	818.176	1379.67	1140.4	1106.6	845.968	1499.97	1420.54	1279.79	1266.59	1063.25	1184.77	1668.62	1444.19	1321.42	1050.57	1167.94	995.837	1195.85	1475.77	1205.49	1528.96	1292.3	2807.37	1574.64	1236.88	1321.42	1150.06	1454.56	1198.75	1036.19	1361.33	1308.16	1316.5	1613.07	1529.53	1281.31	864.274	1607.64	1721.96	1693.02	1642.56	1253.76	1159.15
Smp_344950	987.449	-2.2622	0.436428	-5.18344	2.17827e-07	7.61373e-07	445.51	1466.15	1409.61	1529.15	765.901	1249.42	1654.55	3196.88	517.88	818.554	744.212	584.975	866.325	1286.95	2725.28	1046.42	1208.24	99.4591	92.0351	180.781	91.118	224.884	349.145	343.544	183.364	408.661	304.821	548.403	778.101	1153.64	936.712	1269.2	1355.78	1336.93	1373.44	1228.49	4664.54	4576.89	3489.12	1332.93	1412.71	1674	1128.2
Smp_344940	31.9318	-2.62292	1.1357	-2.30952	0.0209147	0.0362638	0	3.97599	3.73903	11.5942	0	6.59327	3.29593	0	41.4304	0	3.51044	14.3846	10.2689	19.7018	46.9005	74.2622	36.5604	14.0413	22.4737	10.982	4.5559	14.0553	4.05982	6.6546	3.29396	3.6706	10.049	2.20833	2.71826	2.31809	12.7856	15.5826	8.30839	96.374	150.927	61.9988	78.0751	82.7628	76.714	220.894	163.416	140.366	60.265
Smp_344930	591.055	4.15651	0.501193	8.29322	1.10219e-16	8.32358e-16	336.772	1463.16	1652.65	1429.95	34.7658	89.0091	82.3981	41.4506	1038.72	1757.59	1913.19	1355.75	1159.46	118.914	72.8762	195.782	266.369	31.5929	31.0351	34.6356	37.3584	46.07	30.4487	10.8137	37.8805	33.0354	6.69936	64.7778	51.6469	125.177	152.754	1203.76	109.52	129.866	156.488	122.275	18.157	13.6048	16.4387	136.167	157.307	227.012	169.936
Smp_344920	1688.73	0.978335	0.123828	7.90075	2.7723e-15	1.90367e-14	2828.25	1482.05	1379.7	1400.32	2367.23	2706.54	2501.61	3046.62	1521.09	1225.97	1514.75	1110.01	1105.31	933.019	857.918	2119.85	1982.97	1359.66	1627.74	1452.16	1663.82	1564.82	1192.57	1181.19	1560.79	1317.75	1467.16	1475.17	1324.47	1120.41	1145.32	1026.11	1015.89	1431.26	1448.51	1513.23	1674.08	1657.52	1520.58	1201.3	1183.62	1330.88	1080.43
Smp_344910	72.968	2.6281	0.682221	3.85227	0.000117028	0.000297999	77.0669	158.046	173.242	124.96	92.7088	75.8226	39.5511	15.544	38.4711	91.9166	68.4535	111.481	73.7497	2.81454	6.49391	60.76	188.025	23.4021	42.807	20.2745	37.3584	31.2339	31.4636	15.8047	58.7423	13.4589	14.5153	24.2917	31.26	7.72698	10.7668	70.9009	3.77654	22.5556	28.9939	11.4813	352.246	256.224	254.8	44.6327	35.8905	55.4533	71.1235
Smp_344900	754.56	0.888362	0.247801	3.58498	0.000337101	0.000801909	256.538	1097.37	978.38	1034.46	212.809	550.538	580.083	569.946	529.717	647.142	705.597	1232.28	1146.39	448.215	363.659	560.342	501.4	544.1	587.526	620.061	828.263	820.671	497.328	429.222	499.584	457.602	399.729	700.778	567.436	506.89	582.08	899.896	324.782	753.221	824.937	877.742	1067.63	904.722	895.91	658.899	642.974	754.685	1044.59
Smp_344890	33.2053	-1.42106	0.816828	-1.73973	0.0819068	0.123497	1.05571	8.94597	1.24634	9.01773	1.05351	32.9663	32.9593	0	23.6745	18.6317	14.0417	34.7629	22.405	46.4399	49.0651	20.2533	22.6327	54.995	32.1053	48.1519	36.4472	52.3168	50.7478	27.4502	129.562	22.0236	23.4478	78.0278	93.1003	53.3161	53.1611	20.2574	82.3286	79.2864	54.8105	56.2582	18.157	3.40121	2.73979	52.954	45.054	65.8508	49.9494
Smp_344880	1256.45	3.78725	0.347022	10.9136	9.92583e-28	1.47051e-26	337.827	535.764	678.011	606.764	820.683	942.837	850.349	124.352	207.152	147.812	149.193	158.231	165.237	177.316	95.9656	121.52	168.874	758.23	1053.05	925.023	937.605	723.065	945.939	679.601	699.966	439.249	452.207	570.486	637.431	311.397	374.146	102.845	136.711	161.307	229.568	234.792	902.403	859.372	630.151	149.784	178.689	123.903	160.707
Smp_344870	1890.93	-1.12086	0.351404	-3.18965	0.00142444	0.00307586	895.242	3006.84	2253.39	2615.14	1353.76	725.26	458.134	1310.88	4326.52	3973.53	3733.35	2320.72	2007.11	2798.35	1110.46	3193.28	3750.06	1332.75	983.491	1523.96	1276.56	1262.63	1197.65	1202.82	2833.35	915.204	904.414	1626.81	2288.77	2164.33	2403.69	1424.25	2392.06	2168.76	2153.1	2307.73	1083.97	715.388	784.949	3008.54	3115.6	2839.38	3350.95
Smp_344860	18.8869	-2.55994	1.37964	-1.85551	0.0635238	0.0985244	4.22284	8.94597	3.73903	7.72948	10.5351	346.147	250.49	217.616	0	0	14.0417	0	1.86708	8.44361	11.5447	0	17.4097	0	14.9825	5.06862	6.37826	10.9319	3.04487	2.49547	2.74497	8.56474	3.34968	10.3056	12.9117	12.3632	10.0939	3.89565	7.55308	1.36701	0.397177	0	0	0	0	6.80837	4.58176	3.46583	2.17171
Smp_344850	175.943	-1.83857	0.457588	-4.01795	5.87071e-05	0.000154948	145.688	13.916	9.97075	18.0355	88.4947	32.9663	6.59185	20.7253	263.379	180.107	198.34	761.187	765.503	283.565	217.185	418.569	403.906	260.934	341.386	245.828	401.831	407.603	120.78	123.11	211.362	102.777	87.0917	353.333	154.941	215.583	289.358	547.729	267.379	45.1113	39.7177	18.9441	54.471	14.7386	50.6861	89.2653	66.4355	75.3818	48.8635
Smp_344840	619.152	4.03972	0.339433	11.9014	1.16441e-32	2.39532e-31	604.922	1196.77	1221.42	1176.17	64.264	210.985	303.225	227.978	165.722	105.58	149.193	172.616	184.841	174.501	182.551	114.769	109.681	65.526	65.2807	97.9933	155.812	179.595	85.2563	81.5188	199.834	64.8473	56.9446	176.667	147.465	184.675	237.543	142.581	253.028	202.317	236.718	277.847	156.15	99.7688	73.9742	121.038	130.58	95.3103	190.568
Smp_344830	7.6025	2.83267	2.09039	1.35509	0.175389	0.240326	7.38997	26.8379	14.9561	23.1884	0	6.59327	0	0	11.8373	27.3266	3.51044	22.7757	17.7373	0	0.721546	60.76	53.9702	0	0	0.84477	3.64472	0	0	0.831825	1.64698	0	0	5.88889	0	0.772698	0.672925	31.9443	0	0.683504	1.58871	0	14.5256	10.2036	10.9591	1.51297	0	0	3.25757
Smp_344820	565.439	2.95213	0.64661	4.56555	4.98185e-06	1.4944e-05	71.7883	360.821	281.674	328.503	49.5149	286.807	121.949	207.253	2148.46	2921.46	2813.61	94.6988	88.6863	102.027	35.3558	587.347	720.763	86.5879	41.7368	66.7368	80.1839	114.004	138.034	29.1139	137.797	62.4003	79.2758	155.319	165.134	59.4977	76.0405	86.4835	96.6794	712.211	641.838	1016.67	2287.78	297.039	343.843	1286.03	1317.26	570.129	4654.52
Smp_344810	1740.52	-0.717647	0.265621	-2.70177	0.00689716	0.0131704	2807.13	4655.88	4223.86	4726.58	3759.97	1117.56	1430.43	792.743	1550.68	1645.8	1697.3	2049.81	2646.59	3513.25	3426.62	1019.42	1385.81	2430.31	1343.07	1541.7	995.009	617.651	1229.11	2945.49	2511.09	1304.29	1086.41	652.93	1261.95	1210.04	1230.11	3621.4	4367.19	1009.54	1008.04	1021.83	310.485	202.939	230.142	3190.86	3057.56	3717.97	2665.23
Smp_344800	14263.5	-0.780724	0.290079	-2.69142	0.00711494	0.0135649	2651.94	2587.37	2500.17	2898.55	5371.84	4371.34	4225.38	5616.56	25752	27748.9	31579.9	10276.6	14452.1	46133.1	26721	37927.8	42805.3	6214.44	3352.86	5992.8	3508.96	4696.02	6691.6	5302.88	9879.68	6177.63	7525.62	6037.58	11982.1	10070.6	10644.3	23864	44100.9	14605.1	13747.5	14866.5	4343.16	2949.98	3093.22	38552.8	39228.3	44817.5	50196.4
Smp_344790	137.359	-2.6323	0.913432	-2.88177	0.00395448	0.00790978	7.38997	34.7899	29.9122	28.3414	2.10702	65.9327	16.4796	36.2693	109.495	160.233	177.277	1565.53	1521.67	5.62907	18.0387	87.7645	55.7111	50.3146	31.0351	42.2385	29.1578	40.6041	38.5683	26.6184	14.8228	8.56474	6.69936	16.9306	12.2322	38.6349	19.5148	2744.88	7.55308	73.8184	91.3508	105.628	52.6553	10.2036	21.9183	27.2335	30.5451	45.0558	18.4595
Smp_344780	116.528	-3.57192	0.60643	-5.89008	3.86e-09	1.59351e-08	91.8468	149.1	145.822	177.778	27.3912	108.789	75.8063	56.9946	11.8373	52.1689	73.7191	55.1411	68.1484	118.914	119.777	236.289	172.356	127.542	218.316	131.784	195.904	156.95	105.555	112.296	111.446	42.8237	30.1471	106	85.6251	285.125	235.524	32.7235	165.412	429.924	357.062	433.992	116.205	217.677	157.538	147.515	158.071	162.028	109.671
Smp_344770	2621.84	0.21891	0.165749	1.32073	0.18659	0.253069	6950.8	3674.81	3740.28	3909.83	10614.1	3191.14	2933.37	2917.09	2444.39	1705.43	1899.15	2475.36	2605.51	1863.93	2272.87	1728.28	1742.71	2230.22	2427.16	2056.17	2401.87	2544	1827.94	1810.88	1969.79	3233.8	3116.32	2440.21	1861.33	1680.62	1594.83	2168.32	1761.38	1789.41	1827.02	1660.19	2810.71	3434.09	3291.85	1673.35	1814.38	1819.56	1352.98
Smp_344760	171.992	-3.86887	0.804955	-4.80633	1.53729e-06	4.88834e-06	0	8.94597	9.97075	28.3414	2.10702	62.6361	39.5511	25.9066	8.87795	40.9898	31.5939	17.9808	15.8702	381.37	310.265	74.2622	87.0487	124.031	43.8772	95.459	26.4242	34.3573	44.658	172.188	527.033	62.4003	123.938	122.194	301.047	159.176	228.122	10.9078	453.94	434.025	373.744	447.769	43.5768	44.2157	32.8774	804.144	794.936	756.418	755.755
Smp_344750	27.7624	10.893	1.987	5.48213	4.20237e-08	1.56844e-07	0	0.993997	0	10.306	0	0	0	0	0	0	0	0	0.93354	0.703634	0.721546	6.75111	8.70487	0	0	0	0	0	0	0	0.548993	0	2.23312	0	0	0	0	0	3.77654	0	0.794355	0	0	1.13374	0	7.56486	3.81813	5.19875	6.51513
Smp_344740	474.734	-5.35113	0.696537	-7.68247	1.56052e-14	1.01612e-13	5.27855	42.7419	43.622	28.3414	5.26754	224.171	191.164	259.066	11.8373	29.8108	33.3491	88.7052	35.4745	1889.26	4696.54	6.75111	24.3736	57.3353	40.6667	104.751	38.2696	62.4678	72.0618	191.32	169.639	118.683	161.901	142.806	250.08	442.756	576.697	118.428	2115.62	441.543	382.482	385.77	1165.68	1177.95	1471.27	1662	1405.07	1345.61	1742.26
Smp_344730	108.428	8.17054	0.803819	10.1646	2.85146e-24	3.53297e-23	133.02	111.328	97.2148	87.6008	15.8026	32.9663	26.3674	20.7253	17.7559	17.3896	7.02087	7.19232	11.2025	17.5909	14.4309	54.0089	139.278	9.36086	2.14035	1.68954	2.73354	0	0	0	13.1758	3.6706	2.23312	0	2.03869	3.09079	2.01877	8.57043	17.3721	0	0.794355	0	0	2.26747	0	10.5908	13.7453	21.6614	35.2903
Smp_344720	791.045	2.73628	0.455738	6.00407	1.92426e-09	8.09911e-09	138.298	733.57	831.311	891.467	86.3877	75.8226	69.2144	51.8133	118.373	267.055	245.73	269.712	204.445	870.395	611.15	81.0134	130.573	150.944	139.123	142.766	161.279	216.295	109.615	113.128	413.392	70.965	74.8095	396.764	258.914	275.08	395.007	125.44	1234.17	853.696	770.921	978.777	544.71	573.671	610.972	1439.59	1437.15	1417.52	1253.08
Smp_344710	786.325	3.49242	0.437916	7.97508	1.52278e-15	1.06222e-14	160.468	653.056	574.564	720.13	252.842	125.272	56.0307	72.5386	399.508	1021.02	695.066	155.833	176.439	249.086	171.006	337.556	332.526	125.201	64.2105	243.294	137.588	182.718	202.991	123.11	449.076	149.271	275.79	194.333	316.677	175.402	236.87	126.998	358.771	858.481	768.935	1031.59	1062.19	575.938	517.82	852.559	804.863	918.445	1608.15
Smp_344700	0.422538	0.0235512	10.0206	0.00235028	0.998125	NA	0	0	0	1.28825	0	0	0	0	0	14.9054	5.26565	0	0	0	0	0	0	0	0	0	0	0	0	0	0	0	0	0	0	0	0	0	0	0	0	0.574063	0	0	0	0	0	0	1.62878
Smp_344690	1630.5	-0.0762034	0.260653	-0.292356	0.770015	0.827309	1349.2	2354.78	2769.38	2510.79	348.711	445.046	507.572	497.407	3719.86	6257.78	5430.64	3170.61	2681.13	2336.07	1062.84	1066.68	1250.02	752.379	690.263	790.704	939.427	855.809	537.926	467.486	1060.65	417.225	553.814	1107.85	1016.63	996.78	1216.65	2240.78	1777.24	1921.33	2130.46	2022.42	1895.59	2022.59	1813.74	2079.58	2055.68	1887.14	2841.14
Smp_344680	400.112	5.90103	0.484303	12.1846	3.75585e-34	8.28939e-33	29.5599	136.178	88.4904	83.736	12.6421	0	32.9593	119.171	14.7966	34.7792	52.6565	94.6988	103.623	35.1817	53.3944	81.0134	53.9702	19.8918	22.4737	15.2059	10.9342	26.5488	7.10469	14.141	35.6846	14.6824	8.93248	26.5	15.63	24.7263	45.086	35.84	37.7654	13.6701	13.1068	25.2588	103.495	48.7507	68.4947	36.3113	41.9995	37.2577	54.2928
Smp_344670	549.416	2.28268	0.330653	6.90353	5.07257e-12	2.67255e-11	22.1699	837.939	815.109	860.549	2.10702	72.526	79.1022	98.4452	41.4304	72.0427	38.6148	109.083	110.158	103.434	146.474	54.0089	50.4882	201.258	245.07	181.625	235.996	282.667	169.498	116.455	200.932	110.118	66.9936	249.542	226.974	283.58	241.58	94.2748	114.807	547.487	506.401	712.412	935.086	470.501	472.613	490.959	474.976	516.409	870.856
Smp_344660	378.213	9.41169	1.71339	5.49302	3.95127e-08	1.4833e-07	0	1.98799	0	9.01773	0	0	0	0	0	0	10.5313	0	0.93354	40.8108	83.6993	13.5022	0	0	0	0	0	0	0	0	0	0	0	2.20833	1.35913	6.18158	3.36462	0	74.7755	0	1.58871	1.14813	0	4.53495	2.73979	73.3791	50.3994	106.574	65.6943
Smp_344650	5655.35	0.915017	0.238547	3.83579	0.000125162	0.00031729	5058.96	6092.21	6206.79	6555.89	5510.9	2571.37	2419.21	3067.35	7848.1	13463.3	9651.94	4408.89	5298.78	4081.78	3231.8	5346.88	6030.73	5466.74	4890.7	4669.89	3696.66	3572.38	6955.49	7381.61	5131.44	5202.47	4585.71	2993.76	4602.69	5367.16	4668.75	6847	5087	4833.06	4849.93	4244.05	4330.45	3022.54	2727.46	4596.41	4448.13	4989.06	6636.21
Smp_344640	225.844	0.145752	1.2233	0.119147	0.905159	0.936731	0	3.97599	4.98537	9.01773	5.26754	4285.62	4433.02	3689.11	0	6.21058	1.75522	0	0.93354	17.5909	7.93701	13.5022	0	0	3.21053	3.37908	0	4.68509	0	2.49547	0	0	2.23312	1.47222	1.35913	0.772698	4.03755	0.77913	21.9039	9.56905	7.14919	7.46282	0	0	0	9.83432	7.63627	7.79812	5.97221
Smp_344630	2520.61	0.00883927	0.234355	0.0377174	0.969913	0.987673	994.479	2616.2	2641	2653.79	684.781	1384.59	1720.47	2212.43	2317.14	3304.03	2525.76	2221.23	2552.3	3285.97	3300.35	2045.59	1995.16	2619.87	2311.58	2621.32	1938.08	1699.13	3718.8	3556.88	1870.42	2461.75	2478.76	1743.11	2604.77	2216.1	2153.36	3086.14	3018.21	3042.28	2526.44	2633.8	2474.8	3446.56	3198.7	3404.94	3352.32	2940.76	2723.87
Smp_344620	2512.1	1.81926	0.686199	2.65121	0.00802045	0.0151216	1161.28	1203.73	1261.3	809.019	458.276	639.547	237.307	476.682	11212.8	19739.7	19556.6	154.635	125.094	1714.76	1036.86	6265.03	5673.83	363.903	466.596	471.381	628.714	611.404	304.487	534.863	970.62	791.627	726.881	1690.85	1418.93	399.485	436.728	162.838	1486.45	958.956	924.231	1062.02	3930.99	361.662	489.052	2653.75	2587.17	2161.81	23127.1
Smp_344610	4459.32	-3.76405	0.589414	-6.38609	1.70181e-10	7.93114e-10	1908.72	1070.53	1272.52	534.622	646.854	669.217	346.072	202.072	12207.2	5991.97	5750.09	2975.22	2124.74	23518.3	3872.54	1789.04	1533.8	4194.83	3796.98	3982.24	4685.29	4582.8	3616.29	4294.71	7527.79	3217.9	1538.62	10086.2	9844.85	8605.54	6579.86	3160.93	19395.6	2000.62	2141.98	2271.57	2019.06	589.543	528.779	6676.74	6445.01	10924.3	27963
Smp_344600	1086.33	-0.455747	0.233633	-1.95069	0.0510935	0.0808897	354.719	938.333	893.628	995.815	238.093	909.871	939.339	1227.97	831.568	1249.57	1281.31	1222.69	1270.55	963.275	622.694	904.649	1048.07	1668.57	2139.28	1848.36	2072.02	1966.96	1205.77	1811.71	1206.14	1234.55	1411.33	2206.12	1545.33	1234	1382.86	1019.1	548.354	815.42	753.048	801.392	1014.98	683.643	687.686	617.292	557.448	613.452	631.425
Smp_344590	18.0053	-2.99749	1.40027	-2.14065	0.0323025	0.0536107	14.7799	76.5378	109.678	121.095	10.5351	0	0	0	0	0	7.02087	1.19872	0	14.7763	33.9127	6.75111	1.74097	11.7011	3.21053	6.75816	2.73354	12.4936	5.07478	1.66365	23.6067	0	14.5153	2.20833	13.5913	6.18158	6.72925	1.55826	21.1486	28.7072	20.6532	28.1291	49.0239	46.4832	101.372	29.5029	29.0178	33.7919	21.7171
Smp_344580	25433.2	-1.1638	0.376352	-3.09231	0.00198603	0.00420054	13565.9	6305.92	5635.97	5037.04	32770.4	25222.5	12191.6	10968.9	39190.2	21851.3	19437.3	12280.9	11778.5	56617.9	25733.2	28334.4	26903.3	23700.5	15177.2	26307	13527.4	16764.8	28294.9	29467.4	38390	28957.4	42640.3	22954.9	41394.3	33670.3	35181.2	11964.3	45700.7	28336	33354.9	29888	15255.5	20761	20059.3	49105.8	50397.1	44456.2	34878.2
Smp_344570	219.368	13.8968	1.51065	9.19919	3.60661e-20	3.47706e-19	0	0	0	0	0	0	0	0	0	0	0	0	0	7.03634	11.5447	0	0	0	0	0	0	0	0	0	0	0	0	0	0	0	0	0	6.79777	2.73402	0	0	3.6314	6.80242	2.73979	48.4151	36.6541	59.7856	47.7776
Smp_344560	715.75	0.630325	0.31994	1.97014	0.0488227	0.0777136	299.822	699.774	679.257	739.453	150.652	751.633	893.196	1632.12	414.304	689.374	684.535	876.264	929.806	935.13	1256.93	607.6	605.859	705.575	976	581.202	855.598	698.859	920.565	1462.35	734.553	1051.02	855.285	1354.44	935.08	458.983	460.281	2274.28	691.862	395.065	373.744	386.344	430.321	390.005	417.817	771.615	783.481	662.84	624.91
Smp_344550	822.893	3.46345	0.303854	11.3984	4.25893e-30	7.30349e-29	179.471	369.767	464.886	387.762	266.538	141.755	273.562	238.341	547.473	871.965	816.176	175.013	151.234	207.572	186.159	600.849	602.377	186.047	236.509	252.586	276.999	261.584	122.81	135.587	404.059	117.459	146.269	314.319	273.864	220.992	273.88	219.715	200.912	1004.07	938.133	1040.78	493.871	533.99	330.144	1236.85	1188.2	1343.88	1636.38
Smp_344540	303.331	2.56794	0.40405	6.3555	2.07747e-10	9.62631e-10	48.5627	242.535	186.952	204.831	14.7491	112.086	187.868	212.434	290.013	640.932	674.004	385.988	303.401	123.84	112.561	155.276	205.435	108.82	153.035	113.199	168.568	175.691	83.2264	52.405	132.307	31.8119	40.1962	271.625	139.99	155.312	260.422	235.297	117.073	222.822	216.462	244.551	121.652	90.6989	39.7269	126.333	127.526	113.506	203.598
Smp_344530	566.942	-3.8796	0.473873	-8.187	2.67811e-16	1.98533e-15	186.861	346.905	339.005	396.78	400.333	290.104	283.45	362.693	284.094	896.808	939.041	474.693	385.552	928.093	494.981	519.836	739.914	417.728	429.14	460.399	628.714	922.181	417.147	265.352	892.663	325.46	300.355	1242.56	909.937	807.469	882.878	310.873	780.988	1128.46	1260.64	1301.4	666.362	467.1	500.011	907.026	916.352	1141.99	1856.81
Smp_344520	153.559	4.18483	0.576258	7.26207	3.81203e-13	2.23711e-12	29.5599	148.106	134.605	149.437	7.37456	59.3394	42.847	93.2639	11.8373	26.0844	14.0417	22.7757	32.6739	11.2581	11.5447	411.818	565.816	156.794	258.982	78.5636	236.907	94.4826	60.8973	54.0686	215.754	23.2472	22.3312	56.6805	39.4147	13.1359	30.9545	9.34957	12.0849	21.1886	26.2137	24.1106	58.1024	20.4073	32.8774	24.2075	24.4361	72.7824	65.6943
Smp_344510	1673.17	0.538594	0.133008	4.04933	5.13646e-05	0.000136386	1401.98	2503.88	2297.01	2268.6	1256.84	916.464	1212.9	1492.22	1467.82	1170.07	1284.82	1288.62	1300.42	1308.76	1509.47	1559.51	1906.37	1285.95	1426.54	1474.12	1364.95	1254.04	1561	1807.56	1479.54	1244.33	1347.69	1230.04	1290.49	1420.22	1497.26	1173.37	1354.27	1386.15	1263.42	1333.55	2284.15	2468.14	2042.51	1279.97	1296.64	1334.34	1382.29
Smp_344500	262.137	1.43599	0.487192	2.94749	0.00320368	0.00652658	32.727	134.19	102.2	184.219	73.7456	141.755	270.266	191.709	65.1049	78.2533	87.7609	65.9296	75.6168	192.092	179.665	67.5111	90.5306	164.985	98.4561	155.438	71.0721	94.4826	166.453	148.897	529.229	67.2944	85.9751	136.917	211.344	281.262	411.83	45.9687	237.922	335.6	277.23	321.475	163.413	138.316	95.8925	178.531	182.507	143.832	321.413
Smp_344490	578.584	5.52596	0.371843	14.861	5.90224e-50	2.96305e-48	5.27855	25.8439	17.4488	34.7827	8.42807	0	0	0	0	2.48423	3.51044	8.39103	22.405	84.4361	111.118	0	3.48195	49.1445	50.2982	40.5489	19.1348	60.1253	48.7179	27.4502	13.1758	33.0354	30.1471	49.3194	49.6082	80.3606	69.3113	7.7913	58.1587	65.6164	75.4637	63.1469	65.3652	58.9543	54.7957	125.577	110.726	136.9	105.328
Smp_344480	214.095	-5.03002	0.496858	-10.1237	4.3392e-24	5.32858e-23	85.5125	357.839	315.325	309.179	38.9798	138.459	131.837	93.2639	136.129	140.359	114.089	297.282	284.73	326.486	334.797	182.28	174.097	155.624	236.509	160.506	244.196	205.363	145.139	139.747	244.302	143.154	98.2573	337.139	231.052	244.945	260.422	277.37	450.164	429.924	378.51	403.566	56.2867	108.839	120.551	419.85	445.195	482.617	356.704
Smp_344470	26.4141	0.983541	10.0206	0.0981521	0.921812	0.949445	15.8357	271.361	367.671	324.638	40.0333	102.196	240.603	108.808	0	0	0	0	0	0	0	0	3.48195	0	0	0	0	0	0	0	0	0	0	0	0	0	0	0	0	0	0	0	0	0	0	0	0	0	0
Smp_344460	425.329	-5.19518	0.39209	-13.25	4.51449e-40	1.35841e-38	84.4568	420.461	269.21	501.128	407.708	125.272	92.2859	36.2693	207.152	385.056	358.064	680.873	651.611	643.825	246.769	162.027	194.989	413.048	351.017	520.378	482.014	582.513	544.016	361.844	727.965	242.26	257.925	476.264	565.397	1074.05	1063.22	494.748	737.181	1457.23	1299.56	956.389	228.778	201.805	212.333	639.23	603.265	672.371	831.765
Smp_344450	798.688	2.60192	0.332929	7.81524	5.48583e-15	3.67835e-14	96.0697	207.745	168.256	195.813	158.026	636.25	698.736	787.562	307.769	448.404	452.846	262.52	280.062	239.236	336.962	351.058	381.273	388.476	203.333	439.28	364.472	417.754	393.803	218.77	791.648	201.883	200.981	496.139	636.752	366.259	450.187	271.137	373.122	636.342	582.659	715.283	1695.86	1090.65	912.349	364.626	415.413	352.648	519.582
Smp_344440	3885.14	0.440512	0.320113	1.37611	0.168787	0.232396	16820.6	20924.6	20178.3	21194.2	35588.6	4757.04	6802.79	4906.72	609.619	552.742	631.878	588.571	649.744	1548	3359.52	1053.17	1039.36	1422.85	1139.74	1577.18	1354.93	1137.7	1126.6	1556.34	2258.56	577.508	1296.33	373.944	682.962	1093.37	1388.24	854.706	2262.15	3871.37	4562.77	3516.71	3609.61	3883.05	4861.75	3804.37	3492.83	3149.57	2758.62
Smp_344430	4447.33	-0.92415	0.198036	-4.66658	3.06261e-06	9.41122e-06	2556.93	3919.33	4036.91	4381.33	3446.03	2010.95	1914.93	2803.1	1964.99	2278.04	2464.33	3289.29	3206.71	7436.01	6179.32	2551.92	3170.31	3615.63	3852.63	3334.31	3762.26	3285.03	3491.45	3849.69	3677.16	2777.42	3147.58	3260.97	3429.76	4167.93	4705.09	2443.35	5939.74	5450.94	6108.19	5706.76	10209.7	8764.92	10105.7	9335.03	9027.6	8288.53	8993.06
Smp_344420	159.418	-0.833756	0.735968	-1.13287	0.257269	0.334633	25.3371	208.739	199.415	271.82	14.7491	19.7798	13.1837	20.7253	677.683	2061.91	2127.32	280.5	298.733	3.51817	2.88618	378.062	489.213	25.7424	7.49123	20.2745	16.4012	35.919	18.2692	21.6274	45.5664	3.6706	8.93248	10.3056	3.39782	64.1339	64.6008	257.892	4.53185	103.209	172.375	93.5723	161.597	83.8965	57.5355	7.56486	7.63627	6.93166	26.0605
Smp_344410	57.6569	-0.987823	0.590164	-1.67381	0.0941678	0.139852	9.50139	134.19	42.3757	85.0243	3.16053	13.1865	26.3674	0	11.8373	49.6846	52.6565	19.1795	30.8068	39.4035	37.5204	67.5111	17.4097	59.6755	39.5965	39.7042	51.9373	78.0848	40.5982	77.3597	69.1731	45.2708	23.4478	85.3889	80.8681	105.087	100.266	33.5026	55.8928	161.307	153.708	99.887	54.471	61.2218	36.9871	108.177	81.7081	81.447	82.525
Smp_344400	294.331	-1.91429	0.463068	-4.13394	3.56595e-05	9.68071e-05	36.9499	188.859	183.213	202.255	31.6053	65.9327	52.7348	0	402.467	681.922	509.013	625.731	579.729	315.932	153.689	324.053	478.768	170.836	177.649	244.138	318.913	414.63	281.143	98.9872	395.275	187.201	119.472	367.319	383.274	441.983	542.378	443.325	317.229	676.669	570.744	719.875	236.041	107.705	127.4	432.71	418.468	395.105	740.553
Smp_344390	472.364	-6.37795	0.498494	-12.7944	1.76134e-37	4.66273e-36	31.6713	191.841	104.693	158.454	38.9798	174.722	379.031	300.517	100.617	151.538	140.417	218.167	243.654	665.638	870.185	317.302	391.719	601.435	308.21	843.08	472.903	659.036	502.403	699.565	578.639	409.884	455.557	315.056	714.222	1422.54	1498.6	342.817	715.277	1737.47	1617.7	1829.54	332.273	384.337	317.815	862.394	840.753	709.629	745.44
Smp_344380	513.046	2.15716	0.375028	5.752	8.81936e-09	3.50352e-08	46.4513	141.148	124.634	130.113	41.0868	194.501	329.593	233.16	656.968	976.303	910.958	1204.71	1109.05	275.825	270.58	155.276	114.904	135.732	265.403	132.629	249.663	303.75	146.154	82.3507	154.267	111.342	59.1777	415.903	206.588	375.531	588.809	841.461	272.666	514.678	414.653	583.822	136.178	122.444	106.852	224.676	293.996	198.419	284.494
Smp_344370	363.966	2.37869	0.384053	6.19366	5.87813e-10	2.62942e-09	543.691	1092.4	974.641	1052.5	482.507	580.208	797.614	642.485	142.047	125.454	129.886	28.7693	31.7404	78.807	108.953	108.018	90.5306	155.624	58.8596	118.268	104.786	69.4955	229.38	246.22	58.1933	247.154	286.956	72.1389	100.576	67.2247	55.8528	56.8765	46.0738	403.951	414.256	421.362	1154.79	727.859	769.88	344.201	362.723	403.769	375.163
Smp_344360	3082.84	2.27743	0.684541	3.32695	0.000878035	0.00196201	19.0028	13.916	14.9561	19.3237	30.5518	23.0764	6.59185	31.088	41.4304	93.1587	173.767	393.18	266.993	11.9618	20.9248	108.018	182.802	4.68043	16.0526	7.60293	25.513	18.7404	18.2692	17.4683	19.7638	0	5.5828	36.0694	16.3095	16.2267	22.2065	254.776	14.3509	457.264	1583.15	464.991	83440.5	43244.1	40220.1	90.7783	79.4172	86.6458	76.5528
Smp_344350	1670.16	0.388673	0.248837	1.56196	0.118297	0.170487	1700.75	1957.18	1886.96	1949.12	2318.77	1717.55	1166.76	2031.08	2314.18	2542.61	2467.84	2502.93	2459.88	803.55	751.129	1755.29	1834.99	767.59	817.614	1035.69	1190	1373.51	765.277	785.243	1126.53	943.345	836.304	1422.9	962.263	979.008	1073.99	1908.09	755.308	794.915	875.379	780.726	2135.26	1859.33	1972.65	728.496	756.754	778.945	1405.1
Smp_344340	4487.71	-0.016776	0.35193	-0.0476686	0.96198	0.981222	1702.86	3215.58	2947.6	3044.13	2930.86	3474.65	2999.29	4155.43	2252.04	1951.36	1907.92	1521.17	1261.21	5897.16	2748.37	3112.26	2874.35	4631.28	4607.1	7237.14	7356.87	8811.87	5280.81	3718.26	10054.8	4601.71	6036.12	10756.8	8190.79	5323.89	5910.3	985.6	4654.96	4514.54	4417.41	4977.13	2251.47	2113.29	1693.19	4598.68	4445.84	4058.49	4424.32
Smp_344330	46.7635	0.0291808	0.642095	0.0454463	0.963752	0.982605	5.27855	51.6878	42.3757	46.3769	2.10702	0	13.1837	10.3627	0	4.96846	10.5313	10.7885	22.405	43.6253	47.622	0	3.48195	18.7217	18.193	42.2385	7.28944	21.8637	17.2542	20.7956	43.9195	7.34121	24.5643	30.1806	42.8125	77.2698	67.2925	8.57043	74.7755	121.664	69.9032	54.536	167.044	69.1579	186.305	96.0737	83.2353	72.7824	128.131
Smp_344320	1938.35	0.130876	0.284643	0.459789	0.645667	0.720473	3872.35	1967.12	1981.69	2068.92	4716.56	2040.62	2139.06	2865.27	4794.09	3246.89	3403.37	4203.91	3976.88	1006.2	893.996	4840.55	4322.84	1105.75	1975.54	1455.54	1723.04	1599.18	1054.54	1198.66	1171.55	1125.65	1262.83	1657.72	1295.93	1223.18	1170.89	3332.34	829.328	958.272	1094.62	1145.83	1806.62	1860.46	2145.25	801.118	834.644	940.973	924.606
Smp_344310	62.4825	-0.217183	0.663194	-0.32748	0.743305	0.805129	15.8357	165.997	145.822	172.625	5.26754	16.4832	23.0715	10.3627	0	4.96846	1.75522	5.9936	6.53478	35.8853	53.3944	33.7556	15.6688	157.964	124.14	65.892	102.052	76.5231	53.7926	124.774	119.681	91.7651	41.3127	73.6111	69.9951	95.0418	76.0405	3.11652	63.4459	79.2864	46.0726	34.4438	21.7884	31.7446	53.4258	62.0318	74.0718	140.366	140.075
Smp_344300	0.477003	0.0232112	10.0206	0.00231635	0.998152	NA	1.05571	1.98799	1.24634	1.28825	0	0	0	0	0	2.48423	0	0	0	0	0	13.5022	3.48195	0	0	0	0	0	0	0	0	0	0	0	0	0	0	0	0	0	0.397177	0	0	0	0	0	0	0	0
Smp_344290	388.147	1.9206	0.189072	10.158	3.05166e-24	3.77619e-23	172.081	859.807	787.689	833.495	176.989	435.156	557.011	419.688	147.966	191.286	200.095	228.955	267.926	121.025	122.663	155.276	128.832	326.46	332.824	352.269	305.245	361.533	426.281	267.016	262.419	148.048	213.263	311.375	233.091	183.129	220.046	216.598	114.052	222.139	225.597	228.477	192.464	253.957	210.964	134.654	114.544	119.571	81.9821
Smp_344280	166.677	-3.89107	0.424745	-9.16094	5.14451e-20	4.89639e-19	0	15.904	18.6952	42.5121	5.26754	6.59327	59.3267	10.3627	0	14.9054	14.0417	63.5321	55.0789	173.094	262.643	33.7556	3.48195	166.155	220.456	154.593	238.729	149.142	152.243	104.81	92.2309	111.342	51.3618	84.6528	75.4316	301.352	296.76	65.447	166.168	577.561	612.05	537.323	410.348	408.145	512.34	361.6	357.377	356.981	391.451
Smp_344270	4219.18	-0.48889	0.324752	-1.50543	0.132214	0.187861	9224.8	6692.58	6368.82	4109.51	8880.03	2271.38	1595.23	2699.47	12269.3	14571.3	13724	4787.68	3797.64	3667.34	1639.35	8897.97	8986.9	1954.08	1550.68	3005.69	2998.69	3147.6	2350.64	1666.98	5905.52	1726.41	2943.25	3288.94	3970.69	3753.77	4666.06	2673.2	3165.5	2929.5	4065.9	3545.41	3021.33	2762.92	2779.51	4094.1	4151.08	3905.99	5513.97
Smp_344260	291.794	-0.923626	0.414454	-2.22854	0.0258448	0.0436958	24.2813	95.4237	102.2	90.1773	51.6219	273.621	573.491	202.072	53.2677	104.338	94.7817	219.366	218.448	510.838	602.491	67.5111	81.8257	274.975	523.316	189.228	350.804	245.967	208.066	227.088	307.436	193.318	77.0427	292.972	189.598	348.487	467.683	204.132	682.043	578.244	453.179	388.067	421.243	506.78	471.243	478.855	522.321	427.164	496.779
Smp_344250	587.646	-1.19572	0.448851	-2.66396	0.00772274	0.0146058	111.905	341.935	289.152	266.667	95.8693	59.3394	125.245	36.2693	180.518	273.266	231.689	245.737	251.122	1198.29	639.29	67.5111	174.097	374.434	372.421	413.092	393.63	441.179	458.76	313.598	942.621	196.989	256.809	401.18	470.258	735.608	910.467	230.623	1710.02	971.259	1189.15	1052.83	1174.76	956.874	913.719	1244.42	1146.97	1242.5	2472.49
Smp_344240	707.078	0.726814	0.255658	2.84292	0.00447025	0.00884465	592.254	900.561	887.397	1053.79	835.432	247.248	280.154	300.517	1180.77	1466.94	1432.26	1485.21	1288.29	349.706	220.072	1323.22	1512.91	558.141	755.544	608.234	943.983	644.98	708.439	565.641	894.859	201.883	241.177	735.375	694.515	512.299	539.686	903.791	386.718	246.061	267.697	247.995	359.509	363.929	335.624	223.92	212.288	259.071	513.61
Smp_344230	245.981	-1.72221	0.595206	-2.89347	0.00381006	0.00765726	447.621	496.004	461.147	552.658	263.377	79.1192	92.2859	51.8133	458.694	1611.02	1497.2	551.411	538.653	92.1761	56.2806	634.605	1109	119.351	86.6842	185.005	105.697	113.223	114.69	93.9962	334.886	81.9768	68.1102	99.375	156.979	185.447	193.802	563.311	120.094	164.041	199.383	199.774	83.5222	132.647	57.5355	127.09	109.962	112.64	267.663
Smp_344220	389.795	-6.62246	0.723121	-9.15817	5.27862e-20	5.00436e-19	84.4568	651.068	542.16	682.771	202.274	128.569	79.1022	62.1759	5.91863	22.3581	21.0626	109.083	162.436	342.67	464.676	0	76.6028	856.519	910.719	349.735	613.224	356.848	1388.46	788.57	590.717	999.628	443.274	310.639	381.236	347.714	279.937	168.292	688.841	520.83	601.724	343.29	724.465	387.738	358.912	623.344	639.919	921.045	1151.55
Smp_344210	679.367	3.60727	0.354412	10.1782	2.48141e-24	3.08631e-23	311.435	695.798	821.341	1012.56	355.032	454.936	589.971	113.989	23.6745	21.116	29.8387	47.9488	36.4081	81.6216	81.5347	40.5067	48.7473	464.533	456.965	526.291	454.679	387.301	422.222	578.95	546.248	272.848	290.306	338.611	431.523	167.675	176.979	38.9565	71.7543	94.3235	103.266	154.423	457.557	301.574	191.785	58.2494	56.5084	69.3166	103.156
Smp_344200	2058.78	0.615305	0.185195	3.32246	0.000892269	0.00199106	1314.36	1240.51	1116.72	1218.68	2157.59	1282.39	1272.23	1160.62	1171.89	1141.5	863.567	1123.2	1294.82	2317.07	1834.89	1964.57	2153.58	2576.58	2676.51	2545.29	2372.71	2042.7	2912.92	3323.97	1856.7	3091.87	2967.82	1651.1	2338.38	2268.64	1876.79	1241.15	1769.69	1498.24	1504.11	1541.93	2394.91	1985.17	2052.1	1442.62	1477.62	1375.93	1448.53
Smp_344190	226.124	2.11079	0.410146	5.14644	2.65474e-07	9.18306e-07	247.036	376.725	507.262	452.175	58.9965	184.612	105.47	51.8133	130.21	190.044	186.053	381.193	326.739	99.9161	63.4961	216.036	165.392	66.6961	86.6842	68.4263	140.322	96.0443	54.8076	46.5822	172.384	59.9532	77.0427	150.167	101.255	174.63	249.655	172.967	83.8392	118.93	96.9113	100.461	49.0239	36.2796	35.6172	82.4569	87.0535	71.0495	85.7826
Smp_344180	414.193	-4.68157	0.463568	-10.099	5.58139e-24	6.81943e-23	183.694	498.986	478.596	617.07	67.4246	329.663	316.409	134.715	893.713	814.828	754.744	1080.05	1019.43	300.452	247.49	918.151	1034.14	640.049	590.737	650.473	588.622	399.013	351.175	794.393	1012.34	243.483	315.987	572.694	726.454	598.068	602.941	845.357	344.42	454.53	443.25	369.697	59.9181	109.972	141.099	354.035	371.886	290.263	444.658
Smp_344170	96.391	-1.04323	0.53557	-1.94788	0.0514293	0.0813416	20.0585	127.232	135.851	158.454	31.6053	13.1865	39.5511	20.7253	0	9.93693	7.02087	7.19232	20.5379	56.2907	50.5082	13.5022	19.1507	170.836	146.614	66.7368	41.9143	46.07	52.7777	84.8461	253.635	22.0236	31.2637	50.0555	51.6469	176.948	160.829	20.2574	113.296	293.223	235.923	161.886	413.98	206.34	205.484	112.716	82.4717	114.372	118.358
Smp_344160	126.073	3.02506	0.51678	5.85368	4.80819e-09	1.96568e-08	2.11142	30.8139	23.6805	23.1884	3.16053	49.4495	39.5511	134.715	11.8373	55.8952	29.8387	33.5641	51.3447	27.4417	33.9127	20.2533	12.1868	35.1032	62.0702	37.1699	80.1839	78.8656	31.4636	11.6455	31.8416	45.2708	27.914	61.8333	46.2104	74.179	76.0405	33.5026	41.5419	79.2864	65.5342	86.1095	59.9181	23.8085	16.4387	14.3732	34.3632	28.5931	46.1489
Smp_344150	172.905	3.30031	0.452755	7.2894	3.11348e-13	1.84505e-12	95.0139	114.31	124.634	106.924	26.3377	59.3394	32.9593	41.4506	133.169	113.033	78.9848	310.468	329.54	41.5144	77.927	1113.93	1201.27	161.475	168.017	75.1845	108.43	51.536	51.7627	124.774	95.5248	106.448	85.9751	38.2778	41.4534	53.3161	52.4881	257.113	43.8079	48.5288	61.5625	36.74	43.5768	109.972	80.8237	34.7983	22.9088	52.8539	89.5831
Smp_344140	855.861	-0.0236598	0.223672	-0.105779	0.915758	0.945421	653.485	925.411	851.253	866.99	835.432	662.623	725.104	606.215	420.223	493.12	449.336	643.712	690.82	804.254	1192.72	445.573	461.358	1174.79	1133.32	876.026	936.693	840.973	1460.52	1340.9	751.572	995.957	630.857	718.444	733.929	841.468	823.66	698.88	794.584	748.437	550.488	811.151	697.229	670.038	569.876	619.562	608.611	822.268	536.956
Smp_344130	557.683	4.64533	0.446871	10.3952	2.60661e-25	3.38999e-24	153.078	286.271	287.905	266.667	178.043	323.07	290.041	181.346	47.349	18.6317	3.51044	29.968	42.0093	163.243	252.541	27.0045	15.6688	133.392	164.807	151.214	150.345	181.157	129.914	118.951	175.129	119.906	85.9751	230.403	123.001	101.996	129.202	20.2574	228.858	277.503	330.451	369.123	864.274	1009.03	906.869	242.075	235.197	234.81	173.194
Smp_344120	72.5277	-6.94831	1.34127	-5.18038	2.21437e-07	7.72877e-07	6.33426	53.6758	36.144	33.4944	4.21404	62.6361	108.766	10.3627	0	2.48423	0	11.9872	16.8037	68.9561	148.638	13.5022	3.48195	705.575	491.21	164.73	109.342	31.2339	154.273	531.536	267.909	187.201	197.631	72.875	97.8573	58.725	57.1986	14.8035	98.9453	19.1381	23.0363	14.9256	0	15.8723	13.6989	16.6427	22.9088	27.7266	36.9191
Smp_344110	2285.7	-0.901665	0.289065	-3.11925	0.00181313	0.0038525	1183.45	1905.49	2164.9	1929.79	768.008	2320.83	2682.88	3046.62	3163.51	3885.34	3722.82	6184.19	5904.64	1632.43	2037.65	2815.21	2776.85	2845.7	4510.79	2321.43	4013.75	3306.89	2812.44	2488.82	1544.32	2164.43	2168.36	3004.81	1859.97	2613.26	2823.59	5080.71	1379.19	1447.66	1534.69	1816.91	1456.19	1269.79	1205.51	911.565	913.298	1050.15	1124.4
Smp_344100	2723.36	0.897987	0.189835	4.73035	2.24128e-06	7.00962e-06	1262.63	1586.42	1625.23	1780.36	1233.66	2297.75	2518.09	2217.61	3098.4	3270.49	3296.3	3973.75	3458.77	2551.38	2345.02	1978.08	2066.54	1825.37	1584.93	1889.75	2072.02	2379.24	1481.84	1282.67	1821.01	2198.69	1652.51	2267.96	1900.74	2390.73	2720.64	3071.33	2691.92	3517.99	3443.53	2771.58	2342.25	2600.79	2753.49	3280.88	3420.29	2759.67	2033.81
Smp_344090	4327.85	-0.343016	0.20946	-1.63763	0.1015	0.149181	8085.69	3466.07	3761.47	3882.77	7407.22	7387.76	4986.73	4715.01	6226.4	7186.88	7250.8	3383.98	3744.43	3934.02	2379.66	4995.82	4449.93	4621.92	3746.68	6523.31	3910.79	4503.93	5206.72	5235.51	5021.09	7349.77	9360.12	3944.82	5270.7	3812.49	3728	3834.1	2958.54	2240.53	2418.41	2575.82	3807.52	3194.87	2975.41	2208.94	2104.56	2152.28	2826.48
Smp_344080	984.713	-5.07899	0.259188	-19.5958	1.68001e-85	4.93261e-83	9.50139	9.93997	9.97075	11.5942	0	112.086	112.061	62.1759	1710.48	996.177	1184.77	3002.79	2900.51	1581.07	2464.8	2315.63	1967.3	740.678	910.719	548.255	772.681	799.588	522.702	464.99	483.663	679.062	653.188	870.819	621.122	2029.88	1931.97	2796.3	1835.4	2626.71	2489.51	2125.18	709.939	688.178	876.732	2097.74	1957.94	1559.62	1203.13
Smp_344070	38.2877	-3.52549	0.993038	-3.5502	0.000384934	0.000907892	131.964	409.527	422.511	382.609	73.7456	72.526	52.7348	124.352	8.87795	3.72635	5.26565	14.3846	24.272	16.8872	2.16464	27.0045	60.9341	0	1.07018	0	1.82236	0.780848	0	0	0.548993	0	0	1.47222	2.03869	10.8178	22.2065	28.0487	13.5955	19.1381	28.5968	51.6657	0	4.53495	9.58925	10.5908	7.63627	9.53103	14.659
Smp_344060	6616.99	0.379406	0.20464	1.85402	0.0637368	0.0988106	7195.72	4912.33	5450.26	5355.24	13616.6	8699.82	6282.03	4139.88	2923.8	3784.73	3445.49	5297.14	5367.86	3951.61	5037.83	3659.1	3786.62	10404.6	11258.2	9020.45	9812.5	9053.15	12293.1	10290.5	7092.99	15748.1	14798.9	8405.65	8046.04	4709.59	5003.2	4487.01	3451.76	4310.18	4326.45	4099.96	6469.34	8235.46	7039.88	3932.21	4074.71	3825.41	2303.1
Smp_344050	524.013	6.45447	1.0034	6.43262	1.25419e-10	5.91619e-10	0	1.98799	8.72441	11.5942	0	0	6.59185	20.7253	0	2.48423	0	0	0.93354	864.766	606.82	0	3.48195	18.7217	10.7018	22.8088	12.7565	23.4254	29.4337	44.0867	49.4094	35.4825	39.0796	66.25	137.272	33.226	32.9733	0	810.445	57.4143	73.4778	78.6466	250.567	92.9664	120.551	615.779	586.465	599.589	993.015
Smp_344040	1145.85	9.21722	0.653286	14.109	3.34202e-45	1.30568e-43	7.38997	0	2.49269	19.3237	4.21404	13.1865	6.59185	0	0	4.96846	7.02087	17.9808	25.2056	71.0671	119.777	0	10.4458	18.7217	11.7719	17.7402	26.4242	6.24678	17.2542	22.4593	29.0966	24.4707	4.46624	25.0278	23.1052	15.454	16.1502	14.8035	95.1688	6.15153	7.94355	5.74063	18.157	29.4772	42.4667	142.976	193.961	251.273	241.06
Smp_344030	7332.95	-0.475388	0.114473	-4.15285	3.28358e-05	8.95176e-05	17312.6	6008.71	6930.92	6754.28	11502.2	5297.69	6305.11	6119.15	15175.4	14875.6	15488	9632.91	9730.29	9075.47	7569.02	15986.6	15073.3	4248.66	3529.44	4701.14	3956.34	4438.34	4186.69	4586.68	4224.5	5131.5	5253.42	4744.97	4695.79	6035.54	6233.98	10455.2	7794.78	5539.8	6206.69	6237.77	9802.97	8500.76	8753.62	6272.78	6388.5	7142.21	7315.41
Smp_344020	312.297	-2.66076	0.46783	-5.68746	1.28945e-08	5.06631e-08	102.404	373.743	378.888	453.463	41.0868	253.841	329.593	300.517	893.713	724.154	844.26	1041.69	871.927	194.203	114.726	513.085	826.962	189.557	142.333	194.297	125.743	193.65	100.481	158.879	554.483	62.4003	146.269	140.597	182.123	390.212	528.246	696.543	178.253	812.686	728.026	757.763	119.836	124.711	115.071	298.812	354.323	220.947	402.852
Smp_344010	31.9043	-2.90444	0.821413	-3.53591	0.000406377	0.000955677	2.11142	4.96998	6.23172	7.72948	0	23.0764	19.7756	46.632	2.95932	59.6216	17.5522	8.39103	9.3354	36.589	24.5326	0	20.8917	14.0413	7.49123	17.7402	5.46708	19.5212	16.2393	25.7866	124.621	23.2472	11.1656	31.6528	43.4921	50.9981	74.6947	6.23304	45.3185	108.677	94.5282	92.4242	29.0512	44.2157	57.5355	75.6486	90.8716	62.385	73.8382
Smp_344000	72.29	-0.510231	0.617828	-0.825846	0.408891	0.495127	93.9582	241.541	284.166	300.161	12.6421	56.0428	79.1022	15.544	50.3084	44.7162	40.37	421.949	335.141	21.8127	27.4188	67.5111	71.3799	108.82	130.561	67.5816	67.4273	33.5765	60.8973	160.542	68.6242	89.318	52.4783	37.5417	45.5308	42.4984	37.6838	308.536	22.6592	31.4412	28.1996	29.8513	21.7884	12.4711	9.58925	16.6427	25.9633	15.5962	22.26
Smp_343990	1614.51	2.47968	0.482344	5.1409	2.73421e-07	9.4344e-07	178.415	696.792	577.057	757.489	131.689	451.639	547.124	518.133	458.694	658.321	709.108	280.5	318.337	1870.26	839.158	573.845	760.805	760.57	366	655.541	574.955	599.691	479.059	371.826	1657.96	390.308	501.336	753.042	1151.86	934.964	1140.61	287.499	2247.04	2215.24	2189.24	2198.09	989.557	540.792	435.626	2482.79	2352.73	2295.25	4638.23
Smp_343980	297.56	5.47032	3.44356	1.58857	0.112158	0.162801	715.772	4397.44	4696.22	5067.96	1041.92	59.3394	102.174	181.346	0	0	0	0	0	163.947	0	0	0	0	3.21053	0	24.6019	0	35.5234	0	0	0	1.11656	0	0	0	0	1.55826	114.052	2.73402	0	0	0	0	0	0	0.763627	0	0
Smp_343970	1647.42	3.79746	0.261174	14.54	6.76199e-48	3.00536e-46	714.716	374.737	476.103	474.075	86.3877	441.749	682.257	404.144	529.717	529.141	686.29	441.129	433.163	712.781	955.327	54.0089	134.055	321.78	276.105	273.705	247.841	279.544	248.664	394.285	449.625	351.154	298.122	521.903	646.945	724.018	772.518	740.174	893.529	1218	1101.77	1005.18	159.782	292.504	267.129	1323.09	1319.55	1125.53	806.248
Smp_343960	38.2618	-2.37834	0.979107	-2.42909	0.0151368	0.0269074	30.6156	88.4657	64.8099	73.43	1.05351	0	0	5.18133	0	14.9054	10.5313	9.58975	15.8702	5.62907	0	40.5067	15.6688	7.02064	5.35088	1.68954	4.5559	13.2744	7.10469	2.49547	4.39195	8.56474	2.23312	1.47222	0	240.309	202.55	7.7913	6.04246	177.027	224.008	238.236	101.679	57.8206	52.0559	4.53891	4.58176	0	4.34342
Smp_343950	503.01	-5.09959	0.477137	-10.6879	1.15983e-26	1.64053e-25	23.2256	190.847	144.576	150.725	3.16053	131.865	379.031	165.802	621.456	1263.23	1346.25	304.475	389.286	547.427	623.416	236.289	339.49	482.084	251.491	636.956	270.621	463.824	809.935	453.345	1078.22	438.025	524.783	449.028	1066.24	864.649	1033.61	479.165	938.848	1621.95	1229.66	1418.51	275.987	126.979	142.469	1139.27	1130.17	995.56	881.715
Smp_343940	165.882	-3.57159	0.483569	-7.3859	1.51429e-13	9.17569e-13	79.1783	142.142	94.7221	171.337	47.4079	151.645	151.613	98.4452	147.966	264.571	217.647	374	307.135	276.528	151.525	270.045	311.634	250.403	176.579	312.565	258.775	306.873	221.26	197.974	441.391	173.742	290.306	293.708	358.13	175.402	183.709	230.623	237.167	138.068	150.133	123.424	7.2628	27.2097	19.1785	241.319	255.815	189.754	248.661
Smp_343930	141.911	0.800248	0.340449	2.35056	0.018745	0.0327421	42.2284	502.962	462.394	452.175	20.0167	125.272	92.2859	72.5386	94.6981	120.485	133.397	146.244	133.496	60.5125	100.295	121.52	194.989	131.052	88.8245	66.7368	48.2926	31.2339	49.7328	89.8371	125.17	198.213	73.693	40.4861	44.1717	112.814	86.1344	203.353	103.477	211.203	195.014	152.701	116.205	108.839	98.6323	189.878	174.871	163.761	171.565
Smp_343920	442.579	0.391307	0.642843	0.608713	0.542715	0.627639	19.0028	41.7479	44.8684	43.8004	36.8728	92.3058	131.837	129.533	414.304	327.919	340.512	463.904	415.425	63.3271	209.248	614.351	530.997	14.0413	10.7018	21.964	10.023	49.1934	20.2991	54.9004	108.152	11.0118	82.6255	97.1667	128.438	6.95428	41.7213	648.237	60.4246	447.695	560.814	653.858	4597.35	4296.86	6090.55	407.746	328.36	264.27	419.14
Smp_343910	4536.89	-0.26026	0.19236	-1.35298	0.176061	0.240973	6871.62	4547.54	4536.69	4483.1	7567.35	5498.79	4782.39	6782.36	3083.61	1951.36	1813.14	2787.02	2995.73	4300.61	5368.3	3861.64	3607.3	6780.77	7109.17	5298.4	5925.41	6035.95	8465.74	5441.8	3208.87	9008.88	6917.09	4656.64	4296.88	5279.84	4187.61	2816.56	3541.64	2875.5	2688.89	3161.37	3373.57	3186.93	3348.02	2666.61	2639.86	2756.2	2278.12
Smp_343900	31.0303	5.16262	1.60843	3.20973	0.00132862	0.00288715	52.7855	435.371	315.325	351.691	13.6956	23.0764	26.3674	31.088	0	19.8739	1.75522	7.19232	2.80062	0.703634	0	27.0045	26.1146	0	0	0	0	0	0	0	16.4698	0	0	0	0.679564	1.5454	0.672925	3.89565	0	0	0	0	0	0	0	1.51297	0	0	3.25757
Smp_343890	1591.21	1.74117	0.201357	8.64718	5.27883e-18	4.3529e-17	627.092	822.036	765.255	691.788	792.239	867.015	903.084	1445.59	2006.42	1855.72	1728.89	1681.8	1375.1	1286.24	1154.47	2059.09	1942.93	695.044	872.193	682.574	944.894	1019.79	810.95	833.489	1012.34	1120.76	1043.98	1768.14	1208.94	1002.96	1133.21	2168.32	1291.58	967.841	1093.43	1033.89	1516.11	1134.87	1152.08	1252.74	1218.75	1511.97	1699.91
Smp_343880	1068.58	3.55813	0.276836	12.8529	8.2896e-38	2.23727e-36	169.969	298.199	238.052	256.361	185.418	204.391	283.45	279.792	313.687	203.707	221.157	164.225	201.645	337.041	311.708	175.529	217.622	267.955	195.842	354.803	249.663	271.735	185.737	185.497	363.434	140.706	159.668	276.042	310.561	300.579	427.307	200.237	409.377	1071.05	932.969	839.28	2278.7	1477.26	1116.46	752.703	741.482	770.281	1020.16
Smp_343870	188.318	7.05259	0.574401	12.2782	1.18656e-34	2.67362e-33	22.1699	30.8139	32.4049	27.0532	9.48158	16.4832	9.88778	46.632	11.8373	4.96846	22.8178	3.59616	15.8702	14.7763	34.6342	13.5022	24.3736	10.531	6.42105	10.982	6.37826	7.02763	4.05982	6.6546	7.13691	0	8.93248	8.83333	2.71826	10.8178	8.0751	13.2452	12.0849	6.83504	5.95766	20.0922	39.9454	11.3374	13.6989	26.477	20.6179	32.0589	37.462
Smp_343860	1297.73	0.325489	0.238571	1.36433	0.172465	0.236989	750.61	902.549	846.267	877.296	823.844	1130.75	1588.64	1865.28	2207.65	1824.67	1916.7	2113.34	2013.65	1836.49	2303.18	1795.8	1765.35	837.797	1120.47	680.04	1007.77	1000.27	921.58	1622.89	1235.23	1836.53	1691.59	1857.94	1236.13	773.471	1003.33	3390.78	1601.25	806.535	917.877	1039.63	642.758	770.941	961.665	1406.31	1353.91	1458.25	1460.48
Smp_343850	69.1197	-3.69378	0.563912	-6.55027	5.74322e-11	2.76709e-10	65.454	254.463	320.31	347.827	6.32105	49.4495	49.4389	15.544	94.6981	154.022	105.313	237.346	203.512	35.1817	24.5326	229.538	261.146	43.294	32.1053	22.8088	22.7795	47.6317	23.344	14.9728	41.7235	22.0236	20.0981	91.2778	78.1499	84.2241	84.7885	171.409	41.5419	58.7813	49.6472	50.5175	25.4198	13.6048	16.4387	27.2335	41.9995	30.326	81.4392
Smp_343840	432.2	1.65684	0.377699	4.38667	1.15098e-05	3.31802e-05	163.635	295.217	292.891	228.02	141.17	369.223	273.562	746.111	363.996	322.95	373.861	391.981	329.54	251.901	243.161	222.787	247.218	215.3	298.579	246.673	325.291	406.041	196.901	128.101	341.474	152.942	113.889	480.68	332.307	387.122	450.187	278.15	292.304	285.705	338.395	371.419	237.857	134.915	119.181	247.371	240.542	318.856	391.451
Smp_343830	779.215	4.42053	0.420011	10.5248	6.64088e-26	9.08806e-25	119.295	84.4897	97.2148	128.825	25.2842	72.526	65.9185	93.2639	59.1863	134.149	119.355	59.936	63.4807	209.683	129.157	54.0089	45.2653	92.4385	41.7368	114.044	83.8286	126.497	66.9871	44.0867	123.523	72.1885	78.1592	108.944	140.67	268.126	255.039	42.8522	192.604	224.189	200.177	249.143	107.126	72.5591	54.7957	202.738	203.125	233.944	339.873
Smp_343820	271.972	3.18016	0.460709	6.90276	5.10015e-12	2.68416e-11	71.7883	1112.28	492.306	601.611	15.8026	346.147	355.96	113.989	17.7559	31.0529	17.5522	21.5769	18.6708	172.39	221.515	0	17.4097	90.0983	66.3509	110.665	67.4273	38.2616	73.0768	66.546	124.621	134.589	84.8586	191.389	260.273	130.586	113.051	24.9322	143.509	53.9968	43.2923	41.9066	32.6826	68.0242	68.4947	106.664	89.3444	93.5774	108.043
Smp_343810	239.696	1.50932	0.28178	5.35637	8.49104e-08	3.08589e-07	350.496	448.293	564.594	458.616	149.598	230.764	174.684	259.066	210.111	247.181	293.121	461.507	337.008	152.689	105.346	74.2622	95.7535	201.258	159.456	210.348	293.4	155.389	157.318	157.215	176.227	89.318	59.1777	189.917	186.201	105.86	87.4802	298.407	129.158	65.6164	98.5	71.7579	955.059	903.588	821.936	101.369	82.4717	84.9129	141.704
Smp_343800	115.198	-3.14594	0.689511	-4.56256	5.0533e-06	1.51396e-05	5.27855	75.5438	71.0416	91.4655	0	13.1865	13.1837	10.3627	5.91863	13.6633	0	1.19872	2.80062	130.172	120.498	0	13.9278	143.923	144.474	160.506	129.388	205.363	212.126	116.455	194.344	177.413	145.153	161.944	258.234	238.764	193.129	5.45391	149.551	440.86	377.716	467.861	94.4165	52.1519	27.3979	251.153	255.815	288.53	190.025
Smp_343790	1828.15	-0.530388	0.145326	-3.64965	0.000262593	0.0006375	887.852	1845.85	2222.23	1974.88	496.203	956.024	1025.03	937.82	1695.69	1876.84	1755.22	2351.89	2282.51	1880.81	1365.89	2322.38	2148.36	2622.21	2773.89	3148.46	3037.88	2786.85	3195.08	2984.59	2635.17	2296.57	1942.81	2599.21	2980.57	1920.93	2054.44	2158.19	1497.02	1550.87	1509.67	1442.05	1472.53	1197.23	1054.82	1518.27	1580.71	1731.18	1737.91
Smp_343780	121.212	3.66991	0.484736	7.57095	3.70518e-14	2.34484e-13	111.905	466.185	481.089	577.134	13.6956	16.4832	69.2144	36.2693	14.7966	12.4212	1.75522	3.59616	12.136	40.8108	57.0021	0	6.96389	26.9125	3.21053	22.8088	21.8683	21.0829	9.1346	29.1139	36.7825	31.8119	46.8955	33.8611	55.7243	43.2711	42.3943	34.2817	37.7654	53.3133	23.0363	28.7032	3.6314	30.6109	17.8086	46.1456	45.054	42.4564	51.0352
Smp_343770	577.627	-3.53066	0.349409	-10.1046	5.26888e-24	6.45388e-23	206.919	670.948	740.328	778.101	88.4947	352.74	171.388	279.792	1639.46	1397.38	1288.33	3212.57	2615.78	883.061	531.779	891.147	954.053	310.078	236.509	337.908	233.262	271.735	317.681	320.253	418.333	233.695	235.594	426.944	454.628	773.471	793.379	2069.37	759.84	704.009	648.988	810.577	163.413	121.31	139.729	678.568	762.1	767.682	755.755
Smp_343760	2280.63	0.586027	0.387527	1.51222	0.130477	0.185638	1206.68	6243.3	6376.29	6700.17	498.31	731.853	936.043	943.002	4486.32	9954.32	9239.47	4594.69	5614.31	1161.7	953.884	5745.2	8497.69	707.915	386.333	830.409	495.682	662.94	582.585	591.428	1231.94	418.449	542.648	502.764	956.147	1168.32	1182.33	7277.86	1297.62	1684.15	1887.39	1636.08	1151.15	893.385	1130.16	1785.31	1800.63	2139.28	2226.55
Smp_343750	962.064	0.899741	0.263906	3.40933	0.000651234	0.00148711	257.593	322.055	330.281	310.467	248.628	863.718	1239.27	616.578	325.525	352.761	349.288	1881.99	1685.97	1067.41	802.359	438.822	428.279	618.987	807.982	545.721	889.312	1099.43	669.871	365.171	645.616	430.684	372.931	1277.89	762.471	1093.37	1732.78	1224.79	1117.1	1341.72	1178.82	1285.33	299.591	335.586	443.845	804.144	795.699	638.579	611.337
Smp_343740	17572.9	-6.36579	0.640197	-9.94348	2.69247e-23	3.15827e-22	564.805	61.6278	71.0416	97.9067	458.276	52498.9	16865.2	6616.56	7365.74	3677.91	2857.49	3934.2	3384.08	41804.3	46396.9	11983.2	10033.2	9900.28	4952.77	14089.9	6741.82	26163.1	19299.4	6751.92	12179.4	25918.1	28129.5	27143.4	48418.3	37406.3	36937.5	2000.81	37929.3	29642.9	29330	26433.3	25928.2	17087.7	15644.2	37489.9	38694.5	45103.5	57019.4
Smp_343730	2423.64	0.33647	0.365256	0.921191	0.356951	0.442206	547.914	2307.07	2303.24	2543	478.293	1302.17	1522.72	2626.93	467.572	562.679	521.3	423.148	564.792	4712.24	2971.33	526.587	621.527	1800.8	1125.82	1801.05	1099.79	1163.46	1029.16	1282.67	2062.57	1065.7	1383.42	1090.92	1690.76	2503.54	2750.92	618.63	3972.92	4132.46	3994.81	4177.46	3571.48	3090.57	2875.41	4779.48	4737.54	4797.58	5613.87
Smp_343720	1047.27	0.159049	0.294619	0.539844	0.589305	0.669375	1068.38	1211.68	1137.91	1030.6	909.178	369.223	230.715	756.474	2592.36	2053.22	2007.97	1669.82	1343.36	1073.75	537.552	1863.31	2231.93	484.424	398.105	851.528	827.352	663.721	782.531	591.428	1314.84	489.414	557.164	1179.99	1213.7	798.97	820.968	966.901	1031.75	940.501	965.141	797.374	1018.61	1248.24	1346.61	1054.54	1055.33	900.25	1345.38
Smp_343710	1078.58	4.32317	0.517234	8.35825	6.36569e-17	4.90669e-16	719.995	2487.97	2685.87	3201.29	171.722	313.18	438.358	362.693	1204.44	760.175	875.854	1699.78	2259.17	84.4361	181.83	1586.51	1648.7	253.913	321.053	111.51	123.009	82.7699	158.333	230.416	158.11	190.871	88.2083	46.375	54.3651	231.809	203.223	2557.89	151.817	85.438	89.3649	88.4057	25.4198	87.2977	82.1936	178.531	123.708	222.68	246.489
Smp_343700	4938.65	-3.24684	0.281251	-11.5443	7.89126e-31	1.42116e-29	579.585	1472.11	1368.49	1487.92	1364.29	1968.09	1259.04	2823.82	7635.03	9377.98	8312.71	6049.94	4832	11833.7	6373.42	8803.45	9382.1	4261.53	3452.38	5498.61	5771.42	4691.33	4502.34	3600.97	6573.64	3969.15	3943.69	7794.68	8586.29	5891.05	6736.65	4303.92	10716.3	7163.12	6427.52	8232.06	2650.92	2192.65	1927.44	9216.27	8864.95	9291.89	12136.6
Smp_343690	26.9366	5.68975	0.96781	5.879	4.12756e-09	1.70034e-08	0	15.904	4.98537	7.72948	0	0	0	0	0	1.24212	0	4.79488	2.80062	8.44361	1.44309	0	24.3736	0	0	1.68954	0.91118	1.5617	0	0.831825	3.29396	0	3.34968	0	1.35913	3.09079	2.01877	3.11652	2.26592	12.3031	5.56048	7.46282	34.4983	27.2097	30.1377	9.07783	11.4544	38.1241	8.14392
Smp_343680	1966.68	-0.131143	0.306763	-0.427505	0.669012	0.740552	767.501	2260.35	2044	2086.96	929.195	649.437	626.226	611.397	2823.19	6013.08	5462.24	4066.06	3110.56	1723.2	847.817	2855.72	3304.37	1503.59	1183.61	2050.26	2039.22	2462.01	2064.42	1237.76	2979.39	1637.09	1514.06	2730.97	3253.75	2292.59	2354.56	1901.08	1369.37	2215.24	2220.22	2219.33	492.055	303.841	419.187	2399.57	2258.81	2029.24	1725.42
Smp_343670	183.458	4.71335	0.59568	7.91256	2.52153e-15	1.73887e-14	17.9471	188.859	142.083	108.213	3.16053	3.29663	0	20.7253	5.91863	7.4527	1.75522	38.359	22.405	42.218	25.9757	13.5022	26.1146	17.5516	44.9474	11.8268	34.6249	26.5488	23.344	5.82277	52.7033	6.11767	4.46624	49.3194	29.2213	51.7708	56.5257	20.2574	88.371	41.6937	74.6693	43.6288	39.9454	66.8905	19.1785	59.7624	95.4534	85.7793	96.6411
Smp_343660	8.95995	-0.128812	1.64652	-0.0782328	0.937643	0.961397	21.1142	68.5858	71.0416	79.8713	0	0	0	0	5.91863	9.93693	0	13.1859	9.3354	4.92544	6.49391	0	5.22292	3.51032	10.7018	6.75816	0	1.5617	3.04487	5.82277	3.84295	18.353	8.93248	3.68056	6.79564	1.5454	0.672925	13.2452	3.02123	0	2.38306	1.14813	0	0	0	1.51297	0	5.19875	3.25757
Smp_343650	3112.49	1.10774	0.481964	2.29839	0.0215394	0.0371806	1109.55	1961.16	2435.36	2040.58	11783.5	2591.15	2452.17	1974.09	3320.35	7851.42	8167.03	296.084	357.546	2849.72	1908.49	1242.2	1453.71	975.869	599.298	1523.96	590.445	827.699	1576.23	2067.09	7510.78	949.463	1939.47	1314.69	2615.64	2428.59	2952.79	406.706	3211.57	4132.46	4111.58	3968.5	1617.79	2201.72	1932.92	4824.87	4935.32	4051.56	3577.35
Smp_343640	3412.11	1.60875	0.31858	5.04975	4.42391e-07	1.48521e-06	3446.89	4939.17	4982.88	4838.65	7176.5	1377.99	1097.54	2772.01	3125.04	3340.05	3522.72	1934.73	1676.64	1688.02	882.451	6460.81	7320.79	1154.9	839.017	1646.46	1344.9	1647.59	1359.03	1068.06	2768.57	1315.3	1358.85	1777.71	2222.18	1257.18	1490.53	1121.95	1376.93	1185.2	1297.58	1540.79	4501.12	2319.63	2060.32	1818.59	1944.96	2084.7	2387.8
Smp_343630	1954.6	-2.83958	0.295998	-9.59322	8.53756e-22	9.01094e-21	258.649	727.606	771.487	866.99	115.886	721.963	744.879	502.589	1677.93	1920.31	1746.44	1498.4	1615.02	4886.74	3329.94	1356.97	1425.86	2189.27	1447.95	2517.41	1371.33	1563.26	2651.06	3150.95	3734.8	2372.43	2479.88	1810.1	3416.85	3285.51	3450.09	1671.23	5124.76	4411.33	3881.61	4160.23	581.024	675.707	719.194	5088.12	5070.48	4436.26	3326.52
Smp_343620	1726.91	2.19697	0.143639	15.2951	8.24147e-53	4.99072e-51	896.298	1674.88	1685.06	1772.63	510.952	1183.49	1404.06	1222.79	1157.09	1004.87	835.484	1203.51	1238.81	1515.63	1273.53	1100.43	1319.66	946.617	988.842	1066.1	960.384	919.058	1035.25	1181.19	1005.21	628.897	658.771	873.028	1068.28	922.601	986.508	1139.87	1351.25	1397.77	1307.51	1169.37	1721.28	1200.63	1083.59	1471.36	1368.42	1365.54	1268.82
Smp_343610	4802.96	1.4082	0.323107	4.35832	1.31063e-05	3.74926e-05	4458.27	4178.76	3691.67	4663.45	3801.06	1575.79	886.604	2886	12189.4	12427.4	12291.8	12551.8	9323.27	3385.18	1628.53	8249.86	9261.98	1965.78	1563.53	2525.86	2181.37	2326.93	2146.63	1578.8	3736.45	2150.97	2238.7	2661.04	3085.22	3238.38	3444.03	7062.82	2751.59	3693.65	4354.25	3998.35	3560.59	3290.1	3680.9	3799.07	3813.55	3349.73	4109.42
Smp_343600	483.127	-1.05119	0.311746	-3.37194	0.000746408	0.00168577	417.006	404.557	412.54	414.815	1100.92	389.003	164.796	238.341	230.827	237.244	268.548	366.808	419.16	722.632	549.097	546.84	548.407	593.244	555.421	674.126	578.599	590.321	608.973	534.863	915.721	614.214	520.317	509.389	678.885	651.384	531.611	309.315	923.742	351.321	370.964	216.996	637.311	596.345	439.736	614.266	555.92	711.362	861.083
Smp_343590	134.565	0.157905	0.639046	0.247095	0.804835	0.855893	248.092	328.019	311.586	444.445	83.2272	118.679	46.143	72.5386	251.542	358.972	196.584	227.757	225.917	2.1109	0	411.818	576.262	186.047	186.21	280.464	226.884	156.17	214.156	73.2006	259.674	26.9178	41.3127	5.15278	12.9117	74.9517	72.6759	122.323	4.53185	32.8082	61.9597	42.4807	7.2628	15.8723	16.4387	6.05189	1.52725	5.19875	10.8586
Smp_343580	4080.17	0.118191	0.197081	0.599707	0.548702	0.632525	7677.13	4712.54	6129.52	5771.34	6073.48	2755.99	4053.99	5051.79	7691.26	8776.79	8458.39	5164.08	4297.09	5422.2	3837.9	7554.5	7957.99	1762.18	1926.32	2176.13	2505.75	2204.33	1900	3042.82	4646.68	2563.3	2431.87	5968.39	4466.1	2515.9	2902.33	6683.38	4740.31	3060.05	3296.17	2951.26	2062.64	2896.7	2467.18	5332.47	5614.19	5330.45	5105.15
Smp_343570	9036.76	1.38509	0.269407	5.14125	2.72912e-07	9.42353e-07	38835.4	6923.19	7784.66	8425.13	37636.6	18827.1	12808	16134.7	13864.4	12093.2	12907.9	11264.4	10122.4	4121.19	3310.45	9957.89	9784.27	3752.53	3214.81	5237.57	4689.84	7366.52	3410.25	2317.46	6337.58	6049.15	7515.57	6409.32	4988.68	3636.32	4666.73	7876.23	4639.86	6154.95	6798.88	5808.94	6124.36	6774.08	7587.84	5703.15	5928.04	4743.86	4107.25
Smp_343560	791.901	3.14754	0.367298	8.56945	1.0398e-17	8.36766e-17	104.515	200.787	157.039	168.76	93.7623	339.553	405.399	569.946	295.932	506.783	412.476	505.86	407.024	270.196	189.045	128.271	153.206	102.969	211.895	94.6142	209.571	212.391	128.899	107.305	273.399	58.7297	58.0611	413.694	234.45	357.759	560.547	285.162	351.218	766.208	776.084	892.668	139.809	168.927	206.854	396.399	390.213	408.968	686.804
Smp_343550	1290.07	1.50853	0.289466	5.21142	1.87397e-07	6.59053e-07	670.376	469.167	267.964	256.361	881.787	1348.32	1311.78	1077.72	284.094	187.56	200.095	396.776	380.884	538.984	575.072	128.271	161.911	919.704	1198.6	881.095	1237.38	1418.8	826.174	484.954	957.993	529.79	583.961	1183.67	770.626	1030.78	1316.24	275.812	599.715	1103.86	1196.7	1100.48	2763.5	2611	2402.79	440.275	436.795	504.278	377.335
Smp_343540	12700.5	-1.30838	0.217502	-6.0155	1.79333e-09	7.58096e-09	13821.4	6591.19	6360.09	6519.82	10362.3	8848.17	7211.48	6880.8	42412.9	28612.1	28401.2	18869	15703.1	18315.6	8683.09	38056	35199	9786.78	8934.89	12025.3	10523.2	11110.7	12734.6	10124.1	15552.4	10112.5	11744	12934.9	14961.3	13457.3	14782.1	13851.4	16524.6	14758.2	14053.3	14770.1	5890.13	5268.47	4835.72	17593.6	17367.9	14377.1	11189.2
Smp_343530	1184.57	3.11564	0.178644	17.4405	4.06582e-68	5.05048e-66	206.919	199.793	218.11	256.361	71.6386	329.663	570.195	492.226	408.386	448.404	605.55	294.885	326.739	683.229	853.589	141.773	113.163	284.336	360.649	269.482	230.529	307.654	305.502	339.385	450.723	473.508	467.839	536.625	587.144	785.061	839.137	723.812	614.821	649.329	631.909	697.487	196.096	230.149	150.688	706.558	695.664	676.703	634.14
Smp_343520	634.559	-1.34837	0.378362	-3.56372	0.000365641	0.000865339	167.858	428.413	410.047	371.015	159.08	296.697	260.378	222.797	73.9829	306.803	182.543	173.814	279.129	597.385	1099.64	47.2578	123.609	876.41	522.245	648.783	423.699	700.421	1134.72	821.011	834.47	980.051	563.863	489.514	706.067	820.605	641.298	337.363	906.37	1617.17	1457.64	1422.53	715.386	535.124	612.342	1677.13	1542.53	1963.39	1215.62
Smp_343510	21.07	3.35634	0.988634	3.39493	0.000686473	0.00156169	5.27855	32.8019	11.2171	37.3591	0	0	3.29593	0	0	8.69481	14.0417	26.3718	28.9398	3.51817	1.44309	20.2533	6.96389	3.51032	0	1.68954	1.82236	1.5617	9.1346	2.49547	8.78389	3.6706	0	0.736111	2.71826	3.86349	4.03755	20.2574	0.755308	0.683504	3.5746	1.14813	49.0239	38.547	91.7829	0.756486	1.52725	0	1.08586
Smp_343500	785.529	2.53158	0.300562	8.42281	3.67564e-17	2.86454e-16	305.1	1426.39	1003.31	1352.66	530.968	850.532	777.838	1170.98	668.805	678.195	756.499	966.168	967.148	181.538	95.2441	1140.94	1408.45	746.528	647.456	962.193	704.342	661.378	1003.79	806.038	1077.67	572.614	560.513	427.68	614.326	291.307	293.395	606.163	205.444	148.32	175.155	149.256	265.092	243.753	219.183	146.758	149.671	183.689	159.078
Smp_343490	587.449	-6.52151	0.896388	-7.27532	3.45596e-13	2.03803e-12	2428.13	6724.39	6684.14	7006.77	3999.12	629.657	1097.54	497.407	5.91863	0	7.02087	109.083	129.762	66.8452	235.946	13.5022	5.22292	279.656	305	154.593	217.772	187.404	371.474	307.775	215.754	56.2826	130.638	72.875	78.8295	79.5879	94.8824	119.207	101.211	21.8721	15.0927	27.555	25.4198	120.176	189.045	15.1297	12.218	17.3292	14.1161
Smp_343480	914.358	-0.765345	0.491549	-1.55701	0.119469	0.171996	2225.44	11194.4	10803.3	11837.7	1824.68	3408.72	3401.39	3051.8	11.8373	29.8108	21.0626	149.84	97.0882	28.1454	18.7602	33.7556	15.6688	230.511	257.912	146.99	196.815	89.0167	122.81	215.443	120.779	214.119	154.085	152.375	152.222	49.4527	53.1611	137.127	41.5419	38.2762	35.746	16.0738	14.5256	38.547	50.6861	34.0419	43.5267	54.5868	13.5732
Smp_343470	6891.13	-0.413571	0.226274	-1.82774	0.0675883	0.103996	15142.1	6645.86	7018.16	6955.24	10682.6	8178.95	8078.31	6487.02	4048.34	4159.85	4379.27	3899.43	4227.07	6357.33	9172.29	4995.82	4174.85	9201.72	11585.7	7063.96	9260.33	7221.28	12591.5	10019.3	6690.58	9311.1	7238.66	7659.97	6112	6658.34	6995.73	4759.71	7626.34	7642.26	7015.74	7570.74	6220.59	8152.7	9155	6433.91	6320.54	5448.29	4031.24
Smp_343460	105.932	6.34968	0.736483	8.62163	6.60104e-18	5.39271e-17	74.9554	82.5017	56.0855	78.583	29.4982	9.8899	23.0715	10.3627	118.373	139.117	177.277	81.5129	93.354	15.48	26.6972	94.5156	114.904	1.17011	1.07018	4.22385	3.64472	7.80848	5.07478	4.15912	14.2738	0	4.46624	7.36111	10.1935	10.0451	10.0939	66.2261	15.8615	6.15153	7.94355	5.16657	45.3925	0	8.21936	29.5029	17.5634	12.9969	20.0883
Smp_343450	1914.18	0.421879	0.258655	1.63105	0.10288	0.151008	1144.39	3586.34	3953.4	4298.88	956.586	1236.24	1331.55	1948.18	3512.71	3885.34	3786	4060.06	3456.9	1434.71	793.701	3267.54	3736.13	1136.17	1271.37	1576.34	1783.18	1685.07	1048.45	891.716	1531.69	638.685	821.788	1682.01	1458.34	1355.31	1515.43	2408.29	1105.02	1608.28	1584.34	1431.71	1606.9	2141.63	2069.91	1612.83	1683.8	1281.49	1405.64
Smp_343440	3464.94	-0.200831	0.21956	-0.914697	0.360351	0.445626	2021.69	3546.58	3704.13	3434.47	1969.01	3098.84	3912.26	4435.22	3062.89	4144.94	4124.76	4339.36	3596	3534.35	2356.57	4340.97	4693.66	3256.41	4962.4	3557.32	5893.51	4388.37	4024.3	2889.76	4718.05	1993.14	2261.03	5555.43	4126.31	3018.93	3915.08	2760.46	3136.79	3293.12	3158.75	3511.54	2380.38	1976.1	1879.49	3081.92	3021.67	3091.52	3692.45
Smp_343430	1686.45	-0.700293	0.149271	-4.69143	2.71304e-06	8.39561e-06	2617.11	4911.34	5916.39	6101.14	2998.29	1776.89	1865.49	2435.22	1885.08	1640.84	1514.75	1575.12	1643.96	1894.18	1166.02	1039.67	1056.77	752.379	861.491	897.99	905.713	838.631	752.082	1020.65	1352.17	767.156	820.672	1184.4	1175.65	1241.73	1339.79	1538.78	1605.78	1577.53	1594.67	1568.34	1073.08	1239.17	1283.59	2168.84	2264.15	2066.5	2157.59
Smp_343420	32.3623	3.26639	0.911178	3.5848	0.00033734	0.00080228	13.7242	72.5618	100.954	163.607	0	3.29663	13.1837	0	5.91863	1.24212	0	8.39103	11.2025	1.40727	11.5447	27.0045	13.9278	10.531	10.7018	5.91339	9.1118	2.34254	21.3141	19.9638	7.68591	23.2472	4.46624	8.09722	7.47521	8.49968	6.05632	7.01217	2.26592	2.73402	12.7097	6.31469	119.836	204.073	167.127	7.56486	0	5.19875	3.25757
Smp_343410	266.88	2.70019	0.367122	7.35503	1.90882e-13	1.15159e-12	8.44568	36.7779	47.3611	76.0065	4.21404	32.9663	19.7756	36.2693	41.4304	12.4212	28.0835	98.295	76.5503	273.714	326.86	54.0089	43.5243	163.815	173.368	138.542	143.966	148.361	162.393	237.07	284.378	128.471	120.589	210.528	187.56	128.268	177.652	71.68	363.303	198.9	233.54	233.644	168.86	164.392	142.469	300.325	348.978	402.036	251.918
Smp_343400	496.598	-3.08595	0.42712	-7.22501	5.01048e-13	2.90683e-12	34.8384	152.082	168.256	124.96	7.37456	105.492	72.5104	25.9066	284.094	247.181	347.533	190.596	189.509	569.944	562.806	216.036	254.182	2018.44	1572.09	1418.37	1374.06	845.658	1086	1738.51	1541.57	1385.04	962.475	1021.72	1531.74	146.813	183.709	193.224	558.173	304.159	329.657	256.606	339.536	277.765	680.837	775.398	721.627	502.545	623.824
Smp_343390	2.43735	-2.97649	3.02441	-0.984156	0.325039	0.40847	6.33426	9.93997	2.49269	12.8825	14.7491	0	29.6633	0	0	6.21058	0	2.39744	9.3354	0.703634	0	0	8.70487	0	0	2.53431	1.82236	1.5617	0	0	6.58792	0	0	1.47222	4.07739	0.772698	1.34585	2.33739	0.755308	0	0.794355	0.574063	0	0	2.73979	2.26946	0	0	0
Smp_343380	1906.22	-0.570984	0.346932	-1.64581	0.0998031	0.147071	743.22	1114.27	1012.03	1044.77	912.339	929.651	280.154	1585.49	1701.61	1588.67	1491.93	1265.85	1122.12	2732.92	1100.36	1816.05	2191.89	1596.03	1728.33	2256.38	2501.19	2316	1382.37	1393.31	2096.06	1246.78	1261.71	2470.39	2122.96	2502.77	2573.27	1012.87	1898.09	1958.24	2485.14	2109.11	3153.87	2838.88	2680.88	2536.5	2551.28	2802.12	3172.87
Smp_343370	53.5663	7.1998	0.99574	7.23061	4.80833e-13	2.79472e-12	2.11142	2.98199	7.47806	20.6119	1.05351	79.1192	46.143	20.7253	35.5118	72.0427	96.537	94.6988	86.8193	2.81454	0	27.0045	6.96389	4.68043	22.4737	3.37908	0	0.780848	0	0.831825	3.29396	0	0	1.47222	1.35913	3.09079	1.34585	70.1217	7.55308	11.6196	12.3125	13.2035	0	6.80242	2.73979	11.3473	7.63627	14.7298	15.202
Smp_343360	178.946	-0.403273	0.474254	-0.85033	0.395142	0.481273	36.9499	34.7899	24.9269	47.6651	26.3377	210.985	240.603	150.259	316.647	38.5056	56.167	100.692	144.699	153.392	229.452	81.0134	71.3799	348.692	520.105	288.066	455.59	345.916	524.732	282.82	180.07	171.295	140.687	212.736	150.184	313.715	223.411	156.605	175.231	158.573	179.524	221.588	127.099	92.9664	61.6452	111.96	129.053	100.509	174.28
Smp_343350	7917.12	0.491125	0.16758	2.93068	0.0033822	0.00685567	31502.4	6961.95	8197.2	8248.64	21934.1	7489.95	6667.66	9036.24	10964.3	13474.5	11781	6045.14	6402.22	10270.2	9559.76	8931.72	7970.18	3202.58	2633.7	3428.08	2801.88	3834.74	2158.81	3881.3	5236.85	7125.87	7842.72	5961.76	4824.23	4988.54	5904.92	10304	9294.82	5683.33	6334.98	6550.06	9209.24	7615.31	8334.43	8488.53	8275.43	8779.82	10692.4
Smp_343340	362.582	4.41191	0.605132	7.29082	3.08083e-13	1.82794e-12	2.11142	43.7359	17.4488	43.8004	1.05351	0	46.143	20.7253	5.91863	60.8637	66.6983	35.9616	35.4745	70.3634	70.7115	27.0045	15.6688	43.294	41.7368	30.4117	60.1379	52.3168	24.3589	13.3092	69.7221	8.56474	16.7484	55.9444	55.0447	95.0418	133.912	33.5026	134.445	147.637	114.784	146.96	5.4471	52.1519	43.8366	91.5348	81.7081	133.434	161.25
Smp_343330	381.934	1.74823	0.505656	3.45736	0.000545503	0.00125962	101.348	352.869	353.962	300.161	133.796	105.492	227.419	233.16	23.6745	52.1689	64.943	25.1731	19.6043	386.999	376.647	81.0134	47.0063	174.346	97.3859	266.102	163.101	149.142	177.617	119.783	314.573	110.118	138.453	133.236	269.787	345.396	362.707	30.3861	443.366	643.177	587.425	611.377	121.652	124.711	178.086	717.905	675.046	866.458	869.77
Smp_343320	4842.34	-0.200369	0.263349	-0.760851	0.446746	0.533463	14689.2	3190.73	3459.85	2013.53	11578.1	6194.38	4419.84	5139.88	12733.9	7929.67	8054.69	9065.91	8188.08	3001.7	3378.28	8708.94	7550.6	2918.25	4367.38	3555.64	4895.77	6064.85	3487.39	2488.82	4378.22	5306.47	5061.37	5606.96	3529.66	3678.81	3870.66	6458.99	3682.88	2692.32	3255.26	2672.84	4622.77	5133.56	4797.37	3077.38	3105.67	3471.9	2663.6
Smp_343310	708.422	-1.23266	0.377756	-3.26311	0.00110195	0.00242931	542.635	561.608	610.708	677.618	182.257	445.046	177.98	217.616	1734.16	1957.57	2085.2	1281.43	926.072	1010.42	422.104	3551.09	3542.88	318.269	170.158	437.591	242.374	359.971	324.786	366.003	939.876	223.907	255.692	1001.11	1234.77	557.888	772.518	577.336	822.53	583.029	680.762	694.616	381.297	207.474	267.129	822.3	902.607	983.43	1022.33
Smp_343300	98.8248	-4.08872	0.859447	-4.75738	1.9612e-06	6.16151e-06	59.1198	97.4117	78.5197	114.654	10.5351	19.7798	19.7756	10.3627	11.8373	59.6216	36.8596	33.5641	23.3385	104.841	43.2928	27.0045	74.8618	37.4434	52.4386	132.629	100.23	103.072	112.66	88.1734	426.019	18.353	79.2758	98.6389	150.863	129.041	144.679	10.1287	147.285	389.597	326.877	322.049	108.942	24.9422	67.1248	253.423	221.452	277.266	315.984
Smp_343290	328.808	3.8695	0.493628	7.83889	4.54562e-15	3.07131e-14	28.5042	112.322	100.954	79.8713	12.6421	26.3731	42.847	36.2693	23.6745	170.17	114.089	131.859	159.635	76.6961	64.2176	20.2533	41.7834	29.2527	40.6667	23.6535	51.0261	60.9061	40.5982	9.9819	79.055	6.11767	8.93248	99.375	53.6856	95.8145	160.829	102.845	126.892	126.448	133.452	130.886	212.437	213.142	126.03	112.716	99.2715	118.705	219.886
Smp_343280	664.563	-5.38006	0.373831	-14.3917	5.83458e-47	2.46861e-45	185.805	749.474	749.053	811.595	158.026	260.434	191.164	238.341	799.015	778.807	853.036	1427.67	1521.67	752.889	554.147	2173.86	3166.83	1056.61	495.491	1072.86	489.304	584.074	783.546	1532.22	1472.95	769.603	740.279	712.555	1269.43	888.602	915.178	1393.09	740.957	784.662	764.169	717.005	188.833	90.6989	141.099	812.466	800.281	643.778	651.513
Smp_343270	2608.28	0.88663	0.322943	2.74547	0.00604237	0.0116739	1216.18	2222.58	2262.11	2211.92	1349.54	1493.38	903.084	1746.11	1305.06	3990.92	3965.04	1766.91	1505.8	1987.77	871.628	2140.1	2614.94	2963.88	2415.39	2959.23	2626.02	2655.66	3271.2	2020.5	3800.68	2146.08	2362.64	2661.78	3540.53	2347.46	2435.99	1121.95	1308.95	1839.99	1971.59	2036.2	2518.38	1750.49	1687.71	2089.41	2165.65	1836.02	3007.28
Smp_343260	34366.7	-6.70282	0.565838	-11.8458	2.26201e-32	4.55647e-31	0	7.95198	8.72441	18.0355	0	2096.66	6908.26	4808.27	1254.75	934.071	1079.46	5240.8	4917.89	21144.9	86967.9	1802.55	2123.99	32284.4	29690.9	29329.6	23482	21831.7	11763.3	26680	63659.6	2358.97	8827.53	7255.11	8269.62	14284.1	26930.5	5428.2	42369	117036	138846	156281	188502	210488	285238	62998.6	55663.1	45792.3	42275.6
Smp_343250	87.3262	-1.99815	0.721516	-2.76938	0.00561638	0.0109052	57.0084	307.145	220.603	230.596	9.48158	32.9663	128.541	248.704	147.966	362.698	301.897	202.584	195.11	82.3252	41.8497	27.0045	34.8195	63.1858	88.8245	30.4117	52.8485	81.2082	17.2542	91.5007	86.7409	33.0354	29.0306	113.361	84.266	114.359	104.303	335.026	80.818	69.7174	68.3145	63.1469	21.7884	13.6048	16.4387	75.6486	76.3627	38.1241	131.389
Smp_343240	708.154	4.13326	0.282635	14.624	1.97497e-48	9.11212e-47	16.8914	139.16	128.373	127.536	17.9096	217.578	158.204	176.165	35.5118	98.1272	100.047	81.5129	49.4776	133.69	77.927	81.0134	90.5306	128.712	99.5263	144.456	159.457	187.404	156.303	97.3235	239.361	42.8237	46.8955	190.653	214.742	210.947	230.813	59.2139	89.8817	255.63	246.647	229.625	148.887	136.048	75.3441	158.862	182.507	147.298	195.997
Smp_343230	304.121	7.32106	1.00563	7.28008	3.33616e-13	1.97459e-12	0	13.916	14.9561	29.6297	0	5864.71	3869.42	1476.68	38.4711	120.485	63.1878	658.097	283.796	0.703634	2.88618	182.28	121.868	0	0	0.84477	0	2.34254	4.05982	0	1.64698	0	0	2.94444	0.679564	2.31809	2.6917	744.07	5.28716	8.20205	5.56048	4.5925	0	5.66868	6.84947	8.32134	9.16352	10.3975	20.0883
Smp_343220	455.769	0.963958	0.367836	2.62062	0.0087771	0.0163951	146.744	154.07	107.186	87.6008	168.561	721.963	965.706	963.727	503.084	460.825	451.091	719.232	695.488	228.681	269.858	270.045	196.73	231.681	637.824	269.482	482.014	579.389	267.948	155.551	362.885	167.624	128.404	445.347	256.875	462.073	587.464	552.403	304.389	552.271	470.258	639.506	199.727	134.915	167.127	336.636	312.323	211.416	258.977
Smp_343210	585.881	-8.81031	1.30374	-6.75774	1.40165e-11	7.07321e-11	1.05571	6.95798	4.98537	7.72948	1.05351	9.8899	13.1837	20.7253	0	17.3896	3.51044	16.7821	13.0696	2.1109	210.691	27.0045	19.1507	3.51032	22.4737	1.68954	8.20062	42.9466	0	0	4.39195	0	0	3.68056	0	2273.28	2347.16	0.77913	3.77654	3338.23	3638.54	5213.64	6398.53	4237.91	4526.13	1.51297	1.52725	12.1304	186.767
Smp_343200	694.694	1.14141	0.281649	4.05259	5.0653e-05	0.00013457	689.379	1142.1	1230.14	1271.5	264.431	688.997	978.89	1575.12	491.246	778.807	735.436	666.488	661.88	418.662	334.797	668.36	675.498	546.44	519.035	674.126	851.042	670.748	428.311	273.67	709.848	187.201	226.662	532.208	519.187	495.299	613.708	522.797	405.6	560.473	584.645	610.803	482.976	383.203	342.473	489.446	423.813	375.176	447.372
Smp_343190	1109.61	-0.608787	0.395033	-1.5411	0.123292	0.176686	83.4011	768.36	731.604	860.549	105.351	2271.38	1463.39	797.925	121.332	163.959	531.831	339.238	413.558	825.363	1727.38	189.031	188.025	2305.11	2544.88	1638.85	1949.93	1587.46	2790.11	2235.11	909.133	2044.53	1614.55	1346.35	1251.08	1233.23	926.618	613.955	963.773	1045.76	865.449	719.301	996.82	1427.37	1301.4	932.747	916.352	909.781	1040.25
Smp_343180	2994.74	-0.41841	0.344421	-1.21482	0.224434	0.297923	3300.15	1502.92	1552.94	1593.56	3240.59	1134.04	725.104	1875.64	7602.48	6070.22	5604.41	2604.82	2654.06	4504.67	1698.52	10322.5	11053.4	1704.85	973.859	2381.41	1481.58	1444.57	1318.43	1637.03	4027.41	1409.51	1967.38	1693.06	2931.64	2928.52	3047.68	2413.75	4109.63	2732.65	2857.69	3130.37	2525.64	1965.9	1976.76	4109.99	4012.1	3973.58	4796.22
Smp_343170	2559.51	1.22176	0.555138	2.20083	0.0277481	0.0466513	141.465	345.911	432.481	443.157	64.264	445.046	731.695	357.512	13823	8184.3	9655.45	19681.8	18299.3	1031.53	1412.07	1971.32	2439.1	335.821	658.158	285.532	695.231	616.87	480.074	539.854	645.067	598.308	380.747	873.028	562	385.576	570.64	40813.2	1132.96	323.981	212.49	491.398	170.676	116.775	171.237	478.855	489.485	428.897	451.716
Smp_343160	233.141	-2.73267	0.312143	-8.75454	2.04929e-18	1.73109e-17	47.507	206.751	185.705	171.337	10.5351	118.679	204.347	170.984	76.9422	130.422	128.131	220.564	166.17	343.373	294.391	189.031	139.278	370.924	349.947	287.222	295.222	272.516	246.634	495.768	690.084	416.002	310.404	462.278	523.264	380.167	386.259	333.468	321.006	330.816	303.046	314.012	47.2082	40.8145	42.4667	428.171	398.613	356.114	401.767
Smp_343150	11375.6	1.47791	0.201678	7.32805	2.33526e-13	1.40219e-12	25399.3	9469.81	10585.2	12834.8	51688.3	12299.7	9897.66	9259.03	23375.6	14355.1	13236.1	7358.94	6640.27	7482.45	5731.24	28428.9	25595.8	5249.1	6473.49	6546.96	6623.37	6007.06	7264.04	11861	11936.2	14465.8	17755.5	10972.5	10277.1	4392.01	5150.57	10955.4	6710.16	4222	4843.97	4210.75	6431.21	8029.12	8522.11	7939.32	8112.77	7831.91	7619.99
Smp_343140	10.4773	0.659047	1.88691	0.349273	0.726884	0.791057	5.27855	23.8559	31.1586	30.9179	4.21404	72.526	19.7756	0	41.4304	24.8423	28.0835	37.1603	46.677	0	0.721546	40.5067	6.96389	16.3815	12.8421	5.06862	10.023	1.5617	2.02991	20.7956	19.2148	8.56474	0	2.20833	3.39782	0.772698	0.672925	29.607	0	2.73402	2.38306	1.14813	0	0	0	0	0	1.73292	1.08586
Smp_343130	910.859	0.601077	0.33976	1.76912	0.0768735	0.11658	207.975	606.338	539.667	622.223	209.648	270.324	220.827	93.2639	674.724	594.974	537.097	996.136	736.563	843.657	349.228	337.556	339.49	1143.19	1642.72	1267.15	1898.9	1724.89	781.516	599.746	1350.52	450.261	326.036	2136.19	1219.14	1084.87	1078.03	536.042	574.789	814.737	728.423	803.114	348.615	293.638	227.402	913.835	821.663	812.737	1466.45
Smp_343120	6190.83	-1.64337	0.36188	-4.5412	5.59347e-06	1.66754e-05	15455.6	8810.79	10014.4	9685.04	26544.2	3352.68	2353.29	1445.59	11565	10782.8	10197.8	3214.96	3235.65	8661.03	4770.14	9282.78	8553.4	3943.26	2218.47	4983.3	1889.79	2481.53	3387.92	5678.04	9142.38	2915.68	4403.71	3477.39	6674.68	7434.13	8334.85	3372.08	9105.99	13114.4	12327.6	11504.8	913.298	1765.23	1757.57	11736.1	11364.3	8940.98	8163.46
Smp_343110	200.035	-0.878431	0.649246	-1.353	0.176055	0.240973	3.16713	21.8679	29.9122	33.4944	9.48158	115.382	197.756	145.077	5.91863	7.4527	14.0417	1.19872	1.86708	479.879	473.334	20.2533	3.48195	7.02064	6.42105	28.7222	10.9342	20.302	9.1346	27.4502	73.5651	11.0118	40.1962	60.3611	107.371	133.677	176.306	15.5826	481.887	539.285	456.754	446.047	461.188	590.677	601.383	820.787	791.881	794.542	609.165
Smp_343100	66.8709	3.47342	0.836196	4.15384	3.26943e-05	8.91691e-05	17.9471	37.7719	27.4196	61.8358	1.05351	72.526	46.143	0	17.7559	78.2533	45.6357	58.7372	61.6137	5.62907	10.1016	54.0089	90.5306	50.3146	67.421	76.0293	40.0919	34.3573	77.1366	30.7775	188.305	3.6706	16.7484	13.9861	35.3373	21.6355	18.8419	31.1652	12.8402	47.8453	34.1572	27.555	36.314	18.1398	16.4387	18.1557	12.218	53.7204	31.4898
Smp_343090	259.56	1.10459	0.360692	3.06242	0.00219558	0.00459659	60.1755	295.217	230.574	240.902	56.8895	158.238	187.868	150.259	11.8373	34.7792	42.1252	71.9232	106.424	136.505	280.681	60.76	76.6028	491.445	459.105	341.287	332.581	272.516	563.3	395.949	289.319	195.766	156.318	170.042	245.323	251.127	168.904	87.2626	200.912	168.142	153.31	167.626	328.642	200.671	145.209	164.157	123.708	161.161	224.772
Smp_343080	1.33298	1.6127	3.83468	0.420556	0.674079	0.74497	1.05571	1.98799	0	3.86474	0	0	0	0	0	2.48423	7.02087	3.59616	0.93354	0	0	0	6.96389	0	0	0.84477	0	0	0	0	0	0	0	0	0	0.772698	0	0	0	1.36701	1.98589	0	0	0	0	0.756486	0	0	0.542928
Smp_343070	29.985	3.90019	1.17773	3.31161	0.000927608	0.00206564	13.7242	64.6098	34.8976	82.4478	2.10702	158.238	125.245	0	0	49.6846	17.5522	64.7308	85.8857	2.1109	4.32928	0	24.3736	9.36086	19.2632	20.2745	8.20062	16.3978	3.04487	16.6365	26.9007	14.6824	10.049	11.0417	16.9891	3.86349	5.3834	60.7722	1.51062	1.36701	3.97177	1.14813	0	0	0	1.51297	1.52725	1.73292	3.25757
Smp_343060	629.36	-0.258739	1.23641	-0.209267	0.83424	0.877723	348.384	1314.06	1089.3	1156.85	1532.86	3527.4	9057.2	16891.1	5.91863	22.3581	3.51044	7.19232	11.2025	1.40727	0.721546	27.0045	1.74097	3.51032	4.2807	4.22385	7.28944	3.90424	12.1795	12.4774	6.58792	6.11767	14.5153	6.625	5.43651	4.63619	3.36462	29.607	0.755308	1.36701	3.17742	2.29625	25.4198	11.3374	8.21936	6.05189	0	1.73292	3.80049
Smp_343050	1493.3	0.141908	0.244955	0.579321	0.562373	0.645137	1171.84	2297.13	2283.3	2366.51	1457	1143.93	1364.51	1512.95	2408.88	1977.45	2366.03	3529.03	3085.35	1049.82	998.62	2113.1	2204.07	1051.93	1401.93	1169.16	1546.27	1387.57	1000.75	1292.66	1377.97	873.604	1109.86	1450.87	1176.33	1140.5	1236.84	2251.69	958.486	994.498	972.29	977.629	1454.38	1334.41	1556.2	963.763	898.025	1059.68	851.311
Smp_343040	632.941	4.97232	0.480133	10.3561	3.92512e-25	5.05724e-24	38.0056	336.965	322.803	318.197	2.10702	39.5596	56.0307	77.7199	38.4711	45.9583	50.9013	57.5385	59.7466	66.8452	98.8518	13.5022	19.1507	90.0983	84.5438	56.5996	105.697	121.812	52.7777	34.9366	153.718	41.6002	22.3312	117.042	89.7025	105.087	141.987	33.5026	145.774	164.724	135.437	122.849	116.205	69.1579	43.8366	155.836	179.452	195.819	293.724
Smp_343030	602.268	-0.07637	0.277928	-0.274783	0.783483	0.837877	116.128	574.53	380.135	400.645	134.849	389.003	494.389	518.133	233.786	267.055	294.877	436.334	443.432	385.592	297.277	195.782	344.713	1142.02	1314.17	1017.1	1058.79	851.124	1894.92	1158.73	1174.85	551.814	583.961	547.667	746.841	632.067	695.804	345.934	450.164	472.985	382.879	458.102	468.451	314.045	256.17	345.714	329.887	306.726	412.082
Smp_343020	14.1755	2.89702	0.985639	2.93923	0.00329029	0.00668336	5.27855	50.6938	36.144	68.2771	2.10702	13.1865	13.1837	0	11.8373	4.96846	10.5313	27.5705	31.7404	0.703634	2.16464	27.0045	55.7111	28.0826	20.3333	14.3611	6.37826	2.34254	2.02991	32.4412	33.4886	19.5766	16.7484	0.736111	1.35913	5.40888	2.01877	24.9322	0.755308	1.36701	4.76613	5.74063	0	0	0	6.05189	1.52725	1.73292	2.17171
Smp_343010	931.725	9.31945	0.957856	9.72948	2.25738e-22	2.49962e-21	0	5.96398	7.47806	15.459	0	0	0	0	0	2.48423	0	2.39744	2.80062	114.692	217.185	0	0	0	0	1.68954	0	0	0	0	0	0	0	10.3056	4.07739	17.772	7.40217	0.77913	170.7	6.83504	3.17742	3.44438	3.6314	11.3374	10.9591	177.018	239.779	263.403	168.308
Smp_342990	562.313	3.58027	0.322316	11.1079	1.14782e-28	1.81127e-27	72.844	174.943	154.547	193.237	25.2842	108.789	148.317	129.533	165.722	167.686	215.892	154.635	116.693	175.909	190.488	13.5022	59.1931	107.65	78.1228	125.026	77.4503	138.991	153.258	101.483	147.13	95.4357	68.1102	159	188.919	227.173	274.553	104.403	271.156	480.503	417.036	411.029	143.44	85.0303	98.6323	295.029	261.924	251.273	439.771
Smp_342980	1714.93	0.036519	0.187794	0.194463	0.845814	0.887683	1420.99	2105.29	2001.63	1754.59	1201	1282.39	1634.78	1435.23	1340.57	808.618	1112.81	1756.12	1925.89	1348.16	2057.85	1579.76	1596.47	2526.26	2359.74	1958.18	2064.73	1892.78	2673.39	2492.98	1457.03	2018.83	1995.29	1634.9	1673.77	1652.03	1600.89	1890.17	1419.98	1468.17	1419.51	1567.19	2035.4	1999.91	2005.52	1341.25	1319.55	1420.12	1459.39
Smp_342970	3983.77	0.136444	0.383538	0.355752	0.722026	0.786919	1386.15	1392.59	1019.51	753.624	2101.75	4143.87	2293.96	2217.61	3113.2	2761.22	2357.26	1629.06	1252.81	3741.93	1185.5	2599.18	2665.43	4630.11	3018.96	6908.53	4960.47	5151.25	6079.58	4979.3	8671.35	4065.81	5041.27	6029.49	7193.87	5365.61	6004.51	728.487	2772.74	4092.82	4724.42	4272.18	3006.8	1676.8	1646.61	4672.06	4722.27	4215.32	2709.21
Smp_342960	58.9541	-3.23071	0.615931	-5.24524	1.56076e-07	5.53319e-07	10.5571	21.8679	14.9561	20.6119	25.2842	52.7461	102.174	20.7253	56.227	17.3896	17.5522	204.981	148.433	38.6999	46.1789	13.5022	88.7896	76.057	64.2105	101.372	117.542	110.1	101.496	98.9872	74.1141	62.4003	85.9751	41.2222	80.8681	122.859	118.435	102.066	34.7442	47.1618	50.4415	53.9619	14.5256	15.8723	10.9591	43.8762	35.1268	12.1304	15.7449
Smp_342950	809.938	-5.81123	0.490601	-11.8451	2.28066e-32	4.57449e-31	437.064	341.935	386.367	502.416	154.866	1087.89	708.624	207.253	867.079	1124.12	1209.34	686.866	660.947	892.912	471.17	1775.54	1934.22	1264.89	815.473	1829.77	1008.68	1270.44	1468.64	1048.93	2581.92	1169.7	1640.23	1227.83	2252.08	1517.58	1590.79	451.117	676.756	1287.04	1076.75	1426.55	192.464	90.6989	115.071	804.901	794.172	831.799	1234.07
Smp_342940	190.712	-3.69328	0.574035	-6.43389	1.24375e-10	5.86981e-10	100.292	92.4417	64.8099	70.8536	959.747	46.1529	72.5104	31.088	263.379	134.149	347.533	553.808	563.858	230.088	210.691	607.6	504.882	191.898	131.632	93.7694	52.8485	92.1401	82.2114	128.933	258.576	130.918	92.6745	101.583	118.924	345.396	266.478	709.788	473.578	267.934	243.072	411.029	148.887	74.8266	68.4947	122.551	109.962	133.434	354.532
Smp_342930	1991.51	-1.0095	0.20315	-4.96924	6.72156e-07	2.21063e-06	542.635	1139.12	1152.87	1123.35	518.326	1430.74	1235.97	1694.29	2988.91	2536.4	2801.33	3539.82	3710.82	2709.7	1650.9	3618.6	3925.89	2795.39	2566.28	2799.57	2625.11	2200.43	2710.95	2722.56	1711.21	1633.42	1891.45	2144.29	2585.74	2299.55	2111.64	3421.16	1974.38	1252.86	1236.41	1393.83	2436.67	2038.46	1778.12	1634.01	1502.05	1411.46	1708.59
Smp_342920	249.799	1.99448	0.457875	4.35594	1.32497e-05	3.78804e-05	138.298	450.281	428.742	377.456	91.6553	214.281	161.5	430.05	313.687	670.743	726.66	224.16	196.977	106.249	51.9513	290.298	400.424	54.995	56.7193	97.1485	113.898	100.729	42.6281	32.4412	165.796	18.353	22.3312	107.472	103.294	133.677	157.464	170.63	127.647	196.166	209.312	179.682	257.83	188.2	182.196	72.6226	83.2353	113.506	232.916
Smp_342910	5092.93	1.20761	0.364699	3.31124	0.000928829	0.00206788	13100.3	6489.81	6534.58	7532.38	17612.6	8106.42	9670.24	5818.63	2639.71	1817.22	1936	1283.83	1534.74	2740.66	5387.78	2349.39	1982.97	4898.07	4808.3	3216.88	3522.62	2858.68	6330.28	9536.87	4452.88	12644	8631.01	4527.82	4640.74	2541.4	1897.65	3439.86	3302.96	4160.49	3556.72	3013.83	3268.26	6610.82	6759.05	5684.99	5935.67	4409.4	2526.79
Smp_342900	93.3634	0.7138	0.521338	1.36917	0.170946	0.23517	168.914	1011.89	724.126	751.048	21.0702	32.9663	16.4796	20.7253	5.91863	7.4527	3.51044	13.1859	4.6677	37.9962	63.4961	13.5022	6.96389	39.7836	47.0877	43.928	20.046	28.1105	51.7627	89.8371	63.6832	51.3885	27.914	20.6111	47.5695	78.0425	66.6196	14.0243	73.2649	61.5153	64.3427	40.7585	41.7611	22.6747	16.4387	46.9021	54.9811	58.0527	87.4114
Smp_342890	1025.51	1.65314	0.360476	4.58599	4.51846e-06	1.35961e-05	36.9499	242.535	244.283	276.973	18.9632	735.149	1057.99	305.698	242.664	298.108	280.835	190.596	220.316	2319.18	2316.16	621.102	985.391	338.161	206.544	559.237	318.002	336.545	419.177	576.455	977.757	457.602	687.801	751.569	1359.81	515.389	798.762	800.946	2593.73	1030.04	957.992	985.666	551.973	426.285	475.353	2485.06	2417.64	2535.26	3995.41
Smp_342880	2171.44	-3.67959	0.296875	-12.3944	2.80122e-35	6.52427e-34	1490.66	2226.55	2384.26	2148.8	357.139	1071.41	1015.14	518.133	2633.79	2165.01	2130.83	1356.95	1126.78	3280.34	1601.11	3497.08	3422.75	1901.42	1654.49	2867.15	2338.09	2751.71	2773.87	3031.17	6322.21	2636.72	3462.45	5040.89	5823.87	2673.53	3258.98	1700.84	3065.8	2474.97	2937.52	2663.65	762.594	599.747	757.551	4638.01	4810.85	3923.32	3599.61
Smp_342870	2809	1.17506	0.211031	5.5682	2.57377e-08	9.79854e-08	1767.26	4051.53	4185.22	4426.41	1819.41	1229.64	1008.55	1994.81	2713.69	2964.93	2706.55	1995.87	1765.32	1674.65	1169.63	3659.1	4714.56	2170.55	2460.33	2381.41	2473.85	2089.55	2041.08	1791.75	2925.58	1793.7	1881.4	1986.76	2096.46	2029.88	1682.99	1361.92	1458.5	1296.61	1328.56	1238.83	3088.51	2681.29	2169.91	1667.29	1687.62	1525.83	1609.78
Smp_342860	41.5419	3.20795	0.744392	4.30949	1.63634e-05	4.62365e-05	79.1783	363.803	363.932	394.203	9.48158	49.4495	23.0715	0	8.87795	49.6846	14.0417	11.9872	7.46832	5.62907	3.60773	27.0045	40.0424	0	2.14035	4.22385	2.73354	2.34254	2.02991	10.8137	13.7248	0	1.11656	2.20833	5.43651	7.72698	5.3834	12.4661	3.77654	5.46803	2.38306	2.29625	5.4471	2.26747	2.73979	2.26946	3.05451	6.93166	8.68684
Smp_342850	164.286	-0.71781	0.607561	-1.18146	0.23742	0.312677	172.081	266.391	214.371	314.332	124.314	52.7461	46.143	20.7253	73.9829	342.824	172.011	106.686	93.354	81.6216	49.7867	121.52	295.965	223.49	158.386	135.163	178.591	249.871	240.544	98.1553	377.707	117.459	96.0242	122.931	142.708	274.308	213.317	64.6678	152.572	99.7916	122.331	51.6657	168.86	90.6989	68.4947	87.7524	66.4355	53.7204	465.832
Smp_342840	1195.53	0.960618	0.341045	2.81669	0.00485214	0.00952632	920.58	947.279	884.904	516.587	1440.15	646.14	524.052	725.386	872.998	1228.45	1381.36	954.18	771.104	1257.39	1088.09	722.369	722.504	628.348	1053.05	747.621	1152.64	1439.88	817.039	430.885	1461.97	518.779	490.17	1636.37	1203.51	1090.28	1547.73	718.358	1255.32	769.625	784.028	954.667	648.205	602.014	630.151	934.26	974.388	1127.26	1690.13
Smp_342830	643.885	1.07909	0.381516	2.82841	0.00467793	0.00921603	91.8468	179.913	140.837	118.519	135.903	227.468	270.266	62.1759	130.21	216.128	112.334	216.968	167.104	638.9	769.89	175.529	275.074	1065.97	677.421	1110.87	1028.72	754.299	1178.36	1157.9	1338.99	567.72	661.004	548.403	905.18	697.746	763.097	172.967	722.074	516.045	504.812	592.433	315.932	268.696	334.254	472.047	476.503	420.232	1034.82
Smp_342820	116.797	1.38696	0.566462	2.44846	0.0143467	0.0256184	68.6212	175.937	183.213	146.86	26.3377	56.0428	128.541	181.346	112.454	43.4741	38.6148	522.642	450.9	74.5852	57.7237	209.284	205.435	15.2114	6.42105	8.4477	0	4.68509	15.2243	9.15007	16.4698	2.44707	1.11656	9.56944	12.9117	61.8158	61.2362	330.351	80.0626	64.2494	92.5423	108.498	497.502	251.69	312.336	109.69	93.1625	107.441	125.416
Smp_342810	267.251	-4.68701	0.589796	-7.94684	1.9133e-15	1.32603e-14	24.2813	20.8739	37.3903	25.7649	94.8158	217.578	263.674	62.1759	11.8373	9.93693	7.02087	23.9744	22.405	781.034	1168.9	27.0045	59.1931	236.362	174.439	199.366	193.17	295.941	241.559	336.889	290.417	417.225	283.606	1119.62	1144.39	499.935	442.112	45.9687	743.978	336.967	257.768	414.474	14.5256	15.8723	19.1785	658.143	650.61	820.535	927.864
Smp_342800	434.329	-1.54241	0.436233	-3.53575	0.000406615	0.000956005	48.5627	286.271	236.805	262.802	32.6588	82.4159	257.082	31.088	295.932	329.161	249.241	448.321	453.701	975.941	725.154	465.827	478.768	124.031	69.5614	119.957	93.8516	111.661	60.8973	162.206	387.589	99.1063	83.742	348.181	436.96	304.443	327.042	807.179	1065.74	678.036	675.201	760.059	383.113	232.416	308.226	1568.95	1443.25	1468.65	2401.91
Smp_342790	158.523	-3.77748	0.695097	-5.43446	5.49623e-08	2.03178e-07	34.8384	20.8739	21.1878	33.4944	54.7825	118.679	32.9593	82.9012	139.088	142.843	68.4535	345.231	325.806	194.907	137.815	243.04	302.929	428.259	513.684	328.615	520.284	330.299	304.487	249.547	430.96	352.378	264.625	369.528	296.97	184.675	131.893	289.837	201.667	101.159	176.347	92.9982	58.1024	9.06989	24.6581	128.603	129.053	152.497	233.459
Smp_342780	340.966	9.41809	0.749554	12.5649	3.29204e-36	8.09558e-35	23.2256	98.4057	137.098	140.419	1.05351	0	13.1837	0	5.91863	27.3266	17.5522	17.9808	9.3354	12.6654	12.2663	0	13.9278	2.34021	1.07018	2.53431	0.91118	5.46594	2.02991	0.831825	15.3718	0	2.23312	7.36111	4.07739	2.31809	4.71047	3.11652	31.7229	0	2.38306	5.74063	61.7338	34.0121	46.5764	28.7465	25.9633	29.4596	62.4367
Smp_342770	132.812	3.10999	0.840561	3.6999	0.000215684	0.000529661	87.624	1077.49	851.253	927.537	830.165	260.434	794.318	953.364	0	0	1.75522	0	0.93354	26.0345	40.4066	0	1.74097	32.763	34.2456	12.6715	17.3124	0.780848	18.2692	29.9457	9.88188	25.6942	18.9815	13.9861	9.5139	4.63619	4.71047	0	35.4995	51.9463	33.3629	75.7763	14.5256	9.06989	30.1377	124.82	138.98	190.621	79.8104
Smp_342760	176.236	-5.03057	0.618868	-8.12867	4.34043e-16	3.15487e-15	16.8914	243.529	228.081	298.873	3.16053	13.1865	36.2552	15.544	41.4304	33.5371	63.1878	94.6988	88.6863	142.134	197.704	108.018	55.7111	87.758	96.3158	122.492	124.832	186.623	144.124	45.7504	266.262	75.8591	37.963	195.069	190.958	251.899	291.377	57.6557	569.502	689.655	757.814	336.975	150.703	175.729	120.551	393.373	410.831	493.881	604.822
Smp_342750	1987.42	0.661235	0.243272	2.71809	0.00656597	0.0125951	1358.7	1429.37	1453.24	1399.04	1905.8	1078	1203.01	1694.29	4116.41	4135	4319.59	3047.14	2673.66	1016.75	750.408	5252.37	5470.14	1163.09	1696.23	1605.91	2048.33	1742.07	1641.18	1196.16	2059.27	1028.99	1123.26	2026.51	1768.91	1204.64	1547.73	1827.06	836.126	1046.44	1247.53	1061.44	1723.1	2601.93	2309.64	993.266	1033.19	1055.35	1166.75
Smp_342740	5699.12	0.203704	0.24113	0.844787	0.39823	0.484376	4422.37	4956.07	6208.04	5920.78	4454.24	6767.99	8945.14	7885.98	9014.07	6209.34	6269.64	10736.9	9278.46	7449.37	6333.73	9201.77	9244.57	3747.85	5850.65	3543.81	6145.91	5105.96	4057.79	5684.69	6711.99	5567.08	5111.61	11266.9	7004.95	3253.83	4933.21	13020	6327.97	3487.92	3447.5	4091.92	3934.62	3130.25	3075.41	5467.12	5181.97	5607.71	5823.99
Smp_342730	966.572	3.79163	0.346397	10.9459	6.95369e-28	1.05272e-26	123.518	145.124	183.213	200.966	65.3175	234.061	296.633	518.133	136.129	233.518	149.193	192.994	230.584	362.372	575.072	40.5067	40.0424	157.964	214.035	125.871	212.305	241.282	116.72	178.842	311.279	192.095	98.2573	610.972	385.992	401.803	447.495	357.621	506.056	333.55	349.516	537.323	134.362	94.1001	90.413	406.989	335.996	396.838	571.703
Smp_342720	1234.97	2.88738	0.260864	11.0685	1.7835e-28	2.78715e-27	1794.71	728.6	765.255	833.495	2632.72	1796.67	1881.97	704.661	41.4304	36.0214	24.573	98.295	98.9553	201.239	454.574	54.0089	48.7473	1574.96	1351.63	1426.82	1435.11	1421.92	1284.93	2087.88	1950.57	1990.69	2067.87	1829.24	1580.67	425.757	423.943	225.169	262.847	352.004	336.806	401.844	577.393	422.884	501.381	179.287	158.834	133.434	157.992
Smp_342710	2463.15	0.127461	0.171569	0.742914	0.457534	0.544467	4345.3	1816.03	2055.22	1977.46	8011.93	3609.81	3068.51	2326.42	3184.22	2438.27	2608.25	3162.22	2884.64	1918.81	1940.24	2362.89	2265.01	1973.97	1910.26	2007.17	1974.53	2441.71	1592.47	1600.43	2154.25	2339.4	2789.17	2285.62	2071.99	1946.43	2105.58	2666.96	1716.06	1546.09	1724.54	1675.69	3052.19	2556.58	2652.11	1657.46	1660.12	1665.33	2235.23
Smp_342700	2146.76	0.601895	0.196382	3.06493	0.00217724	0.00456214	547.914	2433.3	2235.94	2407.73	537.289	1651.61	2247.82	2626.93	2337.86	1932.73	2192.27	3342.03	2963.99	2285.4	1362.28	2632.93	2869.12	1440.4	1227.49	1846.67	1854.25	1766.28	1772.11	1341.73	2071.35	1005.75	1241.62	1736.49	1813.76	1567.03	1975.03	2042.88	1874.67	1871.43	1989.46	2027.59	2329.54	1845.72	1995.93	2187.76	1998.41	2400.09	3111.52
Smp_342690	666.302	-0.371641	0.237691	-1.56355	0.117923	0.170074	111.905	919.447	771.487	716.265	123.261	728.556	1160.17	1362.69	500.124	952.703	758.254	833.11	967.148	669.86	623.416	756.125	940.126	638.879	538.298	579.512	675.185	619.212	578.525	727.847	516.603	393.978	371.815	714.764	597.337	574.887	674.944	814.97	582.342	863.265	806.27	601.044	597.366	844.634	864.403	928.208	978.97	778.945	583.104
Smp_342680	53.4117	-0.816693	0.45847	-1.78134	0.0748563	0.113859	31.6713	99.3997	138.344	189.372	6.32105	39.5596	72.5104	31.088	124.291	89.4324	131.641	89.9039	113.892	22.5163	23.811	6.75111	6.96389	19.8918	11.7719	31.2565	13.6677	12.4936	25.3739	38.2639	54.8993	20.8001	13.3987	22.8194	40.0943	74.9517	93.5366	70.9009	60.4246	107.31	85.3931	86.6835	45.3925	29.4772	19.1785	16.6427	12.9817	24.2608	33.1186
Smp_342670	1423.73	3.74176	0.305772	12.2371	1.96988e-34	4.38763e-33	2402.8	915.471	1131.68	991.95	2692.77	2574.67	1980.85	715.023	396.548	173.896	224.668	179.808	195.11	194.203	178.943	162.027	174.097	461.022	431.281	844.77	645.116	773.82	657.691	472.477	1063.4	998.404	1230.45	825.917	742.084	319.124	377.511	130.115	175.231	345.853	443.647	382.326	860.642	1096.32	928.788	319.993	355.85	271.201	234.002
Smp_342660	26.1847	-0.852756	0.68216	-1.25008	0.21127	0.282421	6.33426	62.6218	46.1147	39.9356	2.10702	125.272	164.796	62.1759	0	24.8423	19.3074	39.5577	51.3447	6.33271	13.7094	0	22.6327	9.36086	11.7719	13.5163	12.7565	21.0829	14.2094	4.15912	3.29396	19.5766	11.1656	24.2917	14.9504	28.5898	24.8982	36.6191	7.55308	35.5422	35.746	50.5175	39.9454	15.8723	13.6989	6.05189	6.10902	5.19875	7.05806
Smp_342650	37.3938	2.681	0.696527	3.8491	0.000118553	0.000301566	8.44568	168.979	142.083	128.825	2.10702	0	0	0	0	7.4527	10.5313	16.7821	19.6043	14.0727	12.9878	0	3.48195	22.232	4.2807	21.964	20.9571	12.4936	19.2842	18.3001	65.3302	1.22353	8.93248	11.7778	19.7074	20.8628	21.5336	11.687	37.7654	46.4783	38.9234	29.8513	25.4198	13.6048	13.6989	39.3373	40.4722	66.7172	38.5479
Smp_342640	389.818	4.45091	0.389921	11.4149	3.52274e-30	6.10587e-29	8.44568	71.5678	53.5928	54.1064	16.8561	59.3394	184.572	5.18133	20.7152	12.4212	29.8387	23.9744	12.136	38.6999	82.2563	13.5022	12.1868	57.3353	101.667	93.7694	94.7627	87.455	81.1964	50.7413	74.1141	42.8237	44.6624	132.5	132.515	104.314	131.22	17.92	33.2336	241.96	145.367	278.995	65.3652	55.5531	47.9463	183.07	195.488	189.754	163.964
Smp_342630	1952.19	0.548769	0.354243	1.54913	0.12135	0.17429	3917.74	2106.28	2036.53	2309.83	2807.6	1780.18	1341.44	2595.85	2580.52	3235.71	3749.14	3707.64	3192.71	1274.28	521.678	3422.81	3703.05	936.086	969.579	1463.14	1732.15	2172.32	1231.14	642.169	1845.17	856.474	1121.03	2237.04	1725.41	1106.5	1458.23	2289.09	919.965	1188.61	1639.55	1276.14	2106.21	1597.43	1584.97	1523.56	1628.82	1674.86	2133.71
Smp_342620	3856.44	-1.02524	0.302999	-3.38365	0.000715294	0.00162116	6751.27	2777.23	2643.5	3112.4	5771.12	4041.67	1651.26	1533.67	5057.47	4567.26	4426.66	3658.49	3527.85	2345.21	1142.21	8695.43	8488.99	3742	3244.77	6239.47	4222.41	4350.1	3727.93	4756.38	9531.07	4544.21	6689.31	5245.53	6320.63	2702.9	3020.76	2865.64	1986.46	1416.9	1933.86	1400.14	4991.36	4666.46	4219.27	2078.82	2128.99	2189.54	3282
Smp_342610	2338.57	-0.316383	0.259744	-1.21806	0.223202	0.296532	2126.2	2428.33	2230.96	2401.29	2229.22	1994.46	1802.87	3865.27	2565.73	5085.22	5360.43	2879.32	2409.47	2249.52	1461.13	5367.13	5980.24	1597.2	2013	2175.28	2474.77	2411.26	1910.15	1136.27	2346.95	1304.29	1397.93	2146.5	2176.64	2107.15	1918.51	1953.28	2071.05	2002.67	2096.7	2222.2	1617.79	2251.6	2113.75	2310.31	2242.01	2201.67	2284.1
Smp_342600	1055.32	-2.70616	0.290626	-9.31148	1.26061e-20	1.24888e-19	28.5042	63.6158	44.8684	36.0709	77.9597	428.562	777.838	787.562	218.989	173.896	200.095	1084.84	1114.65	2017.32	3923.05	351.058	595.413	1889.72	1910.26	1123.54	1464.27	1146.28	1947.7	1289.33	674.164	593.414	780.476	413.694	350.655	1924.02	2152.01	1833.29	1950.96	2321.18	2392.99	2567.21	1488.87	1487.46	2337.04	2059.91	1902.96	1540.56	1316.06
Smp_342590	423.386	2.98295	0.227445	13.1151	2.69892e-39	7.87646e-38	91.8468	507.932	466.133	501.128	58.9965	164.832	204.347	300.517	411.345	498.089	624.857	109.083	103.623	109.063	54.116	567.093	602.377	77.2271	53.5088	130.095	71.0721	82.7699	73.0768	75.6961	110.348	51.3885	73.693	122.931	123.001	96.5872	104.976	85.7043	89.8817	561.157	611.653	566.026	895.141	778.877	835.635	620.318	603.265	568.396	573.332
Smp_342580	196.957	3.62452	0.387226	9.3602	7.95822e-21	7.9574e-20	11.6128	26.8379	17.4488	33.4944	0	13.1865	32.9593	10.3627	35.5118	44.7162	26.3283	89.9039	110.158	24.6272	24.5326	27.0045	57.4521	83.0776	107.018	70.1159	70.1609	63.2487	78.1516	94.828	143.287	47.7178	36.8465	70.6667	81.5477	88.8602	87.4802	106.741	38.5207	65.6164	58.3851	59.7026	14.5256	4.53495	10.9591	48.4151	58.7993	69.3166	87.9543
Smp_342570	961.663	-0.941234	0.237545	-3.96234	7.42199e-05	0.000193	1134.89	1283.25	1402.14	1364.25	692.155	471.419	477.909	751.293	825.649	1052.07	1074.19	1747.73	1567.41	971.719	748.965	418.569	640.678	561.652	666.719	680.04	745.345	858.152	529.807	467.486	1027.72	326.684	430.992	968.722	980.611	1401.67	1676.26	1227.13	1009.09	1901.51	2032.36	1682	1109.39	1396.76	1228.79	1103.71	1078.24	1168.85	1130.38
Smp_342560	225.355	-0.935746	0.421645	-2.21928	0.0264679	0.0446384	3.16713	5.96398	0	5.15299	1.05351	3.29663	6.59185	0	0	7.4527	3.51044	8.39103	9.3354	5.62907	12.2663	13.5022	5.22292	4.68043	0	1.68954	0.91118	4.68509	0	7.48642	5.48993	0	4.46624	2.94444	2.71826	40.1803	46.4318	8.57043	6.79777	203.684	244.661	179.108	748.069	1125.8	926.048	9.07783	9.16352	6.93166	7.60099
Smp_342550	617.456	-0.623417	0.27402	-2.27507	0.0229014	0.0392243	244.925	400.581	362.686	351.691	130.635	395.596	296.633	279.792	2050.81	827.249	1118.07	1323.39	1620.63	821.141	795.865	1289.46	1344.03	395.496	297.509	411.403	383.607	595.787	314.636	362.676	454.566	494.308	612.992	549.139	695.194	783.516	742.236	1541.9	713.011	658.898	634.292	638.358	323.195	360.528	347.953	847.264	793.408	820.535	721.008
Smp_342540	398.732	-0.751331	0.35681	-2.10569	0.0352314	0.0580441	162.579	1114.27	820.094	1209.66	77.9597	118.679	230.715	129.533	171.64	552.742	554.649	362.013	428.495	414.441	290.783	492.831	833.926	348.692	261.123	379.302	293.4	367.779	327.831	277.83	660.988	193.318	137.337	306.958	428.805	471.346	408.465	369.308	598.959	728.615	685.925	521.249	116.205	88.4315	117.811	719.418	736.9	713.961	765.528
Smp_342530	63.4983	-1.98264	0.90555	-2.18943	0.0285653	0.0479503	122.462	481.095	421.264	354.268	24.2307	49.4495	118.653	72.5386	221.949	43.4741	33.3491	92.3014	74.6832	4.92544	4.32928	94.5156	97.4945	115.841	96.3158	76.874	90.2068	24.2063	40.5982	222.097	144.934	15.9059	50.2452	7.36111	21.7461	29.3625	35.665	56.8765	3.77654	20.5051	20.6532	17.796	0	2.26747	6.84947	7.56486	6.10902	8.66458	2.17171
Smp_342520	412.792	1.42131	0.455603	3.11962	0.00181084	0.00384847	90.7911	191.841	143.33	184.219	153.812	669.217	771.247	238.341	106.535	77.0112	84.2504	161.827	186.708	74.5852	196.982	40.5067	52.2292	913.854	1148.3	669.902	724.388	545.032	2265.38	998.19	366.178	1349.56	618.574	351.861	336.384	215.583	189.765	242.31	101.967	123.031	112.798	153.849	214.253	180.264	101.372	59.7624	53.4539	61.5185	55.3786
Smp_342510	98.8125	0.861925	0.481075	1.79166	0.0731867	0.111758	2.11142	30.8139	2.49269	28.3414	1.05351	52.7461	42.847	88.0826	29.5932	33.5371	70.2087	73.1219	59.7466	119.618	125.549	20.2533	31.3375	26.9125	53.5088	37.1699	52.8485	40.6041	59.8824	25.7866	58.1933	11.0118	20.0981	79.5	51.6469	170.766	170.923	94.2748	111.786	119.613	104.855	131.46	163.413	81.629	65.7549	83.9699	83.999	103.108	106.957
Smp_342500	384.238	2.1503	0.326339	6.58917	4.42299e-11	2.14379e-10	176.304	1098.37	1049.42	1085.99	321.32	184.612	131.837	103.627	213.071	283.202	277.324	170.218	159.635	155.503	130.6	1687.78	1881.99	118.181	46.0175	134.318	98.4075	75.7423	133.974	111.465	351.356	66.0709	66.9936	153.847	223.577	128.268	139.968	148.814	240.188	464.099	496.869	374.289	450.294	434.221	523.299	324.532	390.977	309.325	464.746
Smp_342490	378.683	0.234514	0.312792	0.749745	0.453408	0.540154	124.574	279.313	215.617	215.137	292.875	332.96	280.154	119.171	88.7795	78.2533	59.6774	146.244	131.629	384.888	390.356	54.0089	121.868	643.559	680.631	571.064	603.201	566.115	812.979	684.592	594.011	555.485	547.115	489.514	440.358	391.758	392.315	145.697	440.345	407.368	405.121	470.158	441.215	515.85	491.792	466.752	424.577	410.701	464.203
Smp_342480	1834.97	1.51212	0.33426	4.52379	6.07428e-06	1.80755e-05	538.412	2044.65	1855.81	2000.65	759.58	3168.07	2092.91	1585.49	745.747	770.112	793.358	1082.44	960.613	956.239	1041.19	486.08	478.768	1037.89	815.473	987.536	1004.12	1244.67	756.142	545.677	1391.7	699.862	771.543	1115.21	1082.55	1376.95	1313.55	716.021	1037.04	1453.13	1506.49	1927.13	2224.23	1228.97	967.145	1032.6	953.006	993.827	1843.24
Smp_342470	630.114	-3.09884	0.33938	-9.13089	6.79379e-20	6.36606e-19	38.0056	216.691	271.703	283.414	51.6219	408.783	1054.7	487.045	532.677	757.691	621.347	690.462	768.304	1071.63	1655.23	202.533	295.965	439.96	651.737	405.489	743.523	500.524	525.747	416.744	466.095	297.319	173.067	532.944	337.064	732.518	1024.19	1153.11	1267.41	1778.48	1593.08	1934.02	958.69	708.585	1053.45	1161.96	1170.64	1036.28	995.73
Smp_342460	234.075	-1.92504	0.71741	-2.68332	0.00728959	0.0138651	329.382	1335.93	1523.03	1583.25	32.6588	13.1865	32.9593	56.9946	334.403	298.108	291.366	1770.51	1577.68	37.9962	32.4696	378.062	595.413	193.068	86.6842	145.3	116.631	46.07	62.9272	93.1644	113.642	59.9532	56.9446	39.0139	53.006	46.3619	42.3943	1044.03	41.5419	49.2123	78.6411	74.0541	10.8942	9.06989	13.6989	43.1197	40.4722	64.9843	48.8635
Smp_342450	525.066	3.91383	0.343214	11.4035	4.01802e-30	6.9395e-29	98.1811	143.136	115.91	163.607	38.9798	59.3394	131.837	88.0826	213.071	340.34	382.637	281.699	256.724	113.285	138.537	33.7556	76.6028	52.6548	43.8772	58.2891	88.3845	111.661	42.6281	47.414	108.152	20.8001	46.8955	118.514	107.371	184.675	259.749	176.863	184.295	232.391	231.952	277.272	54.471	91.8327	72.6043	198.199	170.289	229.611	222.6
Smp_342440	249.559	4.19352	0.616222	6.8052	1.00909e-11	5.16213e-11	6.33426	60.6338	32.4049	59.2593	10.5351	0	6.59185	10.3627	0	29.8108	14.0417	22.7757	10.2689	44.329	37.5204	13.5022	0	26.9125	13.9123	37.1699	13.6677	35.919	23.344	14.141	63.1342	26.9178	15.6318	47.8472	48.2491	78.0425	67.9654	8.57043	75.5308	57.4143	65.1371	87.2576	88.9693	61.2218	54.7957	59.0059	64.1447	62.385	190.568
Smp_342430	288.069	1.33919	1.99165	0.672404	0.501327	0.587134	0	27.8319	12.4634	9.01773	108.511	3026.31	12471.8	279.792	0	0	0	0	0	0	2.16464	0	0	8.19075	12.8421	5.06862	13.6677	7.80848	12.1795	6.6546	0.548993	3.6706	0	11.0417	9.5139	1.5454	2.01877	1.55826	0.755308	0	3.97177	10.3331	14.5256	4.53495	16.4387	6.05189	9.16352	0	3.25757
Smp_342420	398.5	-3.25839	0.41488	-7.85383	4.03536e-15	2.73608e-14	276.596	399.587	482.335	530.758	61.1035	178.018	217.531	165.802	263.379	802.407	882.874	326.052	452.767	439.771	450.966	459.076	647.642	349.862	252.561	403.8	148.522	161.636	262.873	718.697	513.309	419.672	433.225	178.875	358.81	505.344	506.713	779.91	507.567	757.322	803.49	792.207	459.372	300.44	267.129	621.831	561.266	760.75	1196.61
Smp_342410	170.384	9.18421	1.12423	8.16935	3.10065e-16	2.28458e-15	0	13.916	13.7098	11.5942	0	3.29663	0	0	0	4.96846	3.51044	1.19872	1.86708	7.73998	12.9878	6.75111	1.74097	0	0	0	0.91118	0	0	0	4.94094	0	1.11656	3.68056	3.39782	3.86349	0.672925	0.77913	15.1062	2.05051	5.56048	2.29625	7.2628	3.40121	10.9591	24.2075	21.3816	36.3912	43.4342
Smp_342400	2473.49	-0.0409467	0.233383	-0.175449	0.860727	0.900312	2095.59	1974.08	2176.12	2067.64	2357.75	1730.73	1944.6	2720.2	5368.2	4018.25	3972.06	6887.84	5850.5	1736.57	2490.78	3591.59	3478.46	2141.3	2614.44	2214.14	2940.38	2676.75	2259.29	2155.26	1873.71	2329.61	1739.6	2547.68	2194.31	2410.04	2241.51	5197.58	1964.56	1966.44	1798.02	2107.39	2242.39	1762.96	1950.73	1771.69	1759.4	1833.42	1769.94
Smp_342390	10.1212	-0.13573	1.09362	-0.124111	0.901227	0.933403	2.11142	10.934	6.23172	12.8825	2.10702	3.29663	26.3674	36.2693	0	0	10.5313	5.9936	5.60124	4.2218	8.65855	13.5022	3.48195	5.85054	6.42105	4.22385	8.20062	11.7127	19.2842	11.6455	6.58792	17.1295	2.23312	6.625	7.47521	8.49968	5.3834	7.01217	6.79777	6.83504	8.34072	11.4813	0	2.26747	2.73979	15.8862	18.327	12.9969	8.14392
Smp_342380	22.4189	-2.1315	0.925138	-2.30398	0.0212239	0.0367147	0	0	3.73903	1.28825	0	102.196	72.5104	62.1759	11.8373	7.4527	1.75522	32.3654	12.136	16.8872	27.4188	0	0	31.5929	25.6842	38.0146	52.8485	39.0424	65.9721	63.2187	54.3503	72.1885	66.9936	86.125	89.0229	39.4076	31.6275	23.3739	21.9039	5.46803	13.1068	25.8328	0	2.26747	2.73979	1.51297	1.52725	7.79812	5.42928
Smp_342370	39.7711	-0.590305	0.726644	-0.812371	0.416579	0.503083	8.44568	18.8859	27.4196	24.4767	16.8561	13.1865	19.7756	41.4506	17.7559	0	5.26565	7.19232	8.40186	180.13	43.2928	33.7556	24.3736	23.4021	12.8421	13.5163	10.023	16.3978	5.07478	10.8137	45.5664	67.2944	60.2943	56.6805	54.3651	48.68	37.6838	14.8035	123.115	45.7948	71.0947	49.3694	19.9727	27.2097	32.8774	112.716	78.6536	99.6426	71.6665
Smp_342360	235.168	1.41953	0.335936	4.22561	2.38299e-05	6.6195e-05	162.579	438.353	403.815	383.897	135.903	89.0091	95.5818	31.088	41.4304	9.93693	36.8596	134.257	164.303	106.952	188.324	47.2578	50.4882	260.934	187.281	187.539	229.617	170.225	282.158	221.265	321.71	376.849	168.601	150.167	138.631	115.905	120.454	172.967	188.072	226.923	252.605	317.457	308.669	410.413	264.389	306.377	331.414	289.397	268.206
Smp_342350	1264.07	-0.433662	0.405707	-1.0689	0.285113	0.366034	2383.79	672.936	573.318	769.083	1825.73	2637.31	2053.36	1041.45	582.985	283.202	602.04	562.199	649.744	1375.6	1904.16	526.587	440.466	1488.38	1271.37	1174.23	1142.62	1329	1870.56	1120.47	936.033	3071.07	2307.93	969.458	868.483	1376.17	1094.85	855.485	1767.42	1732	1763.07	1673.97	1111.21	3131.38	3313.77	1755.8	1828.12	1666.2	540.213
Smp_342340	443.14	-1.1358	0.812347	-1.39817	0.162061	0.224455	93.9582	352.869	358.947	352.98	63.2105	5363.62	7297.18	9979.24	0	12.4212	3.51044	1.19872	1.86708	64.7343	88.0286	13.5022	3.48195	18.7217	44.9474	12.6715	20.046	24.9871	36.5384	4.15912	9.33288	6.11767	7.81592	13.25	12.2322	23.1809	39.7026	2.33739	105.743	12.9866	13.504	24.1106	21.7884	3.40121	27.3979	25.7205	23.6724	31.1925	14.1161
Smp_342330	5467.39	0.849258	0.298403	2.84601	0.00442707	0.00877533	6722.76	9145.77	10140.3	9719.82	6285.23	4984.51	3780.43	4559.57	16823.7	16069.3	16707.9	9461.49	9957.14	2926.41	1906.32	9552.82	10101.1	4188.98	4048.47	4265.24	3735.84	3046.09	5133.65	5981.65	4844.87	4536.87	5399.69	3104.92	4222.13	3040.57	3378.76	10958.5	2597.5	3865.21	3694.15	2989.15	2206.08	3937.47	3713.78	3296.01	3411.12	2863.64	2248.26
Smp_342320	25.7786	-0.55586	0.650593	-0.854389	0.392889	0.478831	13.7242	67.5918	62.3172	91.4655	15.8026	42.8562	42.847	25.9066	5.91863	7.4527	17.5522	26.3718	54.1453	7.73998	7.21546	87.7645	174.097	8.19075	8.5614	5.06862	2.73354	10.9319	10.1496	1.66365	6.58792	8.56474	2.23312	5.88889	5.43651	14.6813	16.1502	17.1409	9.819	38.9597	32.9657	23.5366	47.2082	66.8905	65.7549	10.5908	9.16352	28.5931	9.7727
Smp_342310	92.2167	-1.58151	0.691061	-2.28853	0.0221068	0.0380516	9.50139	38.7659	72.2879	34.7827	6.32105	16.4832	46.143	5.18133	5.91863	4.96846	7.02087	26.3718	4.6677	61.2162	103.903	0	10.4458	56.1652	31.0351	52.3757	30.9801	31.2339	45.673	54.9004	211.362	20.8001	37.963	27.2361	38.0556	102.769	113.051	8.57043	173.721	264.516	238.306	216.422	72.628	68.0242	54.7957	180.8	179.452	216.614	329.014
Smp_342300	13.1393	4.20117	2.33604	1.79842	0.0721107	0.110202	4.22284	30.8139	39.883	54.1064	1.05351	36.263	6.59185	5.18133	32.5525	106.822	52.6565	100.692	72.8161	0.703634	0	0	26.1146	4.68043	4.2807	2.53431	0	0.780848	0	3.3273	8.78389	6.11767	0	2.20833	0	0	0.672925	82.5878	0.755308	0	0	2.29625	3.6314	0	0	0	0	0	0
Smp_342290	2823.83	-0.0481701	0.292183	-0.164863	0.869052	0.906932	2408.08	3253.35	3618.14	3853.15	3765.24	1941.72	1601.82	3170.97	2802.47	2704.09	2439.75	1632.66	1356.43	2889.12	1095.31	2605.93	2801.23	1408.81	1078.74	2096.72	1725.78	1794.39	1305.23	1463.18	2668.11	1515.96	1941.7	2381.32	1946.27	2219.96	2614.99	1037.02	1951.72	2029.32	2669.83	2351.94	4234.21	4545.15	4134.34	2369.31	2461.17	2718.08	3671.82
Smp_342280	61.1524	-2.93502	0.916338	-3.20299	0.00136011	0.00294944	0	25.8439	29.9122	46.3769	2.10702	52.7461	19.7756	31.088	142.047	354.003	245.73	73.1219	89.6199	68.9561	58.4452	54.0089	146.242	24.5723	7.49123	32.1012	17.3124	38.2616	22.329	5.82277	42.2725	25.6942	12.2822	78.0278	60.4812	53.3161	54.5069	131.673	64.9565	135.334	115.976	138.349	43.5768	9.06989	35.6172	167.94	143.562	114.372	105.328
Smp_342270	180.631	2.04839	0.537993	3.80746	0.000140402	0.000352973	80.234	129.22	125.881	157.166	66.3711	52.7461	92.2859	56.9946	106.535	177.623	164.99	152.237	126.028	49.958	40.4066	175.529	248.959	112.33	41.7368	185.849	63.7826	54.6594	93.3759	62.3869	297.554	12.2353	21.2146	24.2917	76.1112	73.4063	154.1	124.661	74.0202	392.331	376.524	331.808	94.4165	158.723	156.168	76.4051	105.381	124.77	268.206
Smp_342260	655.409	1.46965	0.244054	6.02184	1.72443e-09	7.30563e-09	297.71	369.767	340.252	333.656	222.29	398.893	428.47	487.045	757.585	669.501	573.956	359.616	477.039	463.695	400.458	769.627	689.425	1077.67	948.175	867.578	845.575	542.689	1541.72	1316.78	923.407	604.426	615.225	426.944	633.354	434.256	428.653	563.311	589.896	484.604	426.171	458.676	635.495	573.671	515.08	407.746	418.468	395.971	443.029
Smp_342250	1105.02	-0.0886172	0.189752	-0.467017	0.640488	0.716426	819.231	1491	1432.05	1579.39	926.034	1087.89	1301.89	1191.71	787.178	1356.39	1204.08	1255.06	1149.19	1305.95	1394.03	1127.44	1061.99	947.787	1191.1	945.297	1231	1157.22	768.321	755.297	1100.18	938.451	1021.65	1423.64	998.959	1055.51	1174.93	915.478	1281	1442.88	1065.23	1193.48	1000.45	1028.3	1009.61	1142.29	1111.08	1145.46	917.548
Smp_342240	1924.73	0.0859593	0.198719	0.432568	0.665329	0.737655	1229.9	1384.64	1302.43	1257.33	1665.6	2284.57	1885.27	948.183	1855.49	1319.13	1193.55	1905.96	1774.66	2040.54	1562.87	1674.28	1821.06	1759.84	1841.77	2389.85	2066.56	1964.61	1660.47	1659.49	1761.17	1519.63	1857.96	1903.58	1746.48	2209.92	2221.33	1345.56	1515.9	1423.06	1655.43	1609.67	2275.07	1710.81	1756.2	1217.94	1216.46	1433.12	1557.66
Smp_342230	121.84	-6.00415	0.473933	-12.6688	8.80939e-37	2.24027e-35	98.1811	216.691	241.791	301.45	12.6421	19.7798	65.9185	51.8133	59.1863	44.7162	56.167	95.8975	144.699	139.32	244.604	27.0045	24.3736	182.537	231.158	139.387	118.453	160.074	209.081	150.56	133.954	168.848	163.018	124.403	207.947	361.623	257.057	196.341	192.604	276.136	228.377	229.625	108.942	88.4315	68.4947	180.8	152.725	117.838	117.272
Smp_342220	1320.04	0.465387	0.164975	2.82096	0.00478797	0.00941751	206.919	536.758	463.64	461.192	586.804	1107.67	1173.35	896.37	997.289	940.282	917.979	1319.79	1163.19	2565.45	2027.54	769.627	752.1	1409.98	1915.61	1287.43	1651.97	1342.28	1612.76	2285.85	1784.78	1389.94	1559.83	2212.01	2024.42	1396.26	1495.91	1298.03	2021.2	1165.37	952.034	1043.65	559.236	611.084	472.613	1689.23	1744.12	1586.48	1433.33
Smp_342210	15.9199	2.98022	1.26196	2.36159	0.0181969	0.031875	22.1699	86.4777	108.432	119.807	5.26754	13.1865	13.1837	0	23.6745	13.6633	29.8387	35.9616	33.6075	0.703634	0	54.0089	41.7834	9.36086	5.35088	4.22385	1.82236	3.12339	1.01496	15.8047	13.1758	8.56474	7.81592	0	2.03869	3.09079	2.01877	71.68	0.755308	1.36701	4.76613	0	0	0	0	7.56486	1.52725	1.73292	2.17171
Smp_342200	428.14	3.97958	0.332022	11.9859	4.21249e-33	8.91153e-32	19.0028	37.7719	34.8976	45.0886	3.16053	39.5596	65.9185	0	5.91863	12.4212	24.573	41.9552	37.3416	127.358	190.488	47.2578	62.675	128.712	131.632	81.0979	87.4733	80.4273	163.408	103.978	61.4872	96.6592	79.2758	66.25	76.1112	152.994	125.164	40.5148	122.36	105.943	104.458	103.905	94.4165	191.601	180.826	111.203	109.962	93.5774	130.303
Smp_342190	48.0976	3.43333	0.575205	5.96889	2.3888e-09	9.97634e-09	24.2813	76.5378	47.3611	52.8181	9.48158	46.1529	32.9593	51.8133	68.0643	105.58	68.4535	95.8975	89.6199	13.369	19.4817	141.773	167.133	5.85054	13.9123	10.1372	11.8453	3.90424	24.3589	17.4683	21.9597	24.4707	10.049	12.5139	10.1935	12.3632	10.7668	56.8765	22.6592	51.2628	40.1149	32.1475	3.6314	11.3374	5.47957	55.2235	62.6174	56.3198	65.6943
Smp_342180	717.71	0.471589	0.316294	1.49099	0.135965	0.192598	1330.2	670.948	645.606	629.953	1318.99	880.201	880.012	1279.79	1316.9	1022.26	944.307	1129.19	1106.25	739.52	851.424	1093.68	823.48	276.145	614.28	329.46	646.027	593.444	574.465	459.999	640.126	595.861	531.483	1100.49	585.784	401.803	594.866	1795.12	661.65	380.028	367.786	465.565	301.406	374.133	342.473	611.241	639.156	694.899	735.667
Smp_342170	4448.59	0.616561	0.268738	2.29428	0.0217742	0.0375525	3623.2	3462.09	3661.76	3031.24	4531.14	4668.03	4924.11	5735.73	6519.37	6598.12	6327.56	8990.39	7253.61	4684.09	4568.83	5866.72	6323.21	3044.62	5668.72	2675.39	5196.46	4239.22	3496.52	4003.57	3495.44	3855.36	4066.51	7266.15	4440.95	2743.85	3549.68	9467.99	3156.43	2269.23	2449	2335.29	3197.45	3362.66	3627.48	3147.74	3152.25	3664.25	4046.44
Smp_342160	1670.59	0.330949	0.268305	1.23348	0.217396	0.289812	462.401	1948.23	2073.92	2025.12	613.142	1529.64	1707.29	1471.5	3062.89	2307.85	2767.98	4812.86	3826.58	1453	917.085	2187.36	2125.73	1242.65	1604.19	1524.81	1851.52	1746.76	1004.81	1161.23	2250.32	608.097	629.74	2375.43	1499.8	1106.5	1415.16	2974.72	1810.47	1399.82	1339.68	1376.6	1750.34	1335.54	1175.37	1087.07	1170.64	1172.32	1568.52
Smp_342150	1160.11	3.5728	0.39082	9.14181	6.14158e-20	5.80544e-19	756.944	431.395	327.788	347.827	380.317	72.526	220.827	51.8133	168.681	53.411	91.2713	286.494	379.017	270.899	443.751	168.778	135.796	986.4	1369.82	530.515	1015.97	736.34	1584.35	732.838	300.299	597.085	395.262	431.361	309.881	447.392	343.865	356.842	404.09	298.008	287.556	341.568	314.116	261.893	343.843	222.407	245.888	282.465	278.522
Smp_342140	43.1624	1.79212	0.910847	1.96753	0.049122	0.0781645	20.0585	3.97599	9.97075	10.306	9.48158	59.3394	56.0307	41.4506	0	0	10.5313	3.59616	11.2025	46.4399	62.053	0	0	33.9331	63.1403	41.3937	76.5391	42.9466	46.688	51.5731	62.0362	15.9059	34.6134	107.472	56.4038	22.4082	71.33	3.11652	77.7967	23.2391	15.0927	17.2219	0	9.06989	2.73979	34.0419	22.1452	22.5279	22.803
Smp_342130	5166.59	0.124948	0.363094	0.34412	0.730756	0.794845	6741.77	5095.23	4479.36	3992.28	5258.06	1707.66	1166.76	3683.92	23576.9	23247.4	20923.9	9817.51	7931.36	3577.28	1168.9	19990	21363.5	2285.22	1642.72	3293.76	2868.4	3002.36	2226.81	1742.67	5037.01	1518.41	1737.37	3222.69	3573.15	3293.24	3632.45	5314.45	2570.31	2554.94	3371.64	3136.68	4110.75	2771.99	3085	3343.67	3519.56	3337.6	3378.64
Smp_342120	48.2843	1.26032	4.75457	0.265076	0.790951	0.844186	46.4513	839.927	944.729	797.425	7.37456	0	0	0	2.95932	6.21058	0	7.19232	5.60124	0	0	13.5022	3.48195	0	2.14035	0	0	0.780848	0	0	0	0	0	0	1.35913	0	0.672925	14.8035	0	0	0	0	0	0	0	0	0	0	0
Smp_342110	695.325	-6.22305	0.526568	-11.8181	3.14623e-32	6.20852e-31	272.373	277.325	282.92	409.662	116.939	435.156	402.103	637.303	1062.39	1478.12	1651.66	2034.23	1949.23	711.374	498.588	4158.69	4249.72	442.301	210.824	485.743	173.124	530.977	351.175	232.911	544.052	488.19	472.305	345.972	646.266	866.194	1014.77	1687.6	521.918	1120.95	1034.65	1153.29	277.802	163.258	167.127	779.937	717.809	720.026	1194.44
Smp_342100	415.962	0.845224	0.301709	2.80146	0.00508726	0.00995766	334.66	333.983	304.108	374.88	473.025	408.783	553.715	295.336	233.786	319.224	312.429	225.359	239.92	567.833	564.249	384.813	438.725	294.867	218.316	389.439	187.703	231.131	299.412	464.99	466.095	255.719	351.716	273.097	500.159	207.856	285.993	207.249	459.983	332.866	347.927	426.529	599.181	464.832	431.516	425.145	425.34	486.949	425.112
Smp_342090	642.588	-2.33378	0.320603	-7.27935	3.35433e-13	1.98171e-12	267.095	407.539	385.12	394.203	55.836	402.189	313.113	274.61	677.683	944.008	944.307	1231.08	1167.86	633.974	432.206	1012.67	1149.04	482.084	613.21	462.934	369.028	424.781	270.993	370.994	758.709	321.79	276.907	357.014	413.855	1136.64	1115.04	870.289	543.822	959.639	932.572	1082.68	370.403	250.556	252.06	943.338	916.352	986.029	1393.15
Smp_342080	4078.03	-6.46091	0.357353	-18.0799	4.58574e-73	7.16633e-71	2249.72	4978.93	5267.05	5338.49	463.544	1737.33	1516.13	1217.61	10342.8	16224.5	15230	5427.8	4948.7	3608.94	1679.76	22562.2	25682.8	2082.79	1379.46	2492.07	1167.22	1716.3	1593.48	2418.95	6156.96	1522.08	2108.07	2226	3738.96	5645.33	6474.21	4758.15	3315.8	6091.39	5591.86	6408.84	1586.92	783.412	823.306	4199.25	3989.95	3292.54	5862.53
Smp_342070	2945.2	1.75955	0.313073	5.62025	1.90683e-08	7.34898e-08	2348.96	2471.08	2768.13	2932.05	2022.74	2301.05	1595.23	3316.05	5868.32	6813.01	6792.69	2372.27	2092.06	1888.55	912.756	5056.58	5313.45	972.359	569.333	1616.04	989.542	1259.51	1082.96	916.671	3156.71	895.627	1469.39	1895.49	2085.58	1516.03	1708.56	1694.61	1572.55	1827.01	2056.19	2133.22	3669.53	3412.55	3417.88	1958.54	1973.98	1862.88	2706.49
Smp_342060	99.8057	-4.15506	0.585226	-7.09993	1.24824e-12	6.97471e-12	28.5042	244.523	241.791	304.026	3.16053	6.59327	39.5511	10.3627	53.2677	139.117	117.6	103.09	120.427	34.4781	27.4188	60.76	160.17	134.562	99.5263	92.0799	101.141	99.1677	131.944	98.1553	399.118	72.1885	42.4293	39.75	82.2273	188.538	161.502	104.403	108.764	336.284	283.187	175.663	25.4198	31.7446	60.2753	151.297	132.871	147.298	181.338
Smp_342050	1395.42	-6.40346	0.410833	-15.5865	8.98713e-55	6.30988e-53	2026.96	1406.51	1584.1	1587.12	5874.37	1664.8	1769.91	1766.83	366.955	629.753	789.848	509.456	605.868	1499.44	2114.13	1924.07	1902.88	3266.94	3043.58	2015.62	2573.17	1867.79	2219.71	3480.36	1835.83	2904.67	2473.18	1999.28	2381.19	1818.16	1424.58	815.75	1393.54	856.43	1119.25	892.094	323.195	307.243	438.366	1419.92	1527.25	1973.79	1512.05
Smp_342040	277.897	-1.95524	0.445528	-4.38858	1.14093e-05	3.29198e-05	59.1198	192.835	226.835	276.973	9.48158	56.0428	42.847	20.7253	186.437	224.823	170.256	278.103	256.724	712.781	505.804	67.5111	71.3799	184.877	233.298	143.611	183.147	239.72	74.0918	102.314	166.894	30.5884	20.0981	116.306	72.0338	577.205	557.182	185.433	665.426	557.056	740.338	507.472	68.9966	62.3555	80.8237	973.597	955.297	1303.15	791.046
Smp_342030	2639.78	0.361319	0.21963	1.64513	0.0999437	0.147211	715.772	1947.24	2014.09	2242.84	506.738	2432.92	1924.82	2036.26	1896.92	2973.63	2710.06	5071.78	5098.06	3688.45	6123.04	1350.22	1196.05	2645.61	2074	2149.94	2986.85	3158.53	3760.41	1965.6	1494.36	3329.24	2614.98	3319.12	2549.05	2419.32	2427.91	5064.35	3546.93	1872.12	1674.9	1929.43	2759.87	1846.86	2801.43	3437.47	3188.14	3152.17	3045.82
Smp_342020	1058.13	0.502054	0.219487	2.2874	0.0221725	0.0381309	338.883	997.973	982.119	963.608	218.076	299.994	207.643	430.05	867.079	894.324	896.916	913.424	814.981	902.059	456.739	1451.49	1633.03	683.343	539.368	860.82	764.48	931.552	963.193	849.293	950.307	479.626	509.151	565.333	759.753	1084.87	1172.24	782.247	829.328	1525.58	1918.37	1300.25	951.427	1122.4	1280.85	1186.17	1078.24	1151.52	2999.13
Smp_342010	177.779	-0.653699	0.755769	-0.864945	0.387069	0.472748	707.326	1475.09	1408.37	1865.38	1050.35	69.2293	72.5104	10.3627	118.373	182.591	110.579	165.423	144.699	18.2945	4.32928	297.049	356.9	51.4847	47.0877	54.0653	39.1808	44.5083	60.8973	42.4231	143.836	11.0118	35.7299	42.6944	56.4038	33.9987	39.7026	130.894	22.6592	43.0607	25.4193	29.8513	21.7884	2.26747	5.47957	9.83432	22.9088	12.9969	38.0049
Smp_342000	250.654	-3.56978	0.768887	-4.64279	3.43743e-06	1.04898e-05	35.8942	250.487	185.705	212.561	53.7289	6.59327	13.1837	10.3627	29.5932	52.1689	35.1044	11.9872	5.60124	573.462	393.964	13.5022	26.1146	35.1032	44.9474	70.1159	45.559	69.4955	69.017	39.9276	273.399	44.0472	139.57	97.1667	214.063	288.989	353.286	7.01217	1009.09	599.433	631.512	473.602	532	367.331	749.332	1258.79	1122.53	1094.34	937.636
Smp_341990	824.561	2.0604	0.338064	6.0947	1.09642e-09	4.7531e-09	179.471	839.927	796.414	789.695	200.167	850.532	1021.74	1414.5	23.6745	311.771	247.486	468.699	435.963	417.959	459.625	202.533	247.218	546.44	744.842	499.259	565.843	519.264	714.529	592.259	329.396	427.014	337.201	429.153	403.661	516.935	416.541	402.81	321.761	824.306	784.028	946.63	867.905	785.68	717.824	825.326	815.554	947.905	915.376
Smp_341980	6367.65	0.835181	0.16106	5.18552	2.15416e-07	7.53491e-07	11812.3	5619.06	5460.23	5382.29	16147.1	5261.43	5474.53	5538.84	1920.6	2571.18	2151.9	2317.12	2651.25	5625.56	5783.19	3672.61	3501.1	7347.1	6610.47	7089.31	6001.94	5742.36	7268.1	7310.91	5550.87	7251.89	7154.92	4705.22	5798.72	5808.37	5388.11	2707.48	5215.4	4999.83	4785.59	5035.11	5628.67	6276.37	5352.17	4600.95	4506.16	4437.13	4449.29
Smp_341970	6.4126	0.0244028	3.54642	0.00688096	0.99451	0.998664	0	0	0	0	0	0	32.9593	0	11.8373	12.4212	10.5313	1.19872	0	0	0.721546	0	20.8917	0	0	0	0	0	0	1.66365	1.09799	0	0	0	0	0	0	0	3.77654	23.2391	31.7742	17.2219	0	10.2036	28.7678	41.6067	29.7815	17.3292	3.80049
Smp_341960	303.344	1.73916	0.463924	3.7488	0.000177686	0.000440645	39.0613	222.655	256.747	276.973	4.21404	98.899	112.061	134.715	59.1863	163.959	82.4952	215.769	219.382	180.13	136.372	0	26.1146	147.434	153.035	97.9933	143.055	178.033	78.1516	35.7685	147.679	37.9296	31.2637	240.708	134.554	371.668	391.642	165.176	208.465	364.991	298.677	479.343	181.57	56.6868	65.7549	202.738	229.088	202.751	243.232
Smp_341950	3884.06	0.147212	0.252882	0.582138	0.560474	0.643811	3746.72	2789.16	3225.54	3126.57	2985.64	4964.73	3790.31	6875.62	5575.35	6502.48	5797.48	4866.8	4454.85	2907.42	1557.82	5988.24	6076	2071.09	2127.51	3106.22	2693.45	3639.53	1822.86	1838.33	3931.34	2317.37	3026.99	3809.37	2903.1	2659.63	2995.19	3437.52	2383.75	3016.99	3294.19	2858.83	5339.98	5699.29	5239.84	2919.28	3007.16	2907.83	2637
Smp_341940	95.3513	-0.472399	0.784319	-0.602305	0.546971	0.631582	9.50139	24.8499	16.2025	25.7649	5.26754	0	39.5511	10.3627	0	11.179	3.51044	46.75	45.7435	65.438	68.5469	40.5067	29.5965	57.3353	36.386	40.5489	67.4273	63.2487	41.6132	3.3273	19.7638	4.89414	5.5828	13.9861	24.4643	64.9066	78.0593	9.34957	144.264	115.512	91.7479	85.5354	72.628	70.2917	76.714	570.39	497.885	538.937	630.882
Smp_341930	1024.88	0.781811	0.944799	0.827488	0.40796	0.494153	2855.7	5284.09	5738.17	6593.25	1372.72	1773.59	566.899	404.144	1985.7	3609.59	3159.39	3668.08	3413.96	11.9618	17.3171	5556.17	6606.99	79.5673	81.3333	108.131	68.3385	42.9466	59.8824	123.942	213.558	64.8473	126.171	46.375	95.139	6.18158	18.169	3379.87	17.3721	10.9361	2.38306	4.5925	0	10.2036	9.58925	8.32134	14.5089	8.66458	7.60099
Smp_341920	2881.87	-0.328815	0.25268	-1.30131	0.193152	0.260939	3930.41	1899.53	1842.1	1989.05	4053.9	9797.6	6829.16	6165.78	3447.6	2845.69	3259.44	4090.03	4251.34	2055.32	2933.08	2308.88	2143.14	2973.24	3314.33	2165.99	3119.88	3126.52	3219.44	2023.83	1435.07	3094.32	2488.81	2471.12	1915.69	2590.86	2392.92	4324.17	1843.71	3128.4	2936.33	2920.26	2334.99	2618.93	3021.98	2521.37	2365.72	2192.14	1468.08
Smp_341910	484.26	-5.48771	0.770754	-7.11992	1.07991e-12	6.04811e-12	12.6685	28.8259	58.5782	82.4478	1.05351	6.59327	0	0	17.7559	211.16	159.725	133.058	210.047	1125.11	1015.94	263.293	442.207	365.073	220.456	180.781	448.301	295.941	173.557	83.1825	642.322	380.519	177.533	349.653	508.994	477.527	405.101	242.31	3315.8	768.942	788.397	457.528	635.495	320.847	336.994	1506.16	1459.29	1658.4	3373.21
Smp_341900	2813.3	-5.78578	0.420989	-13.7433	5.58598e-43	1.9898e-41	785.449	1650.03	2331.91	2821.26	729.028	563.724	280.154	238.341	3770.17	3239.44	3519.21	6061.92	7206	7126.41	7891.55	1714.78	2392.1	2353.09	1255.32	2126.29	990.453	1173.61	1549.84	2309.15	4058.16	2371.21	1864.66	1802	3639.75	2933.16	2983.75	9759.39	9824.29	4163.22	3586.11	4088.48	502.949	602.014	593.164	7066.33	7485.07	8467.89	6223.58
Smp_341890	3328.36	-0.895079	0.237517	-3.76848	0.000164244	0.00040888	2599.16	4487.9	4273.71	4718.85	2639.04	1048.33	649.297	994.815	4332.44	6558.37	7998.53	6747.59	6147.36	4595.43	2801.04	2592.43	2952.69	3106.63	2015.14	3212.66	2363.6	2555.72	3086.48	2905.56	5441.07	2371.21	2321.33	2388.68	3491.6	4672.5	3991.12	5595.71	6330.99	3730.56	3355.35	3134.96	2894.23	3472.64	2883.63	3951.13	4002.93	3283.87	3397.64
Smp_341880	227.929	-2.72119	0.378133	-7.19638	6.18317e-13	3.5512e-12	39.0613	257.445	240.544	327.215	15.8026	65.9327	118.653	46.632	100.617	141.601	126.376	239.744	182.04	583.313	567.857	54.0089	118.386	267.955	140.193	206.124	75.628	156.17	136.004	267.848	373.864	128.471	169.717	168.569	325.511	346.169	380.876	190.108	478.865	274.769	298.677	345.012	236.041	181.398	136.989	472.804	510.866	526.806	684.632
Smp_341870	1726.61	-0.878882	0.233742	-3.76005	0.000169881	0.000422369	323.047	2663.91	2416.66	2291.79	300.25	692.293	1318.37	958.546	1299.14	847.123	984.677	2530.5	2620.45	1589.51	2526.85	1019.42	1061.99	2549.66	2949.4	2029.14	2238.77	1948.22	4365.32	2999.56	1951.67	2083.68	1663.67	1859.42	1772.3	2007.47	2049.73	2210.39	1889.03	2033.42	2000.98	2128.63	2042.66	2090.61	1953.47	1513.73	1536.42	1644.54	1782.43
Smp_341860	2935.54	0.179912	0.233318	0.771101	0.440647	0.527677	3416.28	1793.17	1950.53	1815.14	4067.6	3616.41	3388.21	2585.48	3722.82	3699.02	3575.38	5258.78	4699.44	3130.47	2646.63	2106.35	1713.12	2381.17	3321.82	2383.1	3354.97	3654.37	2332.37	1285.17	2667.56	2651.4	2103.6	3175.58	2153.54	2351.32	3247.54	3270.79	3413.99	2500.94	2593.17	3162.51	2531.09	2022.59	2237.04	2398.82	2335.93	2714.61	3157.13
Smp_341850	11.3496	2.73338	9.98048	0.273873	0.784183	0.83844	0	1.98799	0	10.306	0	296.697	316.409	5.18133	0	0	0	0	0	0	0	0	0	0	0	0	0	0	0	0	0	0	0	0	0	0	0	0	0	0	0	0	0	1.13374	0	0	0	0	0
Smp_341840	465.469	-0.602737	0.385679	-1.5628	0.1181	0.170254	194.251	337.959	398.83	302.738	330.802	247.248	187.868	217.616	121.332	149.054	340.512	238.545	253.923	438.364	717.938	256.542	301.188	693.874	402.386	473.916	571.31	388.862	812.979	794.393	1033.21	490.637	365.115	318.736	458.706	404.894	371.455	259.45	1056.68	781.928	715.713	781.3	975.031	976.147	1071.26	710.34	751.409	718.293	653.685
Smp_341830	2590.13	-0.514086	0.385418	-1.33384	0.182256	0.248086	3250.53	3459.11	3231.77	3117.56	1965.85	1872.49	1539.2	2310.87	3705.06	2866.8	2918.93	3919.81	4328.83	1892.78	3295.3	3625.35	4227.08	3159.29	2810.28	2373.8	2302.55	1717.08	5791.34	4000.25	2284.36	3855.36	3291.62	1460.44	1955.11	1651.26	1578.01	7068.27	2376.95	3168.72	2848.16	1752.61	1461.64	2276.54	2911.02	4193.96	4182.38	3691.98	1961.06
Smp_341820	14.1671	-4.00445	1.84091	-2.17526	0.0296108	0.0495594	5.27855	34.7899	16.2025	29.6297	1.05351	13.1865	65.9185	0	5.91863	69.5585	45.6357	57.5385	73.7497	3.51817	0	13.5022	26.1146	28.0826	31.0351	11.8268	2.73354	1.5617	3.04487	32.4412	38.4295	8.56474	8.93248	1.47222	1.35913	2.31809	2.01877	77.1339	1.51062	7.51854	11.121	4.5925	0	24.9422	5.47957	1.51297	3.05451	1.73292	2.17171
Smp_341810	1103.12	-3.95848	0.39331	-10.0645	7.92811e-24	9.56606e-23	617.591	2348.81	2371.79	2755.56	182.257	151.645	257.082	103.627	97.6574	237.244	256.262	390.782	443.432	1407.97	1619.15	108.018	231.549	2443.18	1802.17	1192.81	1892.52	1268.88	2099.94	1425.75	1130.93	1185.6	687.801	974.611	1199.43	2061.56	1626.46	524.355	2245.53	2608.93	2278.21	2137.81	1617.79	1560.02	1401.4	1938.87	1692.96	1514.57	2123.93
Smp_341800	6883.36	-1.41318	0.156832	-9.01078	2.04596e-19	1.86309e-18	6061.89	3685.74	4268.73	3958.78	4794.52	9748.15	10734.8	7466.29	8513.95	5847.88	7521.11	13882.4	13274.9	9100.8	8994.79	4779.79	4744.15	8167.35	8390.17	7536.19	7375.09	7625.76	9776.05	8492.93	7713.35	9405.31	8746.02	7157.94	7068.15	7628.85	9579.09	11729	10850	9102.22	7416.89	7320.45	3923.73	4598.44	4904.22	8064.14	7904.3	7202	6256.7
Smp_341790	14115.8	-3.68005	1.08659	-3.38677	0.000707203	0.00160546	13168.9	12720.2	11090	11316	43521.5	187997	285091	161336	4184.47	8220.32	13373	5394.24	6555.32	14.7763	57.0021	3719.86	3887.59	201.258	111.298	169.799	115.72	103.072	298.397	1142.93	701.613	1310.41	966.941	507.917	604.133	61.0431	43.7401	12114.7	20.3933	8.20205	11.121	11.4813	36.314	54.4194	21.9183	16.6427	27.4906	43.3229	15.202
Smp_341780	39.6695	-0.309151	1.06282	-0.290878	0.771144	0.82814	0	7.95198	8.72441	20.6119	0	197.798	402.103	103.627	5.91863	60.8637	50.9013	147.442	182.974	8.44361	8.65855	0	10.4458	16.3815	22.4737	23.6535	29.1578	57.0019	15.2243	13.3092	36.7825	36.706	17.865	80.2361	49.6082	17.772	20.1877	117.649	7.55308	1.36701	0.794355	0.574063	236.041	29.4772	41.0968	3.02594	0	0	10.8586
Smp_341770	43.2583	-0.0675342	0.75937	-0.0889345	0.929134	0.954885	145.688	298.199	347.73	381.321	32.6588	19.7798	0	10.3627	23.6745	67.0743	59.6774	47.9488	60.6801	10.5545	5.77237	6.75111	43.5243	38.6135	33.1754	35.4803	20.9571	7.80848	21.3141	38.2639	93.8778	30.5884	18.9815	8.83333	11.5526	13.1359	12.7856	35.84	14.3509	35.5422	22.2419	17.796	16.3413	4.53495	13.6989	6.05189	16.7998	23.3944	55.3786
Smp_341760	2.72112	2.68247	1.92278	1.3951	0.162985	0.225456	1.05571	5.96398	9.97075	20.6119	0	0	0	0	0	6.21058	5.26565	1.19872	3.73416	9.14724	10.1016	0	1.74097	2.34021	3.21053	0	0	2.34254	0	0	0.548993	3.6706	0	1.47222	1.35913	2.31809	0	0.77913	6.79777	0	0.397177	0	0	0	0	1.51297	11.4544	9.53103	1.08586
Smp_341750	682.744	0.92429	0.465609	1.98512	0.047131	0.0753302	464.513	2386.59	2537.56	2769.73	61.1035	250.544	415.287	378.237	692.48	606.153	538.852	3726.82	2781.95	347.595	360.051	594.098	651.124	341.671	502.982	306.651	584.978	488.811	323.771	214.611	301.397	183.53	106.073	477	274.544	373.986	412.503	4329.63	403.334	310.994	328.863	366.252	388.56	253.957	317.815	306.377	284.069	313.658	355.618
Smp_341740	2405.88	-0.348328	0.179779	-1.93753	0.0526807	0.0831308	3933.58	2303.09	1956.76	1771.34	5909.13	2271.38	2656.52	2668.38	1210.36	1223.48	1462.1	1766.91	1980.04	3187.46	3792.45	1215.2	985.391	3749.02	3989.61	2782.67	3382.3	3014.85	3413.3	3118.51	1947.28	2448.29	2124.81	2488.79	2228.29	2516.68	2452.14	2074.05	2853.55	1816.75	1918.76	2319.79	2997.72	2228.93	2454.85	1873.06	1762.45	2102.03	2400.83
Smp_341730	5723.26	-0.107219	0.236229	-0.453876	0.649918	0.724133	11421.7	6478.87	6176.88	6074.08	7727.49	6171.3	5899.71	6937.8	5773.62	3451.84	3808.82	7071.24	7113.58	3274.71	4475.75	4530	3884.11	6980.86	7814.42	5605.89	7006.98	6472.45	7543.15	5994.13	3284.63	6900.73	6390.07	4669.89	4211.94	4585.19	4121.67	7424.33	2918.51	6344.28	6004.92	5353.14	9185.63	11100.4	12498.9	4827.89	4698.6	4578.36	4560.59
Smp_341720	1317.33	2.33239	0.2387	9.77124	1.49615e-22	1.67686e-21	583.808	641.128	635.635	583.576	845.968	672.513	682.257	466.32	941.062	1037.17	1003.98	1257.46	1064.24	640.307	718.66	600.849	510.105	624.837	729.859	622.595	926.67	1001.05	466.88	311.934	538.013	325.46	345.017	1073.25	747.521	951.964	1080.04	1096.24	641.256	845.494	1011.61	834.114	559.236	552.13	553.437	765.564	807.917	730.424	789.417
Smp_341710	741.847	0.381342	1.38952	0.274441	0.783745	0.838065	1.05571	4.96998	2.49269	15.459	0	8188.84	4067.17	1492.22	2870.54	1880.56	1941.27	5481.74	4031.03	0	0	837.138	595.413	28.0826	33.1754	24.4983	54.6708	35.1382	35.5234	4.99095	26.3517	11.0118	7.81592	5.88889	0.679564	6.18158	4.71047	9765.62	3.02123	5.46803	4.76613	9.18501	0	6.80242	0	0	0	0	0
Smp_341700	2453.75	1.52678	0.279734	5.45798	4.81587e-08	1.78915e-07	8712.78	3986.92	3629.35	3665.06	7969.79	3454.87	2729.03	3326.41	1272.51	1263.23	1305.88	3447.52	2323.58	1519.85	1610.49	810.134	814.775	1659.21	1157.93	1714.04	1318.48	1606.2	1138.78	1250.23	1054.62	2170.55	2381.62	1210.9	1368.64	1132	1117.06	4674	1084.62	1445.61	1537.08	1400.71	2198.81	2214.19	2549.37	1677.13	1582.24	1490.31	1202.04
Smp_341690	2410.13	-0.264881	0.205485	-1.28906	0.197378	0.266054	2010.07	3412.39	3345.19	3114.98	2031.17	1674.69	1779.8	2492.22	4859.2	4794.57	4791.74	2923.68	2517.76	2153.82	1494.32	6339.29	7129.29	1199.36	980.28	1736.85	1777.71	1562.48	1212.87	1193.67	2647.79	1110.97	1347.69	1899.17	2064.52	1497.49	1802.77	1891.73	2234.96	1706.03	2101.07	1952.96	4121.64	5159.64	4753.53	2373.1	2421.46	2265.79	2922.58
Smp_341680	1935.31	0.399567	0.144887	2.75779	0.00581936	0.011279	4364.31	2035.71	1970.47	2021.26	6200.95	1592.27	1575.45	1839.37	1429.35	1306.71	1581.45	2253.59	2370.26	1182.11	1508.03	1890.31	1855.88	1821.86	1618.1	1767.26	1722.13	1685.07	1190.54	1597.1	1549.26	1633.42	1472.74	1521.54	1456.31	1489.76	1416.51	2046	1342.94	1443.56	1502.52	1491.99	2167.95	1969.3	1630.17	1190.71	1105.73	1400.2	1532.69
Smp_341670	19.1283	2.68475	0.947424	2.83374	0.00460064	0.00907114	5.27855	24.8499	2.49269	18.0355	1.05351	26.3731	13.1837	0	17.7559	34.7792	15.797	20.3782	19.6043	0	0	47.2578	41.7834	10.531	1.07018	32.1012	34.6249	34.3573	21.3141	1.66365	8.2349	0	0	0.736111	0	18.5447	6.72925	3.89565	0	4.10102	19.0645	21.2403	3.6314	2.26747	0	0	0	2.59937	4.34342
Smp_341660	5543.76	-2.22565	0.194581	-11.4381	2.69649e-30	4.71594e-29	1422.04	705.738	725.372	736.877	4840.87	3692.23	3378.32	1740.93	17794.4	15683	16237.5	10082.4	9514.64	11657.1	8074.1	4631.26	4681.48	3616.8	3279.02	4066.72	3204.62	3324.07	3043.85	5258.8	5548.67	4368.02	6051.76	4690.5	4762.39	5426.66	5796.58	9654.98	9785.77	6443.39	7162.3	6407.69	5721.27	8033.66	7933.05	10742.9	10375.4	9362.94	6487.44
Smp_341650	2086.62	-0.185427	0.137123	-1.35227	0.17629	0.241253	1424.15	2123.18	2005.37	1791.95	1472.81	1631.83	2036.88	2113.98	2654.51	2335.18	2387.1	2771.44	2821.16	2419.09	2676.94	2140.1	2649.76	2217.35	2824.19	2104.32	2656.09	2177.79	1880.71	2502.13	1951.12	1770.45	1597.8	2144.29	1918.41	2328.14	2053.77	2921.74	2358.83	2349.2	2342.55	2197.51	1557.87	2014.65	1723.33	2461.6	2600.15	2467.67	1997.43
Smp_341640	304.943	-0.0607095	0.389833	-0.155732	0.876244	0.912994	29.5599	104.37	74.7806	88.889	3.16053	75.8226	85.6941	31.088	53.2677	69.5585	91.2713	182.205	165.237	681.822	909.148	195.782	102.717	186.047	288.947	237.38	337.137	375.588	230.395	125.606	178.423	133.365	103.84	451.236	301.727	468.255	563.238	164.397	718.298	382.762	399.958	484.509	190.649	153.054	119.181	506.845	520.794	469.62	705.263
Smp_341630	15283.6	0.777328	0.207513	3.74592	0.000179733	0.000445265	69016	20312.3	21222.7	22773.6	94469.2	13015.1	8107.98	13829	12014.8	12514.3	12955.3	5674.74	6054.94	11214.5	7853.31	8769.7	8253.95	8571.04	6906.91	10512.3	7232.04	7767.88	7833.43	11078.2	11862.1	12926.6	17780.1	7483.3	9895.81	7815.84	8525.96	5555.2	9920.22	9967.54	10982.7	9937.03	16748	19185.1	19075.8	12192.3	12434.1	11705.8	9915.49
Smp_341620	9680.15	-1.37284	0.222194	-6.17859	6.4676e-10	2.88378e-09	7165.11	5705.54	5987.44	6040.59	10382.3	2726.32	2722.43	4875.63	27850.1	18228.1	18731.7	14438.6	13100.4	13483	8587.84	14312.4	14711.2	5883.3	4510.79	5692.06	6056.62	4590.61	7210.24	6678.72	10054.3	5738.38	6560.91	7102.74	8117.39	5865.55	7016.59	14322	15201.3	10741.9	12051.2	11020.9	27542.4	28445.5	30634.9	14777.9	14330.2	12490.9	13162.7
Smp_341610	1516.8	0.15304	0.298449	0.512785	0.608102	0.687102	755.889	947.279	877.426	942.996	1016.64	2185.67	3605.74	1720.2	1379.04	997.419	1105.79	783.962	892.465	1263.02	1841.39	884.396	799.107	3050.47	2974.02	2086.58	1751.29	1733.48	1878.68	2465.53	1211.08	2705.23	2476.53	1561.29	1423.69	1424.85	1259.04	1085.33	1610.32	1759.34	1484.25	1508.64	1220.15	1755.02	1854.84	1550.04	1621.94	1437.45	640.655
Smp_341600	17.796	-3.20077	1.15645	-2.76776	0.00564427	0.010955	10.5571	191.841	201.908	181.643	16.8561	3.29663	16.4796	20.7253	2.95932	3.72635	0	15.5833	8.40186	1.40727	8.65855	27.0045	10.4458	4.68043	3.21053	6.75816	3.64472	13.2744	14.2094	11.6455	21.4107	18.353	11.1656	16.1944	14.9504	11.5905	8.0751	25.7113	16.6168	5.46803	4.36895	0	0	3.40121	1.36989	6.05189	4.58176	5.19875	17.3737
Smp_341590	18347.7	-1.04964	0.216801	-4.84149	1.28871e-06	4.12498e-06	34822.6	11228.2	11156	11903.4	30385.3	22970.9	23763.6	15694.2	38098.2	29572.3	34435.6	18077.9	19370	22301.7	35505.8	10511.5	10064.6	23912.3	19180.7	16708.7	16907.9	19757	21889.5	24108.8	13308.7	53998.3	38193.1	21083	21979.8	18685.4	13500.2	39367.1	22847.3	13761	12893.2	15785.6	9318.18	11344.2	10955	17867.4	17652.8	20565.4	14823.6
Smp_341580	4373.21	1.35646	0.214707	6.31774	2.65412e-10	1.21991e-09	5670.22	2890.54	3102.15	3050.57	3643.03	2904.33	3440.95	2321.23	9718.39	6606.82	6283.68	4120	4952.43	3491.43	5649.71	4354.47	3626.45	2599.98	3169.86	2324.81	2683.43	2390.18	3259.02	3277.39	3107.3	2765.19	2737.81	3645.22	2903.1	2845.07	3061.14	10386.6	4793.94	3945.18	3607.16	3409.36	3262.81	3206.21	3650.77	5131.24	5075.83	5043.65	4022.01
Smp_341570	1801.84	-0.67398	0.180126	-3.74172	0.000182765	0.000452314	3347.66	4842.75	5072.62	5209.67	494.096	867.015	1150.28	1849.73	1023.92	968.85	1037.33	1154.37	1246.28	2400.1	2087.43	1492	1305.73	1447.42	1212.51	1415.83	1240.12	1112.71	1148.93	1666.15	1074.38	1178.26	1311.96	1220.47	1303.4	1824.34	2163.45	1260.63	1517.41	2345.79	1982.31	2330.7	1465.27	1471.59	1313.73	1837.5	1918.23	1738.98	1548.97
Smp_341560	651.075	0.793183	0.29414	2.69662	0.0070047	0.0133652	613.368	687.846	832.558	811.595	1121.99	1869.19	1924.82	1279.79	503.084	575.1	556.404	761.187	739.364	180.834	232.338	513.085	539.702	524.208	841.158	544.876	720.744	727.75	433.386	472.477	428.215	516.332	400.845	669.125	470.258	383.258	423.27	694.984	188.072	391.648	490.514	361.086	1343.62	1698.34	1431.54	287.465	311.56	294.596	343.673
Smp_341550	1874.51	-0.63591	0.256095	-2.4831	0.0130244	0.0234603	3577.8	2726.53	2315.71	2548.15	1281.07	2538.41	2883.93	4098.43	1701.61	2157.56	2385.34	1481.62	1835.34	1860.41	2568.7	1984.83	1821.06	2712.31	3006.12	2010.55	2007.33	2305.06	1883.76	2566.18	1226.45	2897.33	2484.35	2040.5	1957.82	2107.92	1714.61	3287.15	1498.53	1238.51	1101.77	1543.66	1191.1	948.938	1017.83	1260.31	1262.28	1378.53	1393.15
Smp_341540	9.51777	1.57322	1.50125	1.04794	0.294668	0.376456	14.7799	41.7479	53.5928	76.0065	3.16053	6.59327	19.7756	0	5.91863	3.72635	17.5522	3.59616	4.6677	0	0	13.5022	26.1146	14.0413	7.49123	17.7402	9.1118	3.90424	5.07478	20.7956	29.0966	23.2472	3.34968	6.625	6.11608	1.5454	0.672925	10.1287	0	0	0	0	0	0	0	1.51297	0	1.73292	0
Smp_341530	3675.18	1.21691	0.168969	7.20196	5.9354e-13	3.41497e-12	14195.1	4869.59	4398.35	5075.69	15262.2	5442.74	3915.56	6269.41	1710.48	1920.31	1858.78	1741.74	1975.37	1481.15	1373.82	2032.08	1805.39	2905.38	2258.07	2640.75	2121.23	2410.48	1925.37	1650.34	2380.43	3505.43	3942.57	1913.15	2135.19	1675.21	1550.42	1989.9	1318.77	2220.7	2222.21	1981.09	4205.16	4350.15	4705.58	1990.31	2099.97	2089.9	2271.07
Smp_341520	730.568	2.51999	0.279246	9.02426	1.80908e-19	1.65516e-18	2078.69	507.932	442.452	556.522	1912.12	1862.6	1450.21	792.743	242.664	306.803	242.22	187	225.917	217.423	184.716	486.08	297.706	710.255	735.21	667.368	550.353	623.117	566.345	720.36	352.454	527.343	586.194	435.778	400.943	251.899	287.339	280.487	146.53	456.581	370.169	346.734	517.475	687.044	587.684	347.227	403.195	330.987	239.431
Smp_341510	1619.11	-0.656132	0.358203	-1.83173	0.0669913	0.103274	106.627	109.34	64.8099	85.0243	355.032	1331.84	1380.99	880.826	248.582	228.549	247.486	389.584	340.742	2975.67	2275.76	526.587	480.509	2444.35	1688.74	2307.07	1538.98	1492.2	2321.2	2552.04	1825.4	2059.21	2415.12	1394.93	1707.74	2460.27	2269.78	346.713	2456.26	2417.55	2552.66	2242.29	3949.15	3220.95	3530.22	2575.83	2574.19	2485	3346.06
Smp_341500	13.6007	0.573298	1.27986	0.447939	0.654197	0.727729	1.05571	18.8859	29.9122	30.9179	2.10702	0	0	0	11.8373	81.9797	17.5522	38.359	53.2118	7.03634	7.93701	13.5022	24.3736	2.34021	8.5614	3.37908	4.5559	3.90424	0	1.66365	9.33288	7.34121	1.11656	0.736111	10.873	9.27237	6.05632	49.8643	21.9039	19.1381	15.0927	28.7032	0	11.3374	5.47957	22.6946	7.63627	13.8633	11.9444
Smp_341490	604.545	0.10787	0.461678	0.233648	0.815259	0.863566	6152.68	4344.76	3707.87	4252.5	3434.44	1242.83	1443.62	1435.23	295.932	360.214	435.294	406.366	429.429	89.3615	67.8253	951.907	823.48	92.4385	204.403	73.495	150.345	169.444	50.7478	72.3688	104.858	58.7297	30.1471	137.653	93.1003	70.3155	113.724	305.419	58.1587	101.159	89.7621	95.8685	139.809	79.3616	108.222	65.0578	48.8721	71.916	115.101
Smp_341480	2033.37	2.17843	0.237054	9.18959	3.94327e-20	3.79784e-19	2197.99	2299.12	2360.57	2562.32	4202.45	3362.57	3803.5	3979.26	2675.22	2410.95	2560.86	1583.51	1539.41	595.275	599.605	2950.24	2581.86	583.884	1230.7	714.675	1102.53	1141.6	897.221	810.198	910.231	763.486	557.164	1179.25	679.564	536.252	824.333	1023.78	569.502	2035.47	1802.39	2092.46	1862.91	1937.56	2047.99	1478.17	1382.16	1304.02	1147.21
Smp_341470	1419.83	-0.516471	0.249413	-2.07075	0.0383822	0.0626538	1049.38	1723.59	1498.11	1551.05	1301.08	1618.65	1572.16	1922.27	911.469	748.996	861.812	917.02	1155.72	1742.2	2199.27	1566.26	1432.82	2209.16	2036.54	1630.41	1544.45	1486.73	2449.09	2421.44	1167.71	1386.26	1603.38	1191.76	1312.92	1403.99	1345.85	1433.6	1787.06	1818.8	1672.91	1647.56	916.929	1566.82	1474.01	2124.97	2087.76	1933.07	1082.6
Smp_341460	245.061	-2.34883	0.616322	-3.81104	0.000138383	0.000348167	6.33426	32.8019	22.4342	32.2062	11.5886	609.877	744.879	212.434	5.91863	23.6002	21.0626	145.045	134.43	14.7763	36.0773	27.0045	48.7473	1037.89	820.824	1061.88	984.986	822.233	1433.12	1152.91	744.984	902.969	645.372	596.986	578.989	51.7708	106.995	143.36	10.5743	25.2896	35.3488	33.2957	0	6.80242	8.21936	14.3732	13.7453	18.1956	15.202
Smp_341450	448.369	-0.567876	0.29351	-1.93478	0.0530179	0.0836084	591.198	307.145	276.688	246.055	469.865	471.419	448.246	357.512	435.019	534.11	573.956	815.129	905.534	348.299	398.293	1066.68	973.204	483.254	944.965	421.54	838.286	801.15	568.375	377.649	333.788	468.614	299.238	702.25	373.081	410.303	470.375	680.96	326.293	334.917	295.5	373.141	285.065	385.47	328.774	275.361	229.852	229.611	358.875
Smp_341440	1053.38	-0.643487	0.18622	-3.45551	0.000549244	0.00126705	533.134	1606.3	1652.65	1596.14	431.939	886.795	1371.1	1398.96	1239.95	915.44	1012.76	1521.17	1605.69	1339.02	1091.7	1093.68	1323.14	1281.27	1461.86	1040.76	1368.59	977.622	1155.02	1233.6	943.17	1044.9	861.985	1101.96	971.097	1193.82	1228.09	1803.69	1396.56	903.592	861.08	910.464	851.564	1022.63	890.431	810.953	842.281	848.262	965.326
Smp_341430	7936.81	-0.493947	0.355406	-1.38981	0.164586	0.227291	13471.9	6121.03	6788.83	6490.19	12454.6	10130.6	6776.42	10476.6	21102.9	21463.8	19212.6	19455.2	16088.6	8106.57	3218.82	14420.4	13790.2	4547.04	7409.89	4685.09	8985.15	9573.98	3589.9	2855.66	6661.48	2841.05	2573.67	12903.3	5458.94	6676.88	8906.84	10921.9	6124.04	6329.93	6894.2	7484.63	5944.6	5104.08	5049.43	6091.22	5972.33	5686.56	6771.94
Smp_341420	682.84	0.582786	0.236128	2.4681	0.0135834	0.0243766	678.822	539.74	547.145	449.598	887.054	507.682	566.899	321.242	452.775	397.477	408.966	582.578	542.387	562.204	816.79	270.045	306.411	616.647	614.28	615.837	709.809	590.321	555.181	507.413	598.403	315.672	425.409	482.889	477.734	684.61	629.858	360.737	732.649	978.094	968.715	820.91	1283.7	978.415	967.145	730.009	693.373	747.753	700.92
Smp_341410	398.516	-4.72997	0.637488	-7.41969	1.17394e-13	7.17167e-13	23.2256	64.6098	49.8537	55.3946	26.3377	395.596	553.715	284.973	11.8373	21.116	14.0417	40.7565	41.0758	1086.41	1541.94	33.7556	55.7111	303.058	197.982	326.081	156.723	200.678	399.893	623.869	492.996	378.072	463.373	484.361	833.146	943.464	896.336	24.153	1157.89	915.212	760.992	1133.77	43.5768	61.2218	32.8774	948.633	804.863	723.492	957.725
Smp_341400	4874.69	0.401451	0.202356	1.98388	0.0472692	0.0755387	7299.18	4701.61	4824.6	4155.88	10492.9	5060.33	4851.6	5222.78	7324.31	9382.94	8798.91	6362.8	5253.03	3353.52	2656.73	4739.28	4747.63	2798.9	4158.7	3624.06	5359.56	5551.05	3391.98	2123.65	3953.3	3193.43	3326.23	4920.9	3703.63	3567.55	4137.82	2993.42	3106.58	4693.62	4896.8	4498.36	4615.51	4895.48	5326.15	4209.09	4089.22	3884.33	3587.67
Smp_341390	427.067	-6.19754	0.721952	-8.58442	9.12983e-18	7.38388e-17	2.11142	3.97599	4.98537	20.6119	2.10702	26.3731	0	20.7253	17.7559	4.96846	0	107.885	101.756	747.963	928.63	40.5067	31.3375	788.652	720.228	633.577	568.576	478.66	341.025	503.254	894.859	160.283	454.44	122.194	178.046	526.98	651.391	113.753	871.625	1149.65	1288.44	912.76	1231.05	1239.17	1667.16	1268.63	1150.02	1092.6	981.07
Smp_341380	463.748	-2.43174	0.694892	-3.49945	0.000466215	0.0010869	870.961	6215.46	5478.93	5516.27	967.121	204.391	491.093	647.666	5.91863	4.96846	14.0417	5.9936	3.73416	329.301	465.397	40.5067	53.9702	16.3815	21.4035	28.7222	30.9801	45.2892	63.9422	14.141	15.3718	59.9532	25.6809	40.4861	48.2491	142.949	129.202	3.11652	640.501	255.63	221.228	181.404	58.1024	122.444	104.112	321.506	283.306	360.446	332.272
Smp_341370	1849.96	0.0837034	0.321699	0.260192	0.794716	0.847085	1758.81	1245.48	923.541	1128.5	2568.45	1879.08	2343.4	1740.93	491.246	229.791	447.58	622.135	788.842	1783.01	2967.72	1026.17	1061.99	2898.36	2450.7	2242.02	1785	1852.95	4538.88	3195.04	1714.51	3197.1	2772.42	1511.97	1819.19	1985.83	1812.19	989.496	2451.73	1911.08	1741.62	1850.78	1365.41	1624.64	1513.73	1735.38	1946.49	2230.26	1535.4
Smp_341360	1060.45	-0.189782	0.249876	-0.759503	0.447552	0.534097	1106.38	1021.83	1014.52	1061.52	719.547	1163.71	1077.77	1207.25	810.852	1043.38	954.838	1174.74	1401.24	1170.85	1589.57	695.365	625.009	1378.39	1451.16	1023.86	1360.39	1031.5	2355.71	1592.94	769.688	1502.5	1086.41	1014.36	997.6	945.009	937.384	1327.64	1188.1	1052.6	941.707	1139.52	915.113	1182.49	1335.65	916.861	972.861	1009.42	693.319
Smp_341350	614.004	6.59288	0.354835	18.5801	4.65464e-77	8.67285e-75	1.05571	10.934	8.72441	16.7472	2.10702	3.29663	3.29593	5.18133	53.2677	54.6531	40.37	86.3078	73.7497	36.589	63.4961	27.0045	8.70487	15.2114	4.2807	12.6715	2.73354	11.7127	8.11964	15.8047	30.7436	1.22353	14.5153	9.56944	28.5417	50.2254	44.413	65.447	42.2972	98.4246	98.5	131.46	39.9454	61.2218	35.6172	155.836	136.689	121.304	203.055
Smp_341340	633.412	0.641659	0.50888	1.26093	0.207336	0.277968	1.05571	6.95798	3.73903	14.1707	0	0	6.59185	0	17.7559	8.69481	8.77609	5.9936	23.3385	3.51817	2.88618	121.52	141.019	10.531	5.35088	2.53431	7.28944	1.5617	3.04487	0.831825	0	0	4.46624	5.15278	1.35913	27.8171	18.8419	20.2574	2.26592	24.6061	12.3125	17.2219	965.953	867.309	793.168	7.56486	2.29088	3.46583	18.4595
Smp_341330	6487.59	0.457941	0.172001	2.66243	0.00775781	0.0146636	19842.1	5715.48	6009.87	6541.72	31227.1	7582.26	6344.66	6523.29	5084.1	4607.01	5388.52	3103.48	3317.8	7374.09	7769.61	7784.03	6727.12	4489.7	3207.31	4795.76	3810.56	4408.67	3412.28	7132.9	6523.69	12267.2	14432.7	6611.01	8069.15	4434.51	4146.56	5707.91	6502.45	2648.58	2837.43	2915.67	5526.99	3669.91	4130.23	3929.94	3799.04	4747.32	6359.31
Smp_341320	627.806	1.69562	0.157083	10.7945	3.65644e-27	5.24848e-26	571.139	269.373	240.544	213.849	755.366	1305.47	1285.41	1181.34	520.839	390.024	475.664	275.705	294.999	330.004	295.112	465.827	311.634	422.409	505.123	501.793	532.129	565.334	484.134	512.404	546.248	654.591	658.771	566.805	519.187	429.62	485.852	222.052	300.613	259.048	245.853	280.143	377.666	291.37	291.787	218.624	179.452	197.552	195.454
Smp_341310	1221.7	-2.84107	0.467298	-6.07979	1.20338e-09	5.20282e-09	135.131	459.227	448.684	400.645	159.08	273.621	392.215	305.698	82.8608	110.548	143.928	179.808	194.176	3475.25	6959.31	425.32	327.303	2130.77	1748.67	1278.14	942.16	1061.95	1510.25	2478.84	998.619	1861	1423.61	1191.03	1730.17	1793.43	1572.63	276.591	3812.04	2119.55	1699.52	1810.59	363.14	442.157	460.284	3477.57	3640.97	3791.62	2984.47
Smp_341300	13925.6	-0.751561	0.298238	-2.52001	0.0117353	0.0213808	13830.9	7833.69	7793.39	8678.92	17301.8	20640.2	15504	6404.12	42995.9	40193.6	36403.2	20172	24015.3	11750	15670.5	11071.8	10158.6	14707.1	12869.9	12721.4	10891.3	11668.2	21855	19405.6	10225	25433.6	24376.7	10466.8	13451.3	14283.3	11641.6	27500.2	13153.7	11889.5	11147.2	10849.2	8214.23	9909.99	10681.1	12120.4	12650.2	12112.2	6740.99
Smp_341290	484.274	-0.576904	0.661494	-0.872123	0.383141	0.469259	3.16713	24.8499	16.2025	32.2062	0	138.459	342.776	1492.22	1595.07	296.866	565.18	674.879	744.032	246.272	138.537	1714.78	1875.03	53.8249	64.2105	36.3251	21.8683	22.6446	39.5833	49.0777	23.0577	6.11767	7.81592	25.7639	12.9117	166.13	144.006	646.678	138.977	384.813	331.643	452.362	1316.38	682.509	1046.6	951.659	946.897	1563.96	2199.94
Smp_341280	496.638	1.40515	0.418696	3.35601	0.000790771	0.0017785	1100.05	439.347	463.64	588.729	950.265	665.92	586.675	601.034	355.118	29.8108	87.7609	400.372	347.277	436.253	360.773	135.022	261.146	293.697	179.789	481.519	270.621	341.231	232.425	332.73	384.295	367.06	438.808	391.611	424.728	360.077	397.699	292.174	359.527	363.624	396.383	328.364	519.29	321.981	279.458	354.035	386.395	417.633	464.746
Smp_341270	632.404	-2.29607	0.504871	-4.54784	5.42e-06	1.61682e-05	0	1.98799	1.24634	1.28825	0	6.59327	16.4796	0	71.0236	7.4527	7.02087	304.475	317.404	846.472	2431.61	54.0089	114.904	1312.86	1330.23	676.66	755.368	477.098	885.041	972.403	667.576	283.86	445.508	153.847	175.328	594.977	917.197	358.4	1003.8	1861.18	1806.76	2369.16	1933.72	1309.47	1931.55	1268.63	1160.71	1609.88	1077.71
Smp_341260	3981.49	0.346052	0.283272	1.22162	0.221849	0.295018	3642.2	1626.18	1698.77	1889.86	5113.73	4536.17	4400.06	2217.61	615.538	493.12	501.992	1112.41	1165.99	3046.74	4577.49	411.818	292.484	7224.24	6899.42	4825.32	5787.82	6438.09	6754.53	4896.12	2847.63	10758.5	8256.96	4929.74	4097.77	4590.6	3777.13	1211.55	2917	4793.41	4053.59	3965.63	2458.46	3651.77	3431.58	3998.03	4326.71	4036.83	2202.12
Smp_341250	22.3931	2.08166	0.941798	2.21031	0.0270837	0.0456294	11.6128	27.8319	34.8976	34.7827	12.6421	6.59327	6.59185	0	142.047	96.885	21.0626	21.5769	10.2689	9.85088	7.21546	101.267	78.3438	0	0	10.1372	5.46708	14.8361	12.1795	5.82277	19.7638	13.4589	16.7484	11.0417	19.0278	5.40888	10.7668	5.45391	20.3933	0	8.7379	12.6294	7.2628	22.6747	21.9183	5.2954	8.3999	13.8633	4.34342
Smp_341240	6840.44	-0.350281	0.245555	-1.42649	0.153728	0.214226	23082.1	7687.57	7205.11	8235.76	36509.3	11050.3	7547.67	5860.08	3045.14	2028.38	2657.4	1843.63	2230.23	3859.43	5345.21	2214.36	2110.06	8716.13	7162.68	7503.24	6578.72	6477.91	12477.9	10644	5222.02	12896.1	12661.8	5120.39	6721.57	5227.3	4207.13	2859.41	3674.57	4163.22	4200.55	4085.03	6048.1	7712.81	7905.65	3693.16	3622.65	3639.99	3114.78
Smp_341230	3242.06	0.537136	0.329672	1.6293	0.103249	0.151366	3861.79	3464.08	3770.19	4047.67	2522.1	2086.77	1483.17	3549.21	5850.57	6029.23	6618.93	5648.36	4424.05	3589.94	1571.53	5616.93	5997.65	1445.08	1411.56	1961.56	2305.29	2143.43	1093.11	1011.5	3094.13	699.862	991.506	2491	2135.19	2128.01	2675.55	3190.54	3170.78	3191.96	3064.22	3254.36	3609.61	2620.07	2452.11	4072.16	4017.44	3683.31	5490.09
Smp_341220	1174.79	-0.491031	0.310471	-1.58157	0.113748	0.164862	418.061	1098.37	1013.28	976.491	360.3	441.749	510.868	424.869	775.341	879.418	705.597	1303.01	1292.02	790.181	1015.94	924.902	919.234	1548.05	1775.42	1104.96	1345.81	1087.72	2080.66	1767.63	797.138	948.239	851.935	820.028	854.892	981.326	944.787	1199.08	710.745	546.803	516.728	542.49	1503.4	704.05	663.028	478.855	402.431	603.921	761.728
Smp_341210	37.1074	-1.48443	0.722741	-2.05389	0.0399867	0.064929	0	2.98199	0	2.57649	0	6.59327	13.1837	0	0	33.5371	63.1878	9.58975	7.46832	14.7763	18.0387	67.5111	130.573	46.8043	19.2632	22.8088	26.4242	24.2063	37.5534	27.4502	30.7436	18.353	12.2822	18.4028	22.4256	37.8622	34.9921	7.7913	23.4145	163.357	188.262	147.534	65.3652	83.8965	75.3441	57.4929	58.7993	40.7235	110.757
Smp_341200	3375.12	-0.533	0.17368	-3.06887	0.0021487	0.0045116	4289.35	2376.65	2414.17	2576.49	6676.09	5416.37	5636.03	5870.44	2988.91	3670.45	3621.01	5335.5	4909.49	2827.91	3151.71	2767.96	2628.87	3936.24	5502.84	3343.6	5555.47	4865.46	3464.04	3063.61	3271.45	3242.37	2700.96	4912.07	3182.4	3565.23	3766.36	4033.56	3111.11	3215.2	3511.05	3890.43	2262.36	2586.05	2619.24	2699.9	2590.99	2465.07	2353.05
Smp_341190	31.7553	2.9494	0.704595	4.18596	2.83969e-05	7.82307e-05	1.05571	16.8979	17.4488	12.8825	0	19.7798	9.88778	5.18133	0	3.72635	0	5.9936	3.73416	18.9981	6.49391	0	3.48195	54.995	37.4561	73.495	71.9832	67.1529	76.1217	44.9185	38.4295	44.0472	30.1471	50.7917	61.8403	22.4082	16.8231	3.11652	12.0849	24.6061	20.6532	5.16657	10.8942	4.53495	10.9591	12.1038	19.8543	22.5279	25.5176
Smp_341180	4355.71	-2.90405	0.201883	-14.3848	6.44569e-47	2.71532e-45	6764.99	4666.82	4261.25	4462.49	8783.1	4302.11	4643.96	6191.69	4063.14	6160.9	5521.91	2401.03	3008.8	5568.56	4375.46	5637.18	5618.12	4142.18	4457.28	3571.69	4023.77	3969.83	2662.23	2682.64	3680.45	2946.27	2918.69	3409.67	3537.81	6182.36	5523.37	2913.95	5384.59	7716.07	7580.13	7587.39	6794.35	8139.1	6689.19	7064.82	7094.86	7040.84	6314.79
Smp_341170	1530.68	0.540297	0.293279	1.84226	0.0654365	0.101151	582.752	1434.34	1395.9	1134.95	718.493	1579.09	2442.28	1999.99	3039.22	2650.68	2782.02	4872.79	4610.76	1040.67	1113.35	1998.33	1834.99	1205.21	1493.96	1006.12	1580.9	1337.59	994.656	751.97	1057.36	540.802	423.176	1393.46	861.008	760.335	1189.73	3456.22	1007.58	1340.35	1298.77	1368.57	1441.67	1276.59	1479.48	1084.8	1179.8	1036.28	1528.88
Smp_341160	3055.99	-0.468199	0.208832	-2.24199	0.0249622	0.0423941	572.195	1690.79	1668.85	1657.97	847.021	949.431	1183.24	1497.4	6128.74	7283.77	6808.49	8093.75	7218.13	3283.86	2940.3	4516.49	4906.06	3048.13	3366.77	3279.4	3131.73	2394.08	3576.7	3798.11	2956.33	2064.1	2254.34	2544	3168.81	3042.11	3442.68	5157.84	2469.86	2593.9	2511.35	2660.78	2126.19	2267.47	1741.13	2380.66	2486.37	2459.01	2597.91
Smp_341150	533.694	-0.222552	0.323277	-0.688427	0.491184	0.576998	420.173	625.224	570.825	595.17	309.732	405.486	721.808	766.837	198.274	358.972	496.727	291.289	309.002	851.397	990.683	202.533	172.356	624.837	641.035	422.385	502.06	435.713	621.153	654.646	351.905	646.026	578.378	472.583	416.573	567.933	442.785	380.216	816.488	342.435	327.671	479.343	1194.73	998.822	1016.46	319.237	342.868	252.139	249.747
Smp_341140	175.232	-3.83872	0.490327	-7.8289	4.92155e-15	3.31145e-14	35.8942	259.433	234.313	193.237	65.3175	39.5596	42.847	62.1759	53.2677	132.906	75.4744	117.474	89.6199	148.467	177.5	54.0089	80.0848	548.78	321.053	348.045	286.111	286.571	429.326	267.848	611.029	386.637	194.281	288.556	408.418	384.031	370.109	98.1704	243.964	339.701	231.952	213.551	116.205	56.6868	79.4538	196.686	172.58	214.882	168.851
Smp_341130	0.867342	-1.50217	6.19821	-0.242356	0.808504	NA	0	0.993997	0	2.57649	0	0	0	10.3627	2.95932	4.96846	3.51044	1.19872	0	0	0	0	1.74097	0	0	1.68954	0	0	0	0	0	0	3.34968	0.736111	0	0.772698	0	2.33739	0	0	1.58871	1.72219	0	0	0	1.51297	0	0	0
Smp_341120	1115.45	0.0173115	0.205145	0.0843868	0.932749	0.957486	504.63	1040.71	1005.8	899.196	723.761	876.905	919.563	984.452	636.253	1326.58	1225.14	1446.85	1563.68	962.572	1112.62	1059.92	1122.93	1295.31	1133.32	1148.04	1171.78	1206.41	1173.29	1089.69	1021.13	1117.09	934.561	994.486	1144.39	1318.22	1073.32	1639.29	924.497	1019.79	1052.12	843.873	1597.82	1406.97	1242.49	1031.85	1015.62	1089.14	1116.8
Smp_341110	5492.74	-1.35871	0.218435	-6.22021	4.9649e-10	2.23744e-09	2249.72	4147.95	4004.5	3947.19	2158.64	3751.57	3839.75	6113.97	10973.1	8014.13	8226.7	9001.18	10344.6	8251.52	6667.81	10207.7	10776.6	5878.62	4333.14	5648.97	4068.42	3903.46	6063.34	7531.34	4741.65	5436.16	6186.86	3520.08	4823.55	6985.19	7231.92	11097.2	6789.46	7010.02	6506.56	6211.36	4497.49	5813.8	5261.76	7085.25	6868.06	6647.46	6632.95
Smp_341100	4092.67	1.15215	0.182443	6.31509	2.69998e-10	1.23982e-09	1053.6	2208.66	2238.43	2311.11	1038.76	2802.14	3052.03	4942.99	3847.11	2495.41	2374.81	6200.97	5643.25	5355.36	4879.09	2720.7	2834.3	4365.67	5652.66	4069.26	5198.28	4088.52	3764.47	4193.23	3377.41	2730.93	2505.56	3882.25	3613.24	4470.06	4431.88	4734	4013.71	2515.29	2667.84	2893.28	3486.15	2734.57	2549.37	2649.21	2562.73	2712.88	3070.26
Smp_341090	683.149	-0.66711	0.320533	-2.08125	0.037411	0.0612496	139.354	491.035	381.381	350.403	166.454	191.205	253.786	316.061	680.643	583.795	582.732	1988.68	1972.57	470.028	882.451	1194.95	1218.68	1109.26	1088.37	794.083	1036.01	1003.39	2048.18	1130.45	499.035	938.451	616.341	764.083	657.139	748.744	707.244	1468.66	496.993	599.433	461.123	486.231	798.908	667.771	623.301	472.804	410.068	496.48	530.44
Smp_341080	89498.9	-2.64059	0.289921	-9.10796	8.3943e-20	7.82042e-19	406726	89243	84487.1	88827.2	197522	95839.8	107483	158295	55765.3	24524.3	25938.6	55771.6	63425.7	82112.7	145530	127427	111894	97812.8	100833	93621.6	132548	113718	111995	94116.8	44208.2	215121	152553	118087	97249	118395	95521	69435.3	69810.9	87468	80027.6	93293.9	110983	131121	145609	89294.1	90738.7	102976	51086.2
Smp_341070	690.028	1.72803	0.275839	6.26463	3.73705e-10	1.69912e-09	268.15	702.756	692.967	742.03	194.899	431.859	639.41	1041.45	550.433	835.944	631.878	486.68	582.529	491.84	464.676	270.045	396.942	319.439	194.772	409.713	337.137	371.684	420.192	260.361	412.294	337.696	347.25	349.653	405.7	383.258	436.728	536.042	435.813	269.984	295.897	451.788	880.615	481.838	524.669	223.163	233.67	263.403	381.678
Smp_341060	2091.5	0.316906	0.238367	1.32948	0.183688	0.249825	2172.65	2239.48	2127.51	2121.74	1861.55	2146.11	2396.14	3217.6	1458.94	1101.76	912.713	2010.25	1984.71	2744.88	3449.71	1397.48	1472.86	1993.86	2692.56	1502.85	2366.34	1913.08	2439.95	4085.92	2225.62	4414.51	3843.2	3556.89	2666.61	1676.75	1599.54	3481.93	2190.39	1328.73	1358.35	1097.03	1387.2	1947.76	2093.2	2052.35	2063.32	2325.57	1440.39
Smp_341050	4003.04	0.24986	0.179742	1.3901	0.164497	0.227201	11838.7	4714.53	4469.39	4851.54	11620.2	3922.99	3407.99	4051.8	2864.62	1886.77	2004.46	2173.28	2286.24	2688.59	3289.53	3416.06	3217.32	4336.42	4582.49	3861.44	3907.14	3712.93	5402.61	4856.19	3428.46	5165.76	5058.02	3101.97	3291.81	3273.92	2772.45	2100.54	2823.34	3306.11	3320.8	2695.8	4791.63	5626.74	5397.38	2872.38	2994.18	2840.25	2472.49
Smp_341040	1123.01	-0.470919	0.299576	-1.57195	0.115962	0.167644	1367.15	740.528	801.399	770.371	1493.88	1529.64	1789.69	1658.02	1444.15	911.713	789.848	2064.19	1996.84	792.996	1667.49	1687.78	1723.56	1187.66	1836.42	1018.79	1499.8	1257.95	1870.56	1131.28	626.401	1410.74	991.506	1064.42	750.239	1033.87	966.993	2167.54	1057.43	1000.65	954.417	1024.7	780.751	1108.79	1416.47	908.539	921.698	765.949	696.576
Smp_341030	967.736	-3.07547	0.418136	-7.3552	1.90636e-13	1.15082e-12	539.468	712.696	706.677	624.8	1207.32	1150.53	807.502	652.847	310.728	568.889	514.279	739.61	512.514	1079.37	624.859	1363.72	1687	682.173	800.491	1008.65	1155.38	1214.22	593.749	563.145	1705.72	435.578	566.096	1383.89	1263.99	1628.07	2108.95	314.769	901.838	1775.74	2450.58	2163.64	1510.66	1010.16	1350.71	1284.51	1268.38	1528.43	3424.25
Smp_341020	8801.58	0.0888926	0.297612	0.298687	0.765179	0.823483	18762.1	7787.97	8329.31	8975.21	19957.7	11531.6	11499.5	9414.47	18708.8	15332.7	16769.3	23750.2	22304.1	4817.78	7431.92	10781.5	9150.56	4517.78	8335.59	4405.47	7544.57	8914.16	5166.12	3548.57	4827.3	5397.01	4167	7128.5	3790.61	5159.3	7495.04	16468.5	5923.88	8413.93	7755.28	9705.68	6229.67	6004.27	6889.19	5906.64	5892.15	5447.42	5844.62
Smp_341010	5621.6	0.0614532	0.232243	0.264607	0.791312	0.844386	2470.36	9033.44	8579.83	9428.68	2127.03	6866.89	5550.34	5264.23	1574.36	1141.5	1588.47	2707.91	2857.57	3898.84	5575.39	2605.93	2890.02	9872.2	8543.21	7714.44	7279.42	6377.97	13653.2	10328.8	5374.64	12234.1	9151.33	4942.25	6943.79	5109.08	4287.21	3061.2	3518.22	3487.24	3381.96	4309.49	6500.21	5558.71	5256.28	2603.82	2468.81	2854.98	2890
Smp_340990	2797.69	1.03817	0.220177	4.71516	2.41526e-06	7.52944e-06	4738.03	2506.86	2178.61	2625.45	8991.7	3379.05	3961.7	3569.94	2240.2	2242.02	2406.4	3819.12	3753.77	1346.76	1746.86	1701.28	1577.32	2447.86	3128.12	1970	2716.23	2963.32	1869.55	1654.5	1838.58	2265.99	1506.24	2842.12	1706.39	1831.29	1850.54	2552.43	1364.09	2565.87	2246.83	2407.62	2756.23	3222.08	2776.77	1823.13	1851.03	1867.22	1664.62
Smp_340980	1144.91	0.614969	0.243295	2.52767	0.0114823	0.0209594	681.989	1430.36	1361.01	1310.15	328.695	1252.72	1318.37	1761.65	535.636	486.909	540.607	822.321	844.854	1016.05	1786.55	465.827	517.069	1229.78	1455.44	1023.86	1206.4	971.375	1837.07	1360.87	832.274	828.333	590.66	816.347	714.222	893.239	976.414	959.11	1373.15	1717.65	1601.02	1637.23	1038.58	1214.23	1249.34	1521.29	1535.65	1408.86	955.01
Smp_340970	2053.88	0.293863	0.234676	1.25221	0.210494	0.281579	1429.43	2122.18	2174.87	2362.64	1281.07	1981.28	1829.24	2544.03	2237.24	2726.44	2504.7	2429.8	2279.71	2034.21	966.872	2005.08	2139.66	1480.19	1801.1	1973.38	2347.2	2590.07	1338.73	1262.71	2082.33	1605.28	1797.66	2320.96	1984.33	1828.2	2059.82	1580.86	1406.38	1652.03	1673.31	1775	2482.06	2057.73	1835.66	1739.92	1663.94	1568.29	2355.76
Smp_340960	46579.6	0.679238	0.438211	1.55002	0.121136	0.17406	164196	22424.6	22280.9	3166.51	392415	84993.8	38812.8	31492.1	97562.7	86749.4	90423.5	35014.6	34477.5	22997.6	14711.6	73330.6	62201.5	21092.4	9825.28	31125.5	17400.8	37581.4	31418	12919.1	38269.8	53191.9	75150.1	29985.5	36929.6	22280.7	24285.2	27161.3	21721.1	23506.4	31157.8	26549.3	44337.6	46280.3	46851.7	30231.4	30630.6	33543.2	32353.1
Smp_340950	113.35	6.08247	3.66374	1.66018	0.096878	0.143305	2.11142	1.98799	4.98537	9.01773	0	2581.26	2920.19	772.018	0	0	0	0	0	0	0	0	0	0	0	0.84477	0.91118	0	0	0	0	0	3.34968	1.47222	0	0	0	0	0	0	0	2.29625	0	2.26747	0	0	0.763627	1.73292	0
Smp_340940	1041.32	1.30373	0.319805	4.07665	4.56883e-05	0.000122117	309.323	1228.58	1142.9	1253.46	261.27	247.248	619.634	373.056	559.311	772.596	747.723	1633.85	1715.85	743.038	1062.84	762.876	1001.06	1305.84	1166.49	975.709	1009.59	862.056	1973.07	1498.12	572.6	1426.64	1047.33	677.958	793.051	778.107	657.448	1611.24	668.448	550.904	467.875	536.175	1258.28	979.548	939.747	639.987	675.81	657.641	606.45
Smp_340930	725.651	2.4977	0.402779	6.20118	5.60419e-10	2.51384e-09	5.27855	15.904	13.7098	11.5942	6.32105	6.59327	29.6633	62.1759	5.91863	0	3.51044	19.1795	22.405	95.6942	155.854	175.529	226.327	62.0157	57.7895	27.8774	19.1348	30.4531	34.5085	20.7956	15.3718	12.2353	12.2822	27.9722	28.5417	101.996	62.582	23.3739	113.296	157.889	322.508	112.516	6393.08	6585.88	5765.88	68.8402	68.7264	65.8508	66.7801
Smp_340920	3096.68	-0.281616	0.238879	-1.17891	0.238434	0.313884	1774.65	1771.3	1762.33	1797.1	4374.17	5152.64	3038.84	2217.61	3033.3	1758.84	1765.75	2796.61	2760.48	2964.41	2573.75	3409.31	3816.21	4064.95	3562.61	4107.27	3835.16	3647.34	5307.2	4231.49	2172.92	5208.59	4551.1	3034.25	3737.6	3592.27	3000.57	2480.75	1980.42	2300.67	2290.52	2052.28	3567.85	3412.55	3185	2523.64	2706.29	2687.75	2452.95
Smp_340910	16640.5	-0.807291	0.284694	-2.83564	0.00457335	0.00902469	29365.6	7416.21	7132.83	7131.73	26062.8	28763.1	23068.2	9953.33	37340.6	25846	35985.5	11366.3	13491.5	15595.3	22829.7	17309.9	14784.3	18282.9	18163	14117.8	13427.2	14598.7	34198.9	19242.6	9275.24	27379	21192.3	11480.4	12368.1	16564.3	13776.8	18770	18820	20378.7	17143	16582.4	11856.5	11833.9	13703	17791.8	18034.6	17258.1	12426
Smp_340900	37993.9	-0.000460493	0.258531	-0.00178119	0.998579	0.998785	136277	45958.4	39926.6	45898.9	151235	77048.9	103344	74372.8	11594.6	10836.2	11452.8	17484.5	18535.4	12415.6	25983.6	15331.8	13224.4	65108.3	64652.5	39285.2	49599.2	46733.8	46044.5	37619.3	38750.1	57284.7	37302	30226.2	27272.3	26561.5	19450.2	22153	24948.6	26754.4	25399.5	24268.5	31822	52541.9	57727.3	15836.3	17178.6	14600.7	10725.5
Smp_340890	88.7389	1.09514	1.01429	1.07972	0.280268	0.360914	100.292	470.161	431.235	498.551	179.096	342.85	224.123	20.7253	88.7795	218.612	150.949	222.962	269.793	0	4.32928	81.0134	87.0487	38.6135	16.0526	37.1699	30.0689	17.9595	38.5683	41.5912	68.6242	20.8001	15.6318	19.875	21.7461	5.40888	8.74802	255.555	2.26592	1.36701	5.56048	4.5925	18.157	2.26747	2.73979	1.51297	3.05451	5.19875	5.42928
Smp_340880	6330.5	-0.873275	0.320026	-2.72876	0.00635729	0.0122353	4084.54	3875.59	3771.44	3375.21	4132.92	3573.55	2076.43	3678.74	12449.8	13377.6	12525.2	6512.64	5632.05	11750	4446.89	8614.42	9787.75	2991.96	2109.31	3819.2	3268.4	4542.19	2636.85	2102.02	5355.43	3403.87	3992.82	5802.76	5168.09	8545.27	9745.3	4394.3	8179.23	10590.2	12532.9	12887.7	6071.7	3856.97	3938.44	9524.16	9539.99	9560.49	11072.5
Smp_340870	261.383	-5.85346	0.447199	-13.0892	3.79787e-39	1.09192e-37	36.9499	232.595	257.993	248.632	18.9632	65.9327	164.796	72.5386	159.803	68.3164	54.4117	213.372	181.107	398.257	432.928	67.5111	73.1209	359.223	298.579	206.969	143.055	173.348	147.169	339.385	427.117	188.424	148.503	131.028	203.869	555.57	548.434	201.016	704.702	1175.63	1044.18	735.949	412.164	316.313	243.841	465.239	459.703	560.598	576.046
Smp_340860	943.755	-6.56234	0.630521	-10.4078	2.2843e-25	2.98686e-24	276.596	1482.05	1614.02	1973.59	47.4079	158.238	273.562	186.528	414.304	715.459	1144.4	643.712	1529.14	763.443	816.069	364.56	529.256	505.486	536.158	1062.72	729.855	794.903	2198.39	652.983	323.357	358.496	351.716	234.083	465.502	3742.18	3147.27	2487.76	801.382	2883.02	2725.03	2880.65	922.376	685.911	657.549	697.48	699.482	748.619	2582.16
Smp_340850	4350.16	-0.519757	0.187107	-2.77786	0.00547184	0.0106535	1016.65	2547.61	2636.02	2795.49	1012.42	2868.07	3091.58	1891.18	1899.88	2063.15	1709.58	3772.37	3262.72	8406.32	11556.3	972.16	811.294	4771.7	4332.07	4898.82	4126.74	4127.56	4584.55	4904.44	3209.96	4726.51	4570.08	3735.76	4760.35	5309.21	5157.3	4268.08	7395.98	5350.47	5385.33	5482.88	4544.7	4887.54	4793.26	7260.75	7188.02	7932.42	6181.78
Smp_340840	87.8097	2.36306	0.891653	2.6502	0.00804448	0.0151551	0	17.8919	8.72441	12.8825	5.26754	6.59327	6.59185	5.18133	5.91863	2.48423	14.0417	9.58975	1.86708	5.62907	4.32928	0	6.96389	11.7011	2.14035	9.29247	5.46708	10.151	0	0	8.2349	6.11767	4.46624	6.625	9.5139	6.18158	5.3834	9.34957	5.28716	40.3267	107.238	44.7769	604.628	1641.65	1671.27	8.32134	15.2725	17.3292	10.8586
Smp_340830	2601.09	4.58711	0.254147	18.049	8.0283e-73	1.2347e-70	448.677	223.649	191.937	258.938	172.775	303.29	339.48	492.226	230.827	409.898	358.064	336.84	397.688	644.529	767.003	40.5067	90.5306	311.249	269.684	323.547	240.552	336.545	179.647	210.452	204.225	233.695	256.809	323.889	379.197	900.966	741.563	405.927	679.022	962.373	812.625	1089.57	286.881	281.167	257.54	815.492	804.863	989.495	975.098
Smp_340820	3995.11	-2.34592	0.4478	-5.23877	1.6165e-07	5.71616e-07	4734.86	708.72	619.433	571.981	6122.99	1447.22	1420.54	1430.05	13387.9	1955.09	2027.28	17813	16105.4	7181.29	7316.48	5400.89	4960.03	4081.33	7772.68	4064.19	8454.84	10209.6	5791.34	2873.12	4550.06	4211.41	2830.48	7731.37	4663.17	5956.73	9511.79	11858.4	5735.81	1591.2	1531.12	1527.01	1120.29	1400.16	1676.75	1037.14	1022.5	955.703	977.27
Smp_340810	993.845	-0.443255	0.254161	-1.74399	0.0811605	0.122468	672.488	1010.89	1063.13	842.513	422.457	735.149	919.563	1207.25	467.572	572.615	438.804	732.417	891.531	977.348	1352.9	567.093	536.22	1668.57	2022.63	1189.44	1590.01	1571.85	2724.14	1702.75	875.644	1547.77	1162.34	1145.39	919.45	1096.46	1204.54	880.417	1013.62	761.423	658.917	867.409	1203.81	989.752	1021.94	615.779	622.356	638.579	692.776
Smp_340800	2787.02	0.284222	0.318375	0.892726	0.372004	0.457869	1486.44	591.428	582.043	620.935	3122.6	1374.7	1311.78	927.458	1849.57	2376.17	2255.45	1147.17	1041.83	6349.59	5147.51	1437.99	1404.97	1418.17	754.473	1583.1	1140.8	1608.55	1028.15	1325.1	2671.4	2426.27	2485.46	2562.4	3041.73	2815.71	2774.47	1710.97	7131.62	3988.93	4047.63	3574.69	1566.95	1931.89	2046.62	7394.65	7561.43	6728.04	5412.45
Smp_340790	5558.47	0.000973056	0.176726	0.00550603	0.995607	0.998664	6592.91	5085.29	5030.24	5177.46	4511.12	3787.83	4083.65	5564.75	8105.56	7135.96	7484.25	9472.28	8574.57	5086.57	5249.97	6440.56	6425.93	5533.44	6820.23	4922.47	6798.32	6650.48	5500.04	4643.25	3677.71	4524.63	4093.31	6033.9	5060.04	7043.14	6853.74	8068.67	4187.43	4733.26	4768.91	5305.49	4174.3	3981.68	4276.81	3636.43	3779.19	4196.25	4679.49
Smp_340780	1763.19	2.85777	0.33139	8.6236	6.48829e-18	5.30507e-17	1624.74	887.639	979.626	1141.39	2537.9	2423.03	1664.44	839.375	124.291	111.79	59.6774	100.692	108.291	282.861	224.401	148.524	120.127	1486.04	1127.96	2152.47	1249.23	1410.21	1730.5	1644.52	1843.52	1470.69	2765.72	1291.14	1560.28	623.567	735.507	56.8765	200.912	505.109	687.117	569.471	1083.97	1351.41	1169.89	411.528	413.886	325.788	312.726
Smp_340770	712.099	0.432174	0.383065	1.1282	0.259235	0.336558	617.591	554.65	549.638	789.695	300.25	692.293	599.858	1041.45	556.351	525.415	463.377	540.622	610.535	952.017	652.999	1093.68	1187.34	456.342	470.877	518.689	432.811	456.015	310.576	354.357	646.714	513.885	616.341	675.75	526.662	813.651	755.695	536.042	877.668	345.853	758.609	558.563	1071.26	1121.27	1302.77	268.552	298.578	883.787	867.599
Smp_340760	39898.4	-2.13904	0.377872	-5.66074	1.50724e-08	5.87197e-08	17879.5	7647.81	8849.04	10067.6	25174.6	41346.4	40866.2	16025.8	22434.6	15243.2	15874.2	23858.1	20725.5	95735.1	111965	13839.8	13295.8	28813.9	21336.1	28851.4	19312.5	31359.6	20429	22675.5	40412.5	53808.6	53022.1	33220.7	41127.9	49451.9	51698.1	24819.2	148692	78771.1	67680.6	79451.5	18935.9	16695.4	17159.3	105793	108553	128579	150737
Smp_340750	325.605	2.77622	0.316965	8.75875	1.97419e-18	1.67056e-17	16.8914	65.6038	64.8099	72.1418	9.48158	72.526	260.378	186.528	307.769	263.329	286.1	376.398	439.698	126.654	191.21	270.045	243.736	145.093	173.368	141.921	197.726	168.663	152.243	113.128	101.564	67.2944	49.1287	200.222	143.388	222.537	251.674	386.449	121.605	220.088	177.538	244.551	74.4437	58.9543	67.1248	129.359	119.889	130.835	120.53
Smp_340740	488.286	-4.38765	0.64467	-6.80605	1.00318e-11	5.13461e-11	29.5599	204.763	238.052	270.532	5.26754	19.7798	59.3267	51.8133	606.66	370.151	361.575	1299.41	1521.67	268.085	372.318	1174.69	1328.36	1711.87	2258.07	617.527	1469.73	758.203	1471.69	1176.2	614.872	1091.39	375.164	425.472	322.113	486.8	424.616	2268.83	324.782	396.432	476.613	255.458	72.628	92.9664	94.5226	232.998	214.579	303.26	287.752
Smp_340730	3506.3	1.17045	0.19274	6.07267	1.25798e-09	5.41716e-09	4191.17	2825.93	2948.85	3147.19	6338.96	4242.77	3496.98	4404.13	2938.6	3330.11	3238.38	3196.98	2669.93	2363.51	2309.67	2302.13	2270.23	1858.13	1596.7	2182.88	2079.31	2419.85	1744.71	1340.9	3000.8	1836.53	2561.39	2331.26	2315.95	2328.91	2452.81	2307.78	3033.32	3707.32	3557.12	3778.48	3162.95	3218.68	2971.3	3405.7	3400.43	3447.64	3403.61
Smp_340720	2066.01	-0.174175	0.306077	-0.569054	0.569319	0.651195	4729.58	1134.15	1166.58	1102.74	5421.36	2742.8	2834.5	720.205	3142.79	3181.06	3057.59	4573.11	4487.53	1327.05	1829.12	2686.94	2406.03	1562.09	2068.65	1556.91	2184.1	2508.86	1657.42	1189.51	1345.03	1907.49	1958.45	1994.12	1325.83	1380.81	1695.77	3489.73	1411.67	1690.99	1675.69	1885.22	2204.26	2107.62	2045.25	1492.55	1468.45	1419.26	1276.97
Smp_340710	1118.92	1.67533	0.241878	6.92632	4.31917e-12	2.29055e-11	1481.16	1275.3	1336.08	1274.08	1153.59	738.446	1137.09	1683.93	796.056	870.723	877.609	908.629	862.591	1192.66	1357.23	729.12	691.166	712.595	989.912	723.123	778.148	780.067	1066.72	1623.72	1292.88	1311.63	1211.47	1349.29	1055.36	601.159	713.973	1574.62	1177.53	733.4	681.953	599.322	650.021	959.141	927.418	1018.23	1073.66	1105.6	661.829
Smp_340700	4403.69	-0.187611	0.183408	-1.02292	0.306348	0.388929	5327.11	3903.43	4124.15	4007.73	6636.05	4684.52	4531.9	5948.16	5140.33	3891.55	4073.86	8484.53	7524.34	3347.89	4174.87	4442.23	4603.13	4135.16	5496.42	4058.27	5352.27	5675.2	5088.99	2941.33	3404.31	3312.11	2975.63	4965.8	3310.84	3763.81	4208.47	6307.06	3499.34	3958.17	3999.97	4207.31	4116.19	4243.58	4265.85	3535.06	3494.36	3841.87	3781.49
Smp_340690	19.9405	5.60348	1.67671	3.34196	0.000831902	0.00186495	0	96.4177	125.881	144.284	0	0	13.1837	0	29.5932	22.3581	24.573	29.968	19.6043	0.703634	0.721546	54.0089	78.3438	2.34021	0	3.37908	0.91118	3.90424	0	3.3273	3.84295	0	1.11656	1.47222	5.43651	0.772698	0	13.2452	3.02123	25.9731	23.4335	48.2213	47.2082	15.8723	16.4387	6.05189	15.2725	14.7298	25.5176
Smp_340680	664.907	1.51505	0.187428	8.08335	6.30107e-16	4.50229e-15	419.117	782.276	737.835	713.689	621.57	959.321	1038.22	1088.08	668.805	940.282	1030.31	420.75	518.115	422.18	369.432	884.396	661.57	442.301	390.614	489.966	399.097	410.726	307.532	380.144	276.144	293.648	323.802	368.792	409.777	391.758	342.519	473.711	291.549	745.019	747.488	686.579	600.997	580.473	690.426	754.973	678.864	581.393	554.872
Smp_340670	6193.02	-0.4618	0.313253	-1.47421	0.140426	0.198076	17822.5	15830.4	17406.4	18320.2	8031.95	8732.78	10738.1	12880.8	10262.9	8270.01	7278.89	6343.62	5670.32	2943.3	3702.97	2315.63	1944.67	5203.47	4227.19	4021.1	2991.4	2377.68	5205.71	7562.12	4334.85	5340.73	4449.49	2688.28	4173.2	5306.12	5528.08	12805	3313.54	6046.28	5810.31	4988.03	11408	13672.9	13692.1	3898.93	3858.61	4082.75	3887.91
Smp_340660	182.951	-4.6529	0.780543	-5.9611	2.50539e-09	1.04362e-08	162.579	224.643	311.586	325.926	35.8193	72.526	52.7348	62.1759	378.792	760.175	709.108	409.962	375.283	229.385	108.232	189.031	194.989	107.65	71.7017	116.578	86.5621	114.785	44.658	77.3597	174.031	73.4121	72.5764	142.069	233.091	377.077	398.372	361.517	237.922	449.062	417.83	398.974	7.2628	43.082	32.8774	234.511	242.833	164.627	384.936
Smp_340650	791.847	2.45981	0.306491	8.02571	1.00943e-15	7.12336e-15	192.139	920.441	689.228	765.218	102.19	359.333	392.215	544.039	1018	826.007	982.922	988.943	1006.36	226.57	226.565	452.325	396.942	190.727	190.491	238.225	256.042	262.365	175.587	183.001	203.127	137.036	166.367	424.736	351.335	367.804	413.176	1142.98	226.592	697.174	677.584	467.861	1374.49	1218.77	1242.49	624.101	599.447	610.853	563.016
Smp_340640	13.059	3.54773	9.96782	0.355919	0.721901	0.786872	55.9527	189.853	183.213	188.084	46.3544	32.9663	23.0715	0	0	0	0	0	0	0	0	0	0	0	0	0	0	0	0	0	0	0	0	0	0	0	0	0	0	0	0	0	0	0	0	0	1.52725	0	0
Smp_340630	40347.8	-0.705958	0.333978	-2.11378	0.0345338	0.0570014	16815.4	9892.26	11785.4	12166.2	69881.3	45714.4	34956.6	23911.8	58017.4	57236.7	51698.2	27599.3	24605.3	54600.6	39052.2	21137.7	22110.4	28341.2	18649.9	34412.5	17472.8	25426.8	21783	19393.2	46010	34152.5	47277.4	22701.7	34578.3	45618.5	46740.7	19539	69222.5	86591.7	72854.6	68725.7	42814.2	62404.3	52527.2	90850.9	95037.2	80337.1	84160.3
Smp_340620	109.375	8.05219	1.37691	5.84804	4.97411e-09	2.03008e-08	225.922	243.529	302.862	315.62	13.6956	0	0	0	5.91863	1430.92	1600.76	39.5577	53.2118	2.1109	3.60773	114.769	69.6389	1.17011	1.07018	1.68954	0	0.780848	0	0	0	0	0	0	0.679564	0	1.34585	47.527	3.77654	2.05051	3.97177	9.18501	50.8396	45.3495	38.357	3.02594	8.3999	6.0652	38.5479
Smp_340610	448.192	0.728848	0.30952	2.35476	0.0185344	0.0324035	26.3928	207.745	191.937	164.896	14.7491	128.569	240.603	165.802	29.5932	54.6531	71.9639	149.84	153.101	541.095	641.454	33.7556	90.5306	700.894	560.772	614.148	559.465	495.838	752.082	587.268	458.958	294.872	299.238	390.139	491.325	695.428	679.654	146.477	549.864	377.978	381.687	458.676	995.004	741.464	654.809	277.63	262.688	291.996	273.093
Smp_340600	6080.05	-0.125411	0.24528	-0.511296	0.609144	0.687878	5822.24	7768.09	7394.56	8289.87	8689.34	9144.86	8061.83	6932.62	3885.58	4503.91	3917.65	3704.04	4852.54	4893.07	7673.64	4624.51	4162.67	9288.31	8275.66	8136.82	5933.61	5850.89	9696.89	12233.6	5919.79	9433.45	8649.99	4880.42	6521.1	4574.37	4406.99	6710.65	4685.93	5102.36	4666.44	5122.36	5258.27	6505.38	6580.97	4256.75	4102.2	4057.62	2848.74
Smp_340590	4854.9	0.28159	0.184595	1.52544	0.127149	0.181542	14346	9893.25	10865.6	12211.3	29285.4	3079.06	2722.43	2683.93	6149.46	7776.89	7722.96	2819.39	3518.51	3437.25	2414.29	4185.69	3852.77	2938.14	2469.96	3197.45	2535.81	2360.5	3857.85	3782.31	3695.27	3829.66	4295.41	2110.43	3109.01	2369.86	2347.16	4025.77	4036.37	3363.52	3853.81	2889.83	4328.63	4574.63	4820.65	4610.78	4781.07	4888.55	4209.32
Smp_340580	1546.2	-0.52265	0.284112	-1.83959	0.0658282	0.101659	484.571	1247.47	1157.85	1453.14	526.754	4018.6	3559.6	1854.92	671.765	683.164	602.04	1481.62	1679.44	960.461	1614.82	465.827	506.623	3096.1	3758.45	2216.68	2848.35	2338.64	3426.49	2575.33	1188.57	3042.93	1988.59	1709.99	1403.98	1445.72	1185.69	1750.71	1058.94	1149.65	1035.44	1104.5	1434.4	1641.65	1489.07	863.15	902.607	843.93	678.66
Smp_340570	379.578	-6.34926	0.614518	-10.3321	5.04485e-25	6.46555e-24	39.0613	395.611	356.454	435.427	32.6588	36.263	42.847	20.7253	165.722	310.529	298.387	582.578	857.924	771.887	1834.17	256.542	351.677	1322.22	1365.54	497.569	814.595	279.544	1129.65	989.872	351.356	1216.19	433.225	319.472	285.417	504.572	278.591	917.816	1016.64	170.876	183.496	168.775	29.0512	58.9543	45.2065	459.187	507.812	420.232	146.048
Smp_340560	30.1837	-1.0135	0.805766	-1.25781	0.208461	0.279168	4.22284	15.904	22.4342	12.8825	0	6.59327	0	0	23.6745	2.48423	0	19.1795	14.9366	60.5125	171.006	0	0	39.7836	38.5263	17.7402	18.2236	13.2744	19.2842	71.5369	24.1557	78.3062	23.4478	53	63.879	71.0882	37.6838	45.9687	71.7543	57.4143	33.3629	50.5175	10.8942	22.6747	19.1785	83.2134	58.7993	40.7235	23.8888
Smp_340550	3.28225	-4.85363	3.36606	-1.44193	0.149322	0.209043	30.6156	2.98199	0	2.57649	1.05351	0	13.1837	0	0	2.48423	0	0	1.86708	2.1109	0	0	12.1868	0	19.2632	27.0326	15.4901	21.8637	7.10469	0.831825	3.84295	1.22353	5.5828	2.94444	0	3.09079	4.71047	0.77913	0	0	0	0	0	0	0	0	0	0	0
Smp_340540	695.88	0.3765	0.431774	0.871984	0.383217	0.469259	125.63	1256.41	990.843	1101.45	61.1035	214.281	402.103	300.517	168.681	345.308	294.877	491.475	652.545	335.633	1082.32	317.302	595.413	243.382	117.719	240.759	95.6739	143.676	185.737	313.598	702.711	156.612	149.619	53.7361	107.371	147.585	219.374	707.45	868.604	2076.48	2350.89	1605.08	2994.09	2096.28	2231.56	1615.1	1413.47	1411.46	2219.49
Smp_340530	538.702	-1.0444	0.355267	-2.93976	0.00328469	0.00667338	29.5599	128.226	134.605	172.625	31.6053	19.7798	26.3674	31.088	59.1863	86.9481	91.2713	124.667	117.626	168.872	269.858	27.0045	62.675	1902.59	1617.03	1836.53	2279.77	2110.63	2065.43	1627.88	1574.51	1172.15	729.114	1402.29	1567.08	756.471	825.006	101.287	250.762	611.736	624.363	483.361	406.717	380.936	379.46	232.998	238.252	194.087	287.209
Smp_340520	2875.43	0.795469	0.129405	6.14711	7.89053e-10	3.47664e-09	4467.77	4655.88	4429.51	4354.27	3437.6	3234	2986.11	3155.43	1589.15	2181.16	1714.85	1932.34	2050.99	2341.69	2820.52	1566.26	1406.71	1955.25	2245.23	2279.19	2199.59	2236.35	2617.57	2451.39	1661.8	3910.42	4304.34	2251.76	2327.51	1799.61	2218.63	2051.45	1878.45	2415.5	2420.8	2450.1	3159.32	3549.73	3394.6	2604.58	2613.9	2922.56	2329.16
Smp_340510	5699.86	-0.353898	0.200562	-1.76453	0.0776421	0.117598	12738.2	4847.72	4192.7	4565.55	18884.1	5647.13	5339.4	6341.95	3705.06	4640.55	4628.51	3701.64	4800.26	4937.4	6520.61	3861.64	3575.96	6812.36	5621.63	5365.13	5149.08	5586.19	8849.4	6304.4	3768.84	10527.3	8555.08	4496.17	4780.73	5314.62	4736.72	6109.94	4802.25	4268.48	4062.73	4341.06	7458.9	5464.61	5649.44	3613.73	3731.84	3771.69	4345.59
Smp_340500	3901.92	-0.62881	0.16	-3.93007	8.49213e-05	0.000219648	2487.25	3699.66	4109.2	3692.11	3265.88	3359.27	4086.95	3202.06	5812.1	5362.21	4916.36	6197.38	5233.43	4249.95	4056.53	5934.23	5854.89	3474.05	5239.58	3679.82	5520.84	4435.22	3938.03	3963.65	4286.54	3195.87	2693.14	5892.57	4356.01	3899.81	4882.74	4397.41	3910.23	3190.6	3370.45	3386.4	3798.45	3701.65	3926.11	3336.1	3290.47	3586.27	3713.08
Smp_340490	840.774	-6.93698	0.488505	-14.2004	9.10545e-46	3.64557e-44	130.908	453.263	493.552	520.452	58.9965	184.612	342.776	134.715	343.281	483.183	396.679	501.065	662.814	1289.76	2920.82	1026.17	912.27	2292.24	1998.02	1142.13	1112.55	890.948	2128.36	1827.52	845.45	1230.88	730.23	951.055	1142.35	1519.12	1156.09	1035.46	1920.75	965.107	1223.7	1148.7	424.874	399.075	497.271	1000.83	1071.37	1657.53	1415.41
Smp_340480	1639.35	-4.40565	0.397428	-11.0854	1.47693e-28	2.31179e-27	294.543	802.156	850.006	912.078	99.0298	131.865	138.429	398.962	1417.51	3171.12	3347.2	3716.03	4357.77	1942.73	3356.63	3179.77	4147	3991.24	5089.75	2081.51	4409.2	2716.57	3901.49	2593.63	1527.85	2741.94	1308.61	2782.5	1959.86	2057.69	1987.15	4469.87	2534.06	973.309	1198.68	1184.87	655.468	879.78	960.295	881.306	889.625	1134.19	955.01
Smp_340470	1392.37	0.283844	0.238859	1.18833	0.234703	0.309645	1891.83	1039.72	1119.22	1209.66	1744.61	1684.58	1479.87	839.375	1044.64	926.619	1005.74	1211.91	1097.84	1330.57	1189.83	1390.73	1457.19	1314.03	1847.12	1293.34	1786.82	1984.92	1015.97	1002.35	1140.26	1327.53	1482.79	1869.72	1113.81	1474.31	1457.56	927.165	1132.21	1138.03	1154.59	1238.25	1468.9	840.099	1028.79	975.867	981.261	1091.74	973.469
Smp_340460	19.9072	-2.94776	0.865595	-3.40548	0.000660489	0.00150682	5.27855	24.8499	52.3464	43.8004	0	72.526	98.8778	0	0	13.6633	3.51044	26.3718	20.5379	7.73998	15.874	0	0	18.7217	20.3333	13.5163	13.6677	17.9595	24.3589	4.99095	9.33288	7.34121	5.5828	19.875	25.1439	43.2711	40.3755	21.8157	8.30839	24.6061	19.0645	33.8697	21.7884	22.6747	38.357	7.56486	4.58176	10.3975	10.8586
Smp_340450	2474.31	0.451156	0.238345	1.89287	0.0583754	0.091211	6136.84	2012.84	1843.34	1621.9	4205.61	2963.67	1489.76	3518.12	3323.31	3346.26	3326.14	2411.82	2280.64	1588.81	1067.17	4192.44	4084.32	1552.73	1355.91	2021.53	1892.52	2409.7	1572.17	1088.86	1617.88	2382.22	2655.18	1997.81	1891.91	1699.16	1589.45	1812.26	1170.73	1049.18	1437.38	1198.64	3264.63	2573.58	2971.3	1333.68	1379.11	1585.62	1662.44
Smp_340440	613.583	-6.45288	0.678626	-9.50875	1.92965e-21	1.99748e-20	780.17	436.365	356.454	443.157	477.239	692.293	711.92	4238.33	266.338	419.835	391.414	378.795	357.546	1690.83	1324.76	560.342	508.364	1043.74	979.21	682.574	618.691	674.653	353.205	845.966	720.279	715.768	576.145	530	602.773	1099.55	871.438	402.81	1923.01	577.561	616.022	778.429	463.004	434.221	491.792	703.532	723.918	1055.35	651.513
Smp_340430	3258.12	0.376358	0.136197	2.76334	0.00572135	0.0110979	6931.79	3103.26	2869.08	3093.08	4886.17	4124.09	3965	4642.47	3338.11	3528.85	3633.3	2857.75	2884.64	2543.64	3324.16	2511.41	1989.93	3498.62	3174.14	3063.13	2945.85	3244.42	2290.75	2439.74	2184.44	2872.86	2444.15	2518.24	2396.82	3215.2	2770.43	3112.63	2636.78	3521.41	3144.85	3176.86	2414.88	2735.71	2527.45	2938.19	2978.91	2952.89	2384.54
Smp_340420	7034.68	1.56189	0.268301	5.82143	5.83452e-09	2.35839e-08	19568.6	7072.29	5952.54	6476.01	36674.7	7892.14	7583.92	5694.28	8620.49	5301.35	6469.73	1591.9	1715.85	3505.51	5128.03	6703.85	5477.1	4009.96	5284.52	3276.02	4207.83	3867.54	4387.65	9101.83	9181.91	12743.1	10467.8	5741.67	5086.54	2529.81	2082.7	3689.18	6341.57	4151.6	4299.84	4462.19	4548.33	7828.45	8230.32	6359.78	6958.17	6559.08	4523.13
Smp_340410	4379.6	0.0456121	0.154268	0.295668	0.767483	0.825413	5259.55	4665.82	4960.45	4970.05	3272.2	2759.28	2382.95	3994.8	5329.73	5233.03	4995.35	2812.2	2739.94	8949.52	5998.93	6717.36	6958.67	2339.04	2171.39	2585.84	2308.93	2149.67	2406.46	3135.15	3829.78	3500.53	4313.27	3832.19	4307.76	3269.28	3341.07	4852.42	6349.87	4274.63	4262.9	3867.46	3903.76	3977.15	3995.98	8970.41	8989.42	8400.31	8554.37
Smp_340400	33.5818	-2.7267	1.02015	-2.67283	0.00752135	0.0142667	5.27855	9.93997	11.2171	16.7472	0	56.0428	39.5511	0	0	13.6633	28.0835	40.7565	29.8733	0.703634	4.32928	27.0045	34.8195	197.748	151.965	170.643	125.743	105.414	88.3011	103.978	130.111	7.34121	37.963	9.56944	7.47521	61.0431	60.5632	22.5948	0.755308	50.5793	49.25	52.8138	0	11.3374	10.9591	12.1038	7.63627	5.19875	3.25757
Smp_340390	2656.39	-0.842143	0.368868	-2.28305	0.0224276	0.038515	600.699	1937.3	2076.41	2014.82	613.142	2673.57	3582.67	1284.97	1310.98	952.703	1016.27	2968.03	2909.85	3737.7	8956.55	769.627	586.708	3971.34	4442.3	2700.73	3457.93	2778.26	6889.52	6880.02	2247.58	6025.91	3238.02	4370.29	3811	2749.26	2362.64	5170.31	3606.6	2348.52	1852.83	2379.49	1503.4	1785.64	2049.36	3280.88	3395.09	3280.41	3105.55
Smp_340380	5072.72	1.49025	0.293191	5.08285	3.71806e-07	1.26003e-06	13049.6	4746.34	5227.17	4740.75	12554.7	4443.86	4564.86	7103.6	19342.1	16943.7	17771.6	5530.89	4772.26	3632.86	2421.51	10194.2	9046.1	980.55	558.631	1721.64	1168.13	1442.23	1024.09	1926.51	5019.44	3342.7	5384.05	3631.24	3619.36	1754.8	2178.93	6632.74	3376.23	1993.78	2576.89	2109.11	3326.36	3163.13	3174.04	4416.36	4117.48	3790.75	5123.61
Smp_340370	6220.96	0.515563	0.151484	3.40341	0.000665511	0.00151685	7493.43	4753.29	4873.2	4971.34	7807.55	11722.8	8734.2	8435.2	7569.93	6955.85	6287.19	5172.47	4635.96	4380.12	4102.71	9789.11	8934.67	5959.36	5504.98	7101.13	5313.09	6035.17	5050.42	4258.11	5382.88	7655.66	10150.6	5492.86	6324.7	5524.79	5741.4	3748.4	3802.22	4864.5	5393.67	5488.04	5481.6	4129.07	3858.99	3674.25	3879.22	3734.43	4221.26
Smp_340360	15802.5	0.77951	0.378453	2.05973	0.0394244	0.0641018	28302.5	18368.1	16876.7	17355.3	16879.3	17023.8	16314.8	28409.2	63480.3	40970	41533.7	38631.1	38873.6	6442.47	5234.82	42653.5	38331	10136.6	10847.3	9447.06	10851.2	10578.1	10560.6	8625.19	5842.39	9138.58	8556.2	8591.15	7628.11	8012.1	6735.31	38169.6	5030.35	8434.44	9871.44	5351.42	9499.75	12587.9	13620.8	8559.64	9166.58	10005.9	6729.59
Smp_340350	575.917	-0.0942673	0.331776	-0.284129	0.776311	0.832597	110.85	392.629	472.364	350.403	123.261	385.706	477.909	953.364	292.972	469.52	561.67	825.918	907.401	560.093	881.729	425.32	355.159	758.23	902.158	566.84	765.391	678.557	1094.12	897.539	454.566	649.697	339.434	616.125	570.834	646.748	600.922	909.245	503.035	440.86	434.909	507.472	593.734	480.704	598.643	448.596	416.94	455.757	602.107
Smp_340340	290.934	1.94102	0.581859	3.3359	0.000850245	0.00190387	519.41	1330.96	1503.09	1316.59	287.608	23.0764	26.3674	134.715	162.762	221.097	296.632	67.1283	58.813	391.221	271.301	256.542	358.64	38.6135	27.8246	49.8414	42.8255	71.0572	29.4337	49.0777	167.443	72.1885	99.3739	100.847	123.001	156.858	137.95	70.9009	447.898	136.017	146.558	141.794	446.662	213.142	200.004	254.936	250.47	364.779	811.677
Smp_340330	7.19159	2.22805	1.93285	1.15273	0.249023	0.325832	0	0.993997	1.24634	10.306	0	105.492	79.1022	20.7253	0	13.6633	3.51044	0	0	0.703634	1.44309	20.2533	8.70487	9.36086	7.49123	0.84477	1.82236	2.34254	9.1346	7.48642	4.39195	0	1.11656	5.15278	6.11608	0.772698	0.672925	0	0	0	1.19153	0	0	0	2.73979	0	0	0	0
Smp_340320	184.896	-1.60196	0.516645	-3.10071	0.00193059	0.00408773	55.9527	331.995	286.659	264.091	14.7491	69.2293	62.6226	36.2693	494.206	404.93	461.622	356.02	248.322	125.951	93.0794	398.316	349.936	35.1032	29.9649	48.1519	45.559	91.3592	78.1516	31.6093	265.713	25.6942	61.4108	128.083	112.808	190.084	263.787	117.649	190.338	413.52	426.966	381.752	377.666	334.452	379.46	270.822	258.87	236.543	237.802
Smp_340310	4288.3	-0.190426	0.238343	-0.798958	0.424315	0.511017	9752.65	8833.65	9664.15	9825.46	13101.4	2334.02	2221.45	2870.46	4912.46	5742.3	5223.53	5160.49	5034.58	2830.72	2682.71	2254.87	2611.46	3208.43	3104.58	2709.18	2893.91	2494.81	3689.36	3775.65	2529.21	2980.53	2646.25	2047.12	2464.1	3795.49	3407.02	6142.66	2432.09	5435.91	6016.44	5052.9	6447.55	10639	9423.5	4385.35	4191.55	3379.19	3194.04
Smp_340300	2709.87	0.121929	0.245986	0.495673	0.620125	0.698001	7695.07	3851.74	5184.79	5147.83	4347.83	1051.63	1249.16	2891.18	8360.07	6606.82	6388.99	5034.62	4551.94	2918.67	2133.61	4759.53	4523.05	1076.5	1220	1417.52	1409.6	1357.89	1394.55	1315.95	1255	1276.15	1065.2	1718.82	1940.84	1754.02	1616.37	5619.87	3015.19	1595.98	1624.06	1800.84	3021.33	2925.04	2778.14	2423.78	2440.55	2170.48	2492.04
Smp_340290	8904.74	0.322153	0.320172	1.00619	0.314326	0.39717	16272.7	6571.31	6672.92	4412.24	13172	5937.24	2850.98	7870.44	36520.9	29700.2	28301.1	11036.6	8540.96	6381.26	2380.38	27699.8	25235.4	3759.55	3528.37	6982.02	6353.66	5806.39	5876.59	4050.16	10437.5	3767.26	5621.88	7576.79	8755.51	5485.38	6375.29	6518.98	6151.98	6125.56	6833.43	6108.6	6723.54	6401.08	5654.92	7052.72	7052.86	6124.12	4625.2
Smp_340280	98.1799	-2.40353	0.518814	-4.63273	3.60869e-06	1.09848e-05	1.05571	37.7719	38.6367	47.6651	2.10702	26.3731	39.5511	31.088	213.071	201.223	200.095	222.962	215.648	40.8108	66.3822	303.8	428.279	152.114	149.825	130.095	96.5851	45.2892	58.8674	244.557	217.95	113.789	92.6745	96.4305	125.04	206.31	179.671	444.883	46.8291	105.26	108.827	97.5907	61.7338	40.8145	19.1785	35.5548	50.3994	28.5931	48.3206
Smp_340270	604.114	-6.70715	0.489208	-13.7102	8.82003e-43	3.11888e-41	202.696	70.5738	90.9831	64.4123	136.956	326.367	260.378	119.171	109.495	105.58	135.152	495.071	455.568	2248.81	2225.97	357.809	403.906	993.421	662.438	848.993	609.58	790.999	857.637	811.861	834.47	982.498	655.421	865.667	1208.94	1784.93	1716.63	413.718	2205.5	1008.85	830.1	1097.03	308.669	130.38	119.181	934.26	874.353	1035.42	1234.07
Smp_340260	7645.07	0.698989	0.240326	2.90851	0.00363157	0.00731979	11779.6	7481.82	8304.39	7350.73	8684.07	8686.63	6713.8	11569.9	16075	21287.4	20239.4	9198.97	7456.19	4899.4	2904.94	22764.8	21452.3	4107.08	3551.91	5666.71	4702.6	5020.07	3517.84	3247.44	5604.67	2934.04	4019.62	5626.1	5507.19	4983.13	5562.4	5859.06	3995.58	4221.32	4656.9	5296.31	6661.81	5227.66	5238.47	4285.49	4151.08	5321.78	6230.1
Smp_340250	2494.16	-0.212254	0.177334	-1.19691	0.23134	0.305875	5422.13	2492.94	2289.53	2570.05	4790.3	3112.02	2758.69	4424.85	1177.81	1358.87	1383.11	1256.26	1390.98	2021.54	2611.28	1167.94	969.722	4417.16	4109.47	3293.76	3386.86	3165.56	3106.78	3217.5	1772.7	2880.2	2743.39	2450.51	2568.75	2575.4	2169.51	1703.18	1777.24	1968.49	1860.38	1995.44	2429.41	2103.08	2021.96	1674.86	1713.58	1586.48	1741.17
Smp_340240	5240.22	1.20231	0.192437	6.24781	4.16245e-10	1.88811e-09	2834.58	4841.76	5361.77	5317.88	2617.97	3115.32	3371.73	4088.07	8608.65	7707.33	7526.37	7548.33	6517.98	5070.39	3084.61	7048.16	7757.78	2389.36	2459.26	3737.26	3478.89	3622.35	2676.44	3332.29	5322.49	3384.3	5455.51	3699.69	3980.21	3832.58	4614.25	4250.16	4099.81	3485.87	3683.82	3931.18	3449.83	3504.38	3424.73	4057.03	3986.13	3887.8	4257.1
Smp_340230	9974.55	-0.451114	0.165498	-2.7258	0.00641452	0.0123241	25784.7	8608.01	9103.29	9530.45	20018.8	10700.9	11908.2	14585.4	19649.9	15633.3	15337.1	12813.1	14697.7	9981.75	13145.1	19963	19088	5725.34	5984.42	4878.54	5215.6	5206.69	3476.22	5594.85	5400.45	7134.43	5666.54	6014.03	6043.36	6747.97	5719.19	21129.2	14301.8	11404.9	10877.1	11190.8	7576.92	8243.4	8759.1	12514.5	12804.5	10938.2	11448.7
Smp_340220	765.307	0.366844	0.405396	0.904903	0.365517	0.451145	51.7298	487.059	518.479	515.299	28.4447	125.272	181.276	98.4452	71.0236	39.7477	45.6357	105.487	145.632	874.617	1720.17	74.2622	74.8618	874.07	800.491	581.202	779.97	740.244	1529.54	778.588	780.668	921.322	473.422	506.444	604.812	921.829	757.714	204.911	1460.77	1065.58	1092.63	1037.91	840.67	649.631	657.549	1296.62	1085.88	1210.44	1085.31
Smp_340210	2320.72	0.491797	0.493649	0.996248	0.31913	0.402087	1206.68	7655.76	7625.13	10356.2	1092.49	1213.16	494.389	2808.28	970.655	1243.36	1140.89	895.443	962.48	2910.93	1822.63	1930.82	3100.67	1055.44	561.842	903.059	550.353	718.38	957.103	919.167	2285.46	879.721	688.918	772.18	1653.38	1194.59	1177.62	818.087	3219.12	2479.75	2781.04	3134.96	4223.32	2120.09	2202.79	5041.98	4734.49	4614.75	8927.36
Smp_340200	181.419	-5.86924	0.477718	-12.286	1.07695e-34	2.43798e-33	0	7.95198	2.49269	12.8825	0	46.1529	59.3267	10.3627	53.2677	44.7162	38.6148	62.3334	42.9429	194.907	186.88	202.533	149.724	471.553	334.965	363.251	267.887	513.017	392.788	291.139	361.238	325.46	169.717	565.333	763.83	761.107	650.718	62.3304	175.231	281.604	310.593	353.623	65.3652	38.547	35.6172	219.381	204.652	225.279	321.413
Smp_340190	1648.32	-1.87608	0.375269	-4.99928	5.75436e-07	1.90742e-06	386.39	1370.72	1380.95	1312.72	977.656	853.828	886.604	476.682	1367.2	922.892	844.26	641.315	773.905	3451.33	2618.49	2059.09	1655.67	3056.32	2706.47	1908.33	2789.12	1733.48	4182.63	2393.99	1817.17	2696.67	1999.76	1545.1	1746.48	3372.05	2697.76	955.993	5231.26	2662.25	2513.73	2668.82	660.915	393.407	439.736	2037.97	1877.76	2203.4	2284.64
Smp_340180	21.0163	0.352545	0.974539	0.361755	0.717535	0.783258	6.33426	24.8499	39.883	43.8004	5.26754	0	0	0	2.95932	59.6216	100.047	11.9872	5.60124	28.1454	15.1525	81.0134	60.9341	2.34021	7.49123	7.60293	2.73354	7.02763	0	6.6546	15.3718	8.56474	2.23312	22.8194	14.2708	3.86349	22.8794	9.34957	16.6168	32.1247	48.0584	33.8697	18.157	14.7386	9.58925	27.2335	47.3449	38.1241	29.861
Smp_340170	2794.83	0.100269	0.369257	0.271543	0.785974	0.839985	632.371	1906.49	1724.94	1503.38	1236.82	2149.41	3625.52	1336.78	4453.77	4692.71	4888.28	14162.9	12553.3	1854.08	1956.83	2072.59	2190.14	2174.06	3947.88	1866.94	3721.26	2929.74	2355.71	1956.45	2242.09	1679.91	1612.31	3343.42	1945.59	1954.15	2973.66	10161.4	1750.8	2096.99	1970.4	2401.31	1588.74	1803.78	1680.86	1420.68	1427.22	1597.75	1538.66
Smp_340160	55.377	-0.15413	1.1706	-0.131668	0.895247	0.928632	16.8914	226.631	200.661	229.308	23.1772	0	3.29593	10.3627	0	0	12.2865	8.39103	1.86708	26.7381	49.0651	0	3.48195	33.9331	28.8947	15.2059	10.023	7.02763	9.1346	14.141	182.266	30.5884	17.865	5.15278	7.47521	7.72698	8.74802	5.45391	324.027	108.677	49.6472	18.9441	139.809	325.382	380.83	162.644	107.671	62.385	56.4645
Smp_340150	4839.52	0.378823	0.335673	1.12855	0.259089	0.336458	8219.76	4213.55	3864.91	4314.34	6685.57	685.7	982.186	673.573	3068.81	5245.46	5829.08	9186.98	9326.07	4458.93	6274.56	2666.69	2484.37	5972.23	5964.09	3366.41	4193.25	3481.8	7789.78	4865.34	2351.89	3545.8	2074.57	2991.56	3215.7	6016.23	4926.48	17933.2	4749.38	5147.47	4446.8	5663.13	4386.73	3575.81	3835.7	4302.13	4182.38	5221.27	5010.14
Smp_340140	1946.11	-2.18358	0.936841	-2.33079	0.0197643	0.0343861	2942.27	33767.1	30182.7	35970.4	247.575	85.7125	46.143	264.248	0	24.8423	15.797	57.5385	39.2087	265.27	419.218	47.2578	13.9278	17.5516	23.5439	10.1372	18.2236	14.8361	0	3.3273	17.5678	14.6824	7.81592	80.9722	44.8512	32.4533	34.3192	25.7113	487.929	52.6298	21.0504	87.8316	148.887	128.112	97.2624	205.008	165.707	206.217	988.671
Smp_340130	18787.9	-5.29261	0.321726	-16.4507	8.29244e-61	7.65195e-59	1489.61	6837.71	7221.32	8842.52	1669.81	10282.2	12999.1	3860.09	17403.7	11838.6	13641.6	30248.5	32369.6	41729.7	65752.3	7703.02	8443.72	28582.2	19002	20193.4	14088.7	18613.9	33530.1	37398	20404.4	19377.1	14647	17390.6	27426.5	26822.7	23991.8	47449.8	54435.8	32292.1	26253.4	32139.5	5706.75	4957.83	4816.54	38242.6	38828.1	44533.3	44226.4
Smp_340120	2838.12	0.68688	0.256144	2.68162	0.00732672	0.0139275	3086.9	3095.31	2586.16	2925.61	2703.3	2238.41	2366.47	1823.83	485.328	778.807	724.905	655.699	856.056	2044.06	3053.58	661.609	605.859	3958.47	3222.3	3161.97	2914.87	2579.14	3479.27	3771.49	2291.5	2668.53	2744.51	2329.79	2714.86	2753.12	2441.37	1012.09	2089.18	3515.26	3856.59	2664.8	4947.79	8586.92	7350.85	3312.65	3438.61	2667.82	2262.38
Smp_340110	2036.54	-0.831863	0.281078	-2.95954	0.00308094	0.00630306	681.989	2156.97	2019.08	1846.06	842.807	1331.84	1615	1626.94	1950.19	2430.82	2469.59	5473.35	5063.52	2041.24	2294.52	1532.5	1526.83	2460.74	4118.03	1816.25	3785.95	3121.83	2467.36	2073.74	1649.72	1821.84	1261.71	3074.74	1778.42	2186.73	2736.79	3926.04	1509.11	1550.87	1591.49	1741.71	2276.89	1714.21	1517.84	1442.62	1413.47	1630.67	1874.19
Smp_340100	1400.62	0.425999	0.290702	1.46541	0.142809	0.201115	3184.02	2123.18	2444.08	2389.7	2284.01	1315.36	1901.75	1963.72	3462.4	4578.44	4261.67	2848.16	2597.11	757.814	471.891	2794.96	2552.27	524.208	485.859	565.996	839.197	801.15	375.534	452.513	894.859	341.366	367.348	904.68	651.702	507.662	681	2207.28	867.849	1451.76	1495.37	1375.46	993.188	1343.48	1169.89	1348.06	1299.69	1190.51	1133.63
Smp_340090	1788.96	-0.367941	0.171032	-2.1513	0.0314527	0.0523257	2720.57	1249.45	1383.44	1437.68	4461.61	3072.46	2913.6	2777.19	1189.64	1165.1	1226.9	845.097	981.151	1614.84	1910.65	1539.25	1662.63	2041.84	2029.05	1943.81	1702.08	1658.52	1910.15	2151.93	1510.83	1601.61	1430.31	1322.06	1455.63	1461.94	1534.94	876.522	1827.85	1890.57	1803.58	2101.07	2547.43	2315.09	2258.95	1627.2	1634.93	1714.72	1890.47
Smp_340080	101.621	-2.38408	0.557362	-4.27743	1.89062e-05	5.30502e-05	1.05571	14.91	12.4634	30.9179	1.05351	240.654	125.245	56.9946	201.233	280.718	212.381	165.423	168.037	33.7744	15.1525	276.796	400.424	208.279	67.421	185.005	92.9404	53.0977	58.8674	158.879	457.86	72.1885	116.122	67.7222	100.576	142.176	164.867	88.8209	32.4782	208.469	220.433	208.959	41.7611	13.6048	17.8086	49.9281	67.1992	55.4533	101.527
Smp_340070	2223.58	0.11849	0.257418	0.460305	0.645298	0.720144	6357.49	2715.6	2302	2559.75	5621.52	2238.41	2158.83	3264.24	2539.09	2846.93	2869.78	1517.58	2121.94	1365.75	1581.63	3719.86	3443.65	2519.24	1999.09	2365.35	1683.86	1628.07	3458.97	3117.68	1792.46	2475.21	2845	1269.79	1802.2	1515.26	1452.17	2899.92	1551.4	1712.86	1643.12	1782.47	1675.89	1901.28	2247.99	1423.71	1356.97	1306.62	1115.72
Smp_340060	5170.53	-4.14313	0.75321	-5.50063	3.78443e-08	1.42177e-07	1943.56	5809.91	4982.88	5302.42	1272.64	712.073	1262.34	663.21	47.349	170.17	119.355	89.9039	133.496	17328.4	22456	101.267	118.386	1443.91	687.052	2427.02	564.021	1286.84	1351.92	2641.88	3461.95	1601.61	2916.46	1486.21	2795.05	11438.2	13378.4	171.409	17688.6	14396	12047.2	13384.9	6282.33	5643.74	7064.54	12355.7	13069.5	15098	18609.9
Smp_340050	3665.7	-0.0605331	0.143831	-0.420864	0.673854	0.744806	3442.67	3144.01	2847.9	3098.23	3765.24	2660.38	3905.67	3880.81	2379.29	2781.1	2685.48	3447.52	3799.51	3293.71	3985.1	1971.32	2118.76	4472.15	4577.14	4032.93	4693.49	4013.56	3999.94	3880.46	3651.9	3747.69	3004.66	3956.6	3770.9	3621.63	3302.04	3809.17	3554.48	4347.08	4127.86	3837.04	4157.96	5538.3	4934.36	4089.56	4015.15	4035.09	3379.73
Smp_340040	14.947	-2.07077	0.951753	-2.17574	0.0295744	0.0495071	8.44568	15.904	16.2025	21.9002	3.16053	19.7798	19.7756	10.3627	0	2.48423	10.5313	4.79488	2.80062	33.0708	41.1281	0	8.70487	4.68043	9.63158	25.3431	5.46708	24.9871	8.11964	9.15007	19.2148	2.44707	18.9815	14.7222	24.4643	47.9073	34.9921	4.67478	47.5844	4.10102	3.17742	1.14813	39.9454	79.3616	17.8086	2.26946	1.52725	5.19875	3.25757
Smp_340030	3946.62	1.09399	0.169406	6.45782	1.06222e-10	5.0327e-10	11189.5	3817.94	3975.84	4260.23	8956.93	4226.29	3872.71	4088.07	3657.71	3159.94	3475.33	4491.6	4273.75	1891.37	2397.7	4367.97	4341.99	3358.21	3516.6	3563.24	3570	3653.59	3542.2	3667.52	2634.62	3698.74	4344.54	3256.56	2922.13	2335.09	2590.76	3693.08	1716.06	2759.31	2829.09	2713.02	3776.66	3693.71	3400.08	1992.58	1948.01	2066.5	2090.81
Smp_340020	1482.54	-0.270616	0.24536	-1.10294	0.270055	0.349341	392.724	1114.27	856.238	703.383	838.593	870.311	702.032	1253.88	1293.22	1040.89	898.671	1398.91	1312.56	1702.09	1334.86	627.853	788.661	1649.85	1264.95	1638.01	1641.04	1793.61	1782.26	1630.38	1908.3	1542.88	1455.99	1549.51	1701.63	2012.88	1700.48	867.951	1968.33	1797.62	1638.75	1549.4	2164.32	1528.28	1650.72	1899.54	1913.65	2181.74	2597.37
Smp_340010	5.0733	0.0231205	10.0206	0.0023073	0.998159	0.998664	0	0	0	0	0	0	0	0	0	0	0	0	0	0	0	0	0	0	0	0	0	0	0	0	0	0	0	0	0	0	0	0	0	1.36701	0.794355	0	105.311	86.164	86.3033	0	0	0	0
Smp_337900	52.4598	3.1302	1.38119	2.26631	0.0234323	0.0400602	172.081	28.8259	16.2025	20.6119	93.7623	69.2293	85.6941	20.7253	804.934	44.7162	43.8804	16.7821	9.3354	23.2199	23.0895	499.582	482.25	3.51032	8.5614	0	0	2.34254	2.02991	4.15912	7.68591	57.5061	20.0981	22.8194	1.35913	5.40888	2.6917	19.4783	4.53185	2.73402	0	9.18501	45.3925	2.26747	13.6989	12.8603	5.34539	0.866458	46.1489
Smp_337890	11.8423	3.70301	1.14567	3.23218	0.00122848	0.00268868	2.11142	0	3.73903	0	1.05351	75.8226	102.174	25.9066	59.1863	42.2319	26.3283	1.19872	1.86708	0	1.44309	20.2533	57.4521	0	3.21053	1.68954	0	0	0	0	2.19597	0	0	2.94444	0	3.09079	2.01877	0.77913	0.755308	4.10102	0.794355	4.5925	0	0	0	3.02594	0	0.866458	0.542928
Smp_337880	4.57377	7.00895	2.44247	2.86962	0.00410968	0.00819145	0	0	1.24634	2.57649	0	36.263	88.99	15.544	0	3.72635	1.75522	1.19872	0.93354	0	0	0	8.70487	0	0	0	0	0	0	0	0	0	0	2.20833	0	0	0	1.55826	0	1.36701	0.794355	0	0	2.26747	2.73979	1.51297	1.52725	0	0
Smp_337870	5490.2	2.35851	0.282959	8.33516	7.73933e-17	5.91375e-16	2510.48	2169.9	2143.71	2250.57	7952.94	8917.4	5731.61	2129.53	1888.04	1424.71	1309.39	1075.25	1003.56	1409.38	1386.09	1431.24	1283.1	4569.27	3624.68	5834.82	3897.12	4039.33	6060.3	5165.63	5961.52	5620.92	7464.21	4128.11	5508.55	2696.72	2776.49	886.65	1258.34	1955.5	2107.82	2257.79	3929.18	3126.85	2945.27	1392.69	1337.87	1208.71	1577.21
Smp_337860	5890.35	0.0537481	0.254743	0.210989	0.832896	0.876729	1399.87	3619.14	2968.79	3397.11	3164.74	4209.8	4640.66	2963.72	1331.69	1652.01	1609.53	2046.21	2050.05	6813.29	8033.69	1782.29	2230.19	9791.46	8877.1	8087.82	8100.39	7157.25	13725.2	9402.12	5974.14	10884.6	9567.8	6302.58	7327.74	7660.53	6439.89	2056.9	6079.47	5419.5	5036.21	5659.11	5387.18	4960.1	4419.28	5524.62	5506.51	5391.1	5262.6
Smp_337850	2719.98	0.612281	0.16184	3.78324	0.000154798	0.000387055	987.089	1685.82	1979.19	1869.25	946.051	1476.89	1572.16	1704.66	2621.95	1886.77	2039.56	2583.24	2607.38	3679.3	3051.42	1255.71	1415.41	2540.3	2572.7	2970.21	2654.27	2118.44	2544.49	3981.95	2550.62	2152.2	2551.34	2537.37	3198.71	3385.19	3602.17	2640.47	2555.96	2418.92	2206.32	2640.12	2992.28	2285.61	2202.79	2271.73	2219.1	2244.99	2690.21
Smp_337840	0.360337	0.0234929	10.0206	0.00234447	0.998129	NA	3.16713	0	0	0	0	6.59327	0	5.18133	0	0	1.75522	0	0	0	0	0	3.48195	0	0	0	0	0	0	0	0	0	0	0	0	0	0	0	0	0	0	0	0	0	0	0	0	0	0
Smp_337830	1261.8	0.617561	0.226772	2.72327	0.00646392	0.0124141	380.056	1223.61	1160.35	1096.3	337.123	560.428	876.716	487.045	254.501	365.182	305.408	1402.5	1552.48	1154.66	1557.1	297.049	403.906	2185.76	2337.26	1535.79	2031.02	1577.31	2026.87	1800.07	1320.88	1118.31	891.015	1202.07	1247.68	1485.9	1364.02	1412.56	1174.5	1015.69	969.113	1261.22	1211.07	845.768	763.031	882.062	797.99	1025.02	1032.65
Smp_337820	1391.8	3.43865	1.59216	2.15974	0.0307931	0.0513342	26373.8	7114.04	6181.86	7248.96	25875.2	2208.74	1440.32	1461.13	0	0	0	0	1.86708	0	0	0	0	0	0	0	0	0.780848	0	0	0	0	0	0	0	0	0	0	0	2.73402	1.58871	0.574063	0	1.13374	0	0	0	1.73292	0
Smp_337810	3.61393	0.0230517	10.0206	0.00230044	0.998165	0.998664	0	0	0	0	0	82.4159	82.3981	10.3627	0	0	0	0	0	0	0	0	0	0	0	0	0	0	0	0	0	0	0	0	0	0	0	0	0	0	0	0	0	0	0	0	0	0	0
Smp_337800	6841.08	-0.293622	0.184944	-1.58762	0.112371	0.163062	12442.6	4140	4319.83	4430.28	11959.4	7588.85	5876.63	5492.21	6531.21	7149.62	8061.71	5985.21	6925.94	6690.15	7899.49	6609.34	5492.77	9160.77	8033.8	7170.4	7176.46	7564.86	13732.3	8171.02	5176.46	13407.5	10848.5	6112.67	6635.94	7662.07	6252.15	7704.04	6367.25	6167.94	6122.09	6292.31	5853.82	5884.09	5824.79	6126.78	6449.59	6585.95	4702.84
Smp_337790	6521.31	0.209831	0.247442	0.848002	0.396437	0.482547	13571.2	4212.56	4637.64	4188.09	23873.6	13476.6	9907.55	4958.53	4323.56	3397.19	3770.21	4510.78	4653.7	4640.47	5778.86	5353.63	4991.37	6119.66	6119.26	5869.46	5991.01	6988.59	7689.3	5064.98	5131.99	10707.2	8995.01	5567.94	5120.52	4572.05	4715.86	4079.53	5487.31	5601.31	6678.93	5571.86	6028.13	7741.15	9205.68	6705.49	6951.3	6142.32	3581.15
Smp_337780	1082.16	0.712037	0.151864	4.68864	2.75026e-06	8.50808e-06	724.217	738.54	593.26	510.146	622.624	840.642	873.42	999.996	559.311	683.164	635.389	1045.28	1144.52	1033.64	1004.39	756.125	849.595	1006.29	1331.3	1003.59	1276.56	1185.33	1060.63	847.63	822.941	619.108	655.421	1048.22	844.698	1125.82	1250.97	1103.25	911.657	1023.21	1060.46	986.24	895.141	928.53	760.291	872.228	904.898	908.048	919.72
Smp_337770	6778.83	2.07742	0.364611	5.69763	1.21485e-08	4.77899e-08	9142.45	3018.77	2834.19	3232.21	8362.75	8538.28	6687.43	2632.11	1698.65	467.036	974.146	1693.79	1857.75	1735.16	3207.27	1228.7	880.932	6449.63	6777.42	4419.83	5365.94	5158.28	5023.02	4253.12	4703.77	5146.19	3453.52	3419.97	3019.98	2782.48	2047.04	2420.76	3599.8	5424.97	5387.31	6019.05	10803.4	7211.7	7841.27	4671.3	4642.85	4892.02	6684.53
Smp_337760	4501.53	-1.43834	0.305892	-4.70211	2.57485e-06	7.99608e-06	4376.98	6695.56	6330.18	6432.21	3314.34	6303.16	7514.71	6238.32	2388.17	1778.71	1449.81	4001.32	4687.31	3265.57	7116.61	2653.19	2554.01	8805.06	9219.56	5465.66	7144.56	5722.83	16408.8	7617.02	3284.63	9269.5	6445.9	4717.74	4095.73	4574.37	3989.77	5819.33	4319.61	3261	3160.34	3833.59	6251.46	7001.96	7644	3019.89	2736.08	3000.54	3118.03
Smp_337750	0.710373	1.69984	10.0092	0.169828	0.865145	NA	1.05571	0	0	0	0	0	0	0	5.91863	4.96846	0	0	0	0	0	0	0	0	0	0	0	0	0	0	0	0	0	0	0	0	0	0	0	1.36701	0	0	0	2.26747	0	0	1.52725	0	2.17171
Smp_337740	1158.71	-1.02711	0.638915	-1.60759	0.107925	0.157459	2534.76	674.924	529.696	629.953	2184.98	5607.57	4030.92	549.221	597.782	506.783	410.721	683.27	728.161	79.5107	106.789	378.062	304.67	2378.83	1908.12	2132.2	2308.02	2144.99	6859.07	2621.91	2049.94	5864.4	3627.7	1464.86	1343.5	191.629	183.709	1060.4	124.626	328.082	354.679	268.662	918.745	1397.9	1149.34	242.832	271.088	178.49	68.4089
Smp_337730	24.2107	6.03523	1.86558	3.23504	0.00121626	0.00266434	0	14.91	4.98537	9.01773	0	0	3.29593	51.8133	0	0	0	0	0	0	0	13.5022	3.48195	0	0	0	0	0	0	0	0	0	0	0	0	0	0	0	0	34.8587	38.9234	28.1291	49.0239	62.3555	43.8366	78.6745	87.8171	155.962	290.466
Smp_337720	63.9779	2.511	4.30326	0.58351	0.55955	0.643194	0	0	6.23172	7.72948	0	1104.37	309.817	20.7253	307.769	293.139	140.417	7.19232	6.53478	0	0	688.614	661.57	0	0	0	0	0	0	0	0	0	0	0	0	0	0	16.3617	0.755308	0	0	0	0	0	0	0	0	0	0
Smp_337700	241.504	-2.8119	0.526322	-5.34254	9.1653e-08	3.32719e-07	426.507	57.6518	78.5197	42.5121	304.464	0	0	0	59.1863	213.644	119.355	117.474	117.626	423.588	528.172	54.0089	109.681	586.224	494.421	627.664	589.534	750.395	930.714	463.327	478.173	1303.06	932.328	518.222	599.376	431.938	333.771	130.894	670.714	24.6061	58.3851	56.8322	68.9966	30.6109	41.0968	68.8402	59.5629	35.5248	63.5225
Smp_337690	4.08806	3.58749	1.65154	2.17221	0.0298398	0.0498823	7.38997	5.96398	2.49269	3.86474	40.0333	3.29663	6.59185	10.3627	5.91863	4.96846	7.02087	4.79488	0	1.40727	0	6.75111	6.96389	0	1.07018	1.68954	0	1.5617	0	0	3.84295	1.22353	1.11656	2.20833	1.35913	0	1.34585	1.55826	3.02123	1.36701	0.794355	0	0	0	0	1.51297	0	0	1.08586
Smp_337680	12.2418	1.12731	1.55858	0.723295	0.469499	0.555498	23.2256	0.993997	2.49269	2.57649	321.32	13.1865	6.59185	0	17.7559	22.3581	28.0835	8.39103	19.6043	2.81454	0.721546	27.0045	6.96389	3.51032	0	2.53431	0	3.12339	2.02991	2.49547	7.13691	0	10.049	7.36111	6.79564	3.09079	4.03755	0	6.04246	4.10102	0	2.29625	10.8942	0	2.73979	0	0	5.19875	1.08586
Smp_337670	7.79663	0.993659	2.43505	0.408065	0.683226	0.752247	4.22284	33.7959	32.4049	24.4767	1.05351	0	56.0307	25.9066	0	18.6317	5.26565	61.1347	68.1484	0	1.44309	6.75111	8.70487	0	0	0	0	0.780848	0	0.831825	1.09799	0	1.11656	4.41667	0.679564	0	1.34585	67.7843	2.26592	0.683504	0.794355	0	0	0	0	0	0	0	0
Smp_337660	5664.74	-1.54691	0.299872	-5.15856	2.48862e-07	8.63617e-07	12097.4	4596.24	4579.07	5057.66	13916.9	4895.5	4742.84	2538.85	11221.7	10225.1	10517.3	14576.4	16114.8	5292.03	8566.92	3206.78	3022.33	7560.06	8439.4	5233.35	5701.26	5864.17	8494.16	6854.24	3373.56	8005.59	5743.59	4516.04	4623.08	5823.05	4353.82	20202.9	6891.43	3855.65	3203.23	3768.72	3364.49	3572.4	3739.81	3255.16	3132.4	3745.7	3896.59
Smp_337650	539.46	2.76866	0.277334	9.98313	1.80683e-23	2.13753e-22	109.794	117.292	92.2294	117.23	90.6018	474.715	537.236	476.682	577.066	726.638	831.973	541.821	402.356	232.199	156.575	128.271	104.458	148.604	145.544	145.3	186.792	262.365	164.423	71.5369	223.44	70.965	110.539	265	201.151	385.576	434.71	262.567	216.018	326.715	346.339	343.864	157.966	129.246	117.811	267.039	276.433	197.552	293.181
Smp_337640	4.49682	-1.42407	1.70947	-0.833052	0.404816	0.491097	0	9.93997	11.2171	14.1707	0	6.59327	26.3674	20.7253	0	0	10.5313	3.59616	0	0	0.721546	0	5.22292	0	0	0	1.82236	4.68509	0	2.49547	1.64698	0	0	3.68056	1.35913	0.772698	4.71047	2.33739	0.755308	1.36701	2.78024	5.74063	0	2.26747	2.73979	2.26946	3.05451	6.0652	10.3156
Smp_337630	1682.89	0.705928	0.209165	3.37497	0.000738231	0.00166847	2098.75	2725.54	2763.14	3076.33	1232.61	1229.64	1114.02	1994.81	1787.43	2081.79	2092.22	1408.5	1443.25	1379.12	984.91	3638.85	3464.54	1074.16	837.947	1491.86	1201.85	1318.07	918.535	948.28	1646.98	790.403	1194.72	1313.22	1415.53	1176.05	1256.35	1102.47	1376.17	1295.92	1399.65	1295.66	1899.22	1836.65	1787.71	1370.75	1378.35	1325.68	1805.23
Smp_337620	2875.77	0.989761	0.261776	3.78095	0.000156234	0.000390041	10635.2	2509.84	2993.72	2794.21	4861.94	2472.48	1549.08	3761.64	4684.6	4480.31	3822.86	1602.69	1498.33	2067.28	1132.11	5920.73	5497.99	1278.93	1205.02	2150.78	1258.34	1477.36	1142.84	1502.28	2387.02	1419.3	2335.84	1640.06	2059.76	1613.39	1804.78	1290.24	1635.24	1572.06	2030.37	1793.37	4482.97	3959.01	3942.55	2143.12	2103.79	2358.5	2721.15
Smp_337610	2889.12	-0.958882	0.240338	-3.98973	6.6149e-05	0.000173502	2344.73	1696.75	1833.37	2030.28	1875.25	3477.95	2979.52	5740.91	2317.14	3512.7	3285.77	3326.45	3537.18	3589.24	3162.54	2909.73	2738.55	3607.44	1880.3	3949.3	2464.74	3592.68	2789.1	2512.11	3794.09	3323.12	4531	3301.46	4218.73	3311.01	3314.16	3276.24	2704	2734.7	2795.73	2830.13	2614.61	2003.31	1923.33	3022.92	3049.93	2968.48	3911.79
Smp_337600	1456.13	1.12602	0.505146	2.22911	0.0258067	0.0436448	9016.82	6673.7	5331.86	4984.23	5690	2139.52	2429.1	6673.55	1609.87	623.542	598.529	1268.24	1672.9	192.092	433.649	1215.2	1150.78	346.352	944.965	291.446	657.872	575.485	488.194	299.457	197.638	330.354	221.079	471.111	202.51	295.943	341.846	1608.9	273.421	1114.11	829.703	939.167	1038.58	1452.32	1945.25	728.496	749.882	851.728	555.415
Smp_337590	5101	-0.315898	0.241674	-1.30712	0.19117	0.258622	15510.5	2739.46	2584.92	2907.57	19769.1	9072.34	6753.35	5512.93	1669.05	3890.31	3513.95	1920.35	2361.86	4509.59	5882.77	2578.93	2111.8	5892.66	3715.65	5817.08	4253.39	7321.23	5482.79	3517.79	4624.17	14949.1	12386	4665.47	5422.92	5316.93	4225.3	2672.42	3975.94	4335.46	3787.88	4356.56	4326.82	5056.47	4796	3588.01	3692.14	3552.48	2825.94
Smp_337580	2491.56	0.888633	0.203305	4.37094	1.23713e-05	3.54842e-05	658.763	1095.38	1078.09	912.078	1364.29	2340.61	2844.38	3834.18	982.493	941.524	1098.77	1148.37	1208	2873.64	2858.77	850.64	914.011	2943.99	2436.79	2721.85	2879.33	2440.93	2438.94	2545.38	2305.77	2252.53	1698.29	2186.99	2633.99	4034.26	3588.04	1396.2	2929.08	2490.69	2662.68	2243.44	824.328	1058.91	928.788	2413.95	2327.53	2186.94	2120.68
Smp_337570	1022.53	0.104174	0.358251	0.290786	0.771215	0.82814	187.916	1076.5	974.641	1075.69	175.936	1183.49	1219.49	1134.71	825.649	835.944	633.634	854.687	967.148	627.642	1297.34	614.351	651.124	1463.8	1680.17	1032.31	1369.5	1130.67	2779.96	1347.56	591.815	1131.77	748.095	898.055	691.796	908.693	802.127	1008.97	899.572	1621.95	1299.56	1049.96	762.594	1573.63	1690.45	1248.96	1404.31	1121.2	686.261
Smp_337560	1941.1	-0.620393	0.178752	-3.47069	0.000519123	0.00120244	1096.88	1685.82	1646.42	1567.8	1199.95	1816.45	1944.6	2155.43	3391.38	3014.62	3031.26	3002.79	2929.45	1552.92	1159.52	2551.92	2759.44	1985.67	2676.51	2334.94	2931.27	2722.82	2984.98	2149.44	1841.87	1818.17	2046.65	2298.14	2089.66	1995.88	2474.35	2061.58	1259.1	1672.53	1608.97	1901.3	2064.45	1732.35	1779.49	997.048	1082.82	1066.61	994.101
Smp_337550	3994.86	-0.108491	0.335637	-0.323239	0.746514	0.807507	2542.15	3315.97	2592.39	2808.38	3088.89	5765.81	6038.14	4103.61	1885.08	1119.15	1746.44	2385.45	2981.73	2445.83	5333.67	2565.42	2070.02	7750.79	8733.7	4675.8	6334.53	4817.05	12172.4	7317.56	2506.7	5819.13	3761.69	3463.4	3275.5	3763.04	2879.45	3760.08	2893.58	4397.66	4179.1	3270.44	3843.84	4912.48	5339.84	3183.29	3456.94	3040.4	2391.05
Smp_337540	3.79793	1.06782	1.69749	0.629059	0.52931	0.614411	4.22284	27.8319	12.4634	11.5942	0	3.29663	6.59185	0	0	3.72635	3.51044	20.3782	10.2689	1.40727	7.21546	0	3.48195	0	0	1.68954	0	2.34254	0	0	4.94094	0	0	2.94444	2.71826	2.31809	1.34585	5.45391	1.51062	5.46803	4.76613	9.18501	0	4.53495	5.47957	3.78243	0	3.46583	2.17171
Smp_337530	1818.24	0.362357	0.186242	1.94562	0.0517005	0.0817438	1273.19	4123.1	4217.63	4529.47	986.084	1865.89	2435.69	2015.54	967.696	773.838	881.119	1149.57	1350.83	1216.58	1684.09	1154.44	1269.17	1983.33	1761.51	1612.67	1309.37	1254.04	2140.54	2142.78	1246.76	1672.57	1470.51	1118.15	1333.31	1400.9	1156.09	1429.7	1309.7	1287.04	1264.61	1134.92	2434.86	2726.64	2541.15	1094.63	1092.75	1087.4	945.78
Smp_337520	67.5682	-1.3628	1.48368	-0.918525	0.358344	0.443592	31.6713	291.241	281.674	298.873	57.943	0	0	0	106.535	80.7375	59.6774	589.77	517.181	0	0	27.0045	38.3014	120.521	110.228	100.528	118.453	122.593	77.1366	54.9004	108.152	67.2944	56.9446	75.0833	40.0943	0.772698	5.3834	333.468	0	1.36701	0	0	0	0	0	1.51297	1.52725	0	0
Smp_337510	57.5726	3.23866	0.692969	4.67359	2.95975e-06	9.10669e-06	26.3928	8.94597	4.98537	20.6119	4.21404	46.1529	32.9593	0	17.7559	6.21058	14.0417	13.1859	11.2025	26.0345	7.93701	492.831	621.527	21.0619	3.21053	20.2745	15.4901	26.5488	26.3888	10.8137	20.8617	19.5766	17.865	68.4583	32.6191	8.49968	14.1314	17.92	24.9252	42.3772	43.2923	17.796	10.8942	49.8844	78.0839	25.7205	50.3994	52.8539	9.22977
Smp_337500	2.42392	2.22231	9.8623	0.225333	0.82172	0.868038	0	1.98799	2.49269	3.86474	0	52.7461	52.7348	0	0	0	3.51044	0	0	0	0	0	1.74097	0	0	0	0	0	0	0	0	0	0	0	0	0	0	0	0	0	0	0	0	0	0	0	0	0	0
Smp_337490	782.128	1.36733	0.281188	4.8627	1.15796e-06	3.72493e-06	1443.16	1292.2	1334.83	1326.89	1612.92	365.926	428.47	870.463	790.137	977.545	1035.58	620.937	539.586	498.173	272.023	1113.93	1035.88	391.986	425.93	716.365	538.508	454.454	532.852	560.65	861.37	314.448	515.851	562.389	680.244	380.167	467.01	423.068	387.473	448.379	438.881	479.343	797.093	687.044	691.796	431.953	400.141	468.754	501.665
Smp_337480	131.28	-0.240205	0.45403	-0.52905	0.596771	0.676191	4.22284	22.8619	17.4488	18.0355	11.5886	79.1192	125.245	108.808	53.2677	423.562	338.757	184.603	166.17	212.498	176.057	135.022	141.019	238.702	196.912	279.619	214.127	166.321	329.861	229.584	243.204	156.612	121.705	177.403	215.422	149.903	162.848	178.421	251.518	78.6029	81.8185	83.2391	61.7338	44.2157	43.8366	53.7105	64.1447	24.2608	60.8079
Smp_337470	869.816	0.090595	0.234967	0.385565	0.699819	0.766857	896.298	684.864	675.518	636.394	1078.79	1259.31	896.492	1129.53	952.9	618.574	682.78	1133.99	1258.41	899.948	839.88	1127.44	1239.57	819.075	1085.16	888.698	971.318	1120.52	647.542	801.047	547.895	987.392	911.113	892.167	693.835	861.558	746.274	1030.79	661.65	620.621	637.867	576.933	944.165	777.743	854.813	637.718	579.593	673.238	515.238
Smp_337460	3373.99	0.31385	0.248567	1.26264	0.206719	0.277256	2833.53	3675.8	3756.48	3972.95	3095.21	2808.73	3559.6	4113.97	6184.97	5543.56	5732.54	5838.96	4568.75	3305.67	1785.1	6386.55	6244.87	1701.34	2514.91	2465.88	2968.63	3005.48	1516.34	1691.93	3049.11	1202.73	1735.13	3549.53	2434.2	2601.67	3119.68	2806.43	2398.1	2876.87	2833.86	2826.69	2373.12	2881.96	2520.6	3120.5	3206.47	3068.13	3076.23
Smp_337450	2.84852	4.2641	9.96129	0.428066	0.668603	0.740184	0	1.98799	0	0	8.42807	39.5596	23.0715	51.8133	0	0	0	0	0	0	0	0	0	0	0	0	0	0	0	0	0.548993	0	0	1.47222	0	0	0	0	0	0	0	0	12.7099	0	0	0	0	0	0
Smp_337440	5422.96	0.959694	0.480815	1.99597	0.045937	0.0735433	4013.81	7727.33	6909.73	7428.03	2379.88	1104.37	1028.33	4533.66	18765	35389.1	34230.3	11908.1	8810.75	1662.69	793.701	31608.7	39610.6	1565.6	1070.18	2261.45	1312.1	1565.6	2004.54	1360.87	2993.66	1214.97	1176.85	2023.57	2751.56	1471.22	1689.04	6547.03	1160.15	1935	2420	1951.81	1283.7	591.811	747.962	2177.17	2096.16	2429.55	3940.57
Smp_337430	185.863	0.823733	0.309568	2.66091	0.00779291	0.0147184	93.9582	214.703	208.139	203.543	152.759	158.238	276.858	310.88	165.722	254.634	286.1	276.904	183.907	121.729	93.0794	182.28	295.965	77.2271	133.772	94.6142	193.17	167.101	136.004	101.483	104.858	94.2122	130.638	170.778	133.195	149.903	148.716	172.188	77.7967	196.166	206.929	173.941	206.99	176.863	208.224	157.349	213.816	176.757	137.361
Smp_337420	3729	1.4563	0.257514	5.65524	1.55629e-08	6.0509e-08	4697.91	1736.51	1711.23	1843.48	8944.29	5670.21	5438.28	2590.66	1944.27	2104.14	2515.23	1849.62	1992.18	2072.2	3625.05	1789.04	1551.21	3911.67	3875.1	3281.93	3965.46	3791.02	4791.61	3467.05	2739.48	5080.12	3521.63	3196.19	2967.66	2762.39	2296.69	2214.29	2815.03	3606.85	3170.67	2990.29	2520.19	4573.49	4293.25	2634.08	2604.73	2435.61	1605.98
Smp_337410	1920.15	1.83091	0.226157	8.09573	5.69218e-16	4.08832e-15	5130.75	1300.15	1422.08	1535.59	4400.51	1694.47	1476.57	2735.74	2243.16	2124.02	2229.13	656.898	632.94	2630.18	1464.02	2227.87	2023.01	517.187	344.596	892.922	555.82	689.489	494.283	1302.64	1701.88	1930.74	2581.49	1400.82	1641.83	883.194	1071.97	1432.82	2024.98	1294.56	1260.64	1446.06	1416.25	1168.88	1393.18	2352.67	2403.9	2346.37	2707.58
Smp_337400	1789.13	-0.214101	0.157561	-1.35884	0.174196	0.238826	1889.72	1652.02	1597.81	1473.75	1652.96	2376.87	2369.77	1948.18	1219.24	1325.34	1358.54	1509.19	1720.51	1745.01	2168.25	1032.92	1034.14	2186.93	1941.3	2178.66	1668.37	1815.47	3013.4	2596.13	1881.4	2946.27	2716.59	1801.26	1748.52	1822.79	1924.57	1948.61	1830.11	2162.61	1969.2	2078.68	1318.2	1291.33	1220.57	1817.08	1749.47	1671.4	1448.53
Smp_337390	3521.44	0.0547496	0.182204	0.300484	0.763808	0.822282	13019	4183.73	4101.72	4499.84	15241.1	6039.43	5540.45	8248.67	2260.92	2397.28	2000.95	1889.18	2157.41	1523.37	1740.37	2254.87	1873.29	2808.26	2057.95	2765.78	2533.08	3486.49	2477.51	1951.46	3455.91	4343.55	4577.9	2905.43	2570.79	2386.86	2291.98	2002.37	1764.4	2621.92	2461.7	2455.27	4092.59	3922.73	3905.57	2016.79	1928.92	2082.1	1783.52
Smp_337380	2822.08	-1.08694	0.50427	-2.15547	0.031125	0.051834	70.7326	48.7059	36.144	50.2416	15.8026	3.29663	9.88778	10.3627	5.91863	108.064	107.068	92.3014	94.2876	36.589	67.1038	621.102	503.141	64.3559	146.614	38.0146	83.8286	76.5231	42.6281	35.7685	40.6255	37.9296	49.1287	66.9861	31.26	85.7695	76.0405	75.5757	41.5419	47.8453	38.5262	24.6847	3337.26	2843.41	3350.76	34.7983	38.1813	38.1241	49.9494
Smp_337370	377.083	2.77552	0.412815	6.7234	1.77536e-11	8.88503e-11	19.0028	74.5498	82.2587	95.3302	5.26754	59.3394	138.429	191.709	38.4711	88.1902	107.068	40.7565	59.7466	213.905	199.868	33.7556	22.6327	97.1189	105.947	112.354	60.1379	121.812	99.4656	78.1915	143.287	90.5416	59.1777	124.403	146.106	241.854	396.353	57.6557	252.273	442.91	347.927	416.196	136.178	142.851	158.908	223.163	213.816	241.742	258.977
Smp_337360	82.3982	5.41812	3.42577	1.58158	0.113746	0.164862	728.44	826.011	858.731	945.573	957.64	19.7798	16.4796	222.797	0	0	0	3.59616	0	1.40727	1.44309	0	1.74097	0	0	0	0	0	0	0	0	0	0	0	0	0	0	0	0.755308	0	0	0	0	0	1.36989	0	0	0	0
Smp_337350	846.11	-2.444	0.492248	-4.96498	6.87076e-07	2.25664e-06	9.50139	57.6518	47.3611	73.43	10.5351	174.722	131.837	72.5386	165.722	493.12	410.721	672.481	569.46	2124.98	1070.77	101.267	261.146	434.11	215.105	525.447	336.226	502.085	357.264	423.399	1263.78	356.049	501.336	857.569	1466.5	1228.59	1588.1	414.497	2028	2270.6	2153.5	2461.01	737.175	526.054	476.723	3000.98	2810.91	3036.07	4101.28
Smp_337340	1278.79	1.9004	0.275307	6.90281	5.09827e-12	2.68416e-11	541.579	482.089	548.391	440.58	331.855	708.776	593.267	1170.98	429.101	506.783	542.362	715.635	601.2	698.709	664.544	236.289	426.538	968.849	1056.26	987.536	1011.41	1265.75	711.484	521.554	889.369	959.251	749.212	935.597	873.24	1271.86	1143.3	473.711	752.287	717.679	666.463	798.522	568.314	276.632	232.882	566.608	505.521	544.135	659.114
Smp_337330	19384.6	1.79129	0.28567	6.27048	3.59926e-10	1.63801e-09	48208	25255.5	23380.2	28268	62423.6	54256	51373.6	44518	8673.75	3957.38	7726.47	4792.48	5155.94	5254.04	9242.28	9532.57	8762.32	13210.5	7419.52	8832.91	9208.39	13660.2	12859.5	12707	10455.6	40215.1	28187.6	13905.1	11918.2	6544.75	4603.48	11162.6	7166.36	13308.5	12489.2	10826.3	17804.8	26770.9	27978.7	14507.9	15125.9	11951.9	10132.7
Smp_337320	4597.97	-0.327023	0.198456	-1.64783	0.0993872	0.146525	3449.01	2768.28	2794.3	2796.78	4137.13	4872.43	5748.09	3834.18	1808.14	1650.77	1699.05	3748.39	3493.31	5593.19	8517.13	2187.36	2164.03	6944.59	6903.7	5760.48	6566.88	6140.59	8115.58	6711.16	5153.4	7463.56	5788.25	5726.94	5494.28	5636.83	5962.79	2987.19	6229.78	4802.3	4568.33	5047.16	3259.18	3844.5	3637.07	4531.35	4688.67	4665.87	2926.92
Smp_337310	2.36193	3.73723	5.9268	0.630564	0.528325	0.61344	0	3.97599	7.47806	14.1707	1.05351	0	0	0	5.91863	22.3581	28.0835	0	3.73416	0	0	27.0045	3.48195	0	0	0	0	0	0	0	0	0	0	0	0	0	0	0	0	0	0	0	0	0	0	3.02594	4.58176	0.866458	0
Smp_337300	13.7562	-0.409106	1.06718	-0.383354	0.701457	0.768391	6.33426	29.8199	24.9269	52.8181	0	9.8899	36.2552	10.3627	11.8373	42.2319	64.943	16.7821	2.80062	4.2218	2.88618	47.2578	26.1146	7.02064	0	5.91339	9.1118	13.2744	16.2393	8.31825	17.5678	14.6824	0	14.7222	10.1935	6.95428	5.3834	13.2452	9.0637	17.7711	9.92943	21.8144	0	4.53495	6.84947	9.07783	3.81813	7.79812	33.6615
Smp_337290	2072.39	0.467884	0.256676	1.82286	0.068325	0.104963	1333.36	1665.94	1642.68	1417.07	1347.44	1575.79	1760.02	3077.71	3956.6	3464.26	3464.8	3220.96	2960.26	2916.56	1783.66	3098.76	3333.96	1627.62	2315.86	1507.91	2186.83	1799.85	1370.19	2789.11	2406.24	1898.93	2118.11	3419.24	2673.41	1437.22	1795.36	4931.12	2049.91	945.969	961.963	1162.48	973.216	806.087	765.77	1560.63	1675.4	1739.85	1793.29
Smp_337280	7830.09	0.177143	0.309473	0.572402	0.567049	0.649325	7336.13	4681.73	5542.49	4104.35	5070.54	3164.77	1568.86	3766.83	28323.6	31153.5	28474.9	12567.4	9890.86	10716.3	3410.03	18930.1	18497.8	4716.7	3911.49	5858.48	5223.8	4893.57	3797.96	4155.8	7782.53	3611.87	4608.04	6119.29	7286.97	5660.01	6153.23	8035.17	7631.63	4147.5	5296.36	4800.32	5182.01	4318.4	4297.36	9356.22	9144.43	8136.9	9496.35
Smp_337260	1428.58	-3.27529	0.382156	-8.57056	1.02979e-17	8.29398e-17	2413.35	2093.36	2216	2199.04	884.947	257.137	415.287	528.495	4462.65	5883.9	6338.09	1939.53	3049.88	1768.94	1141.49	3888.64	4176.59	750.039	588.596	979.933	296.134	572.362	449.625	1363.36	1247.31	549.367	714.599	624.222	949.351	1991.24	1933.31	4081.09	1864.86	1978.06	1782.53	2095.9	343.167	342.388	328.774	1619.64	1464.64	1285.82	1254.16
Smp_337250	1924.48	3.50391	1.27515	2.74783	0.00599916	0.0116043	2097.7	14406	14275.6	17755.9	567.841	1879.08	1417.25	1284.97	3415.05	7012.99	8616.36	5647.17	7294.68	11.9618	25.9757	3834.63	4434.26	2.34021	1.07018	4.22385	0	0.780848	0	0.831825	5.48993	0	2.23312	7.36111	6.79564	0.772698	2.6917	13356.6	23.4145	10.9361	7.14919	2.29625	7.2628	15.8723	8.21936	30.2594	16.7998	79.7141	23.8888
Smp_337240	197.2	-1.52116	0.490616	-3.10051	0.00193185	0.00408952	87.624	358.833	255.5	248.632	75.8526	46.1529	72.5104	10.3627	517.88	1024.75	1030.31	704.847	668.415	90.0652	57.7237	803.382	1077.66	54.995	49.2281	40.5489	69.2497	61.687	38.5683	28.282	105.956	22.0236	17.865	41.2222	48.9286	81.1333	93.5366	334.247	156.349	251.529	218.447	160.738	101.679	48.7507	35.6172	217.868	218.397	190.621	206.855
Smp_337230	321.049	5.4871	0.433064	12.6704	8.62398e-37	2.19889e-35	44.3398	7.95198	9.97075	12.8825	48.4614	16.4832	59.3267	0	5.91863	55.8952	26.3283	79.1155	64.4143	33.0708	40.4066	40.5067	27.8556	10.531	13.9123	23.6535	6.37826	12.4936	7.10469	5.82277	21.4107	19.5766	12.2822	12.5139	9.5139	36.3168	43.0672	47.527	30.9676	13.6701	25.0222	18.37	36.314	40.8145	43.8366	32.5289	41.2359	71.916	55.3786
Smp_337220	4556.45	4.95348	0.472001	10.4946	9.14298e-26	1.23208e-24	460.29	4188.7	3201.86	2987.44	437.206	250.544	398.807	336.786	17628.6	22908.3	21822.6	13635.4	10329.6	444.697	462.511	13002.6	13751.9	390.816	362.789	381.836	297.956	317.805	330.876	375.153	632.989	335.248	261.275	443.875	517.828	550.934	597.557	9529.54	392.76	408.052	407.504	411.029	114.389	97.5014	106.852	663.438	714.755	702.697	680.289
Smp_337210	11.4597	2.20454	1.4287	1.54304	0.122821	0.176116	5.27855	40.7539	41.1293	66.9888	1.05351	3.29663	19.7756	10.3627	0	3.72635	10.5313	22.7757	8.40186	0	0.721546	20.2533	6.96389	4.68043	0	0	5.46708	1.5617	0	9.15007	13.1758	8.56474	4.46624	0.736111	2.71826	3.86349	1.34585	5.45391	1.51062	6.15153	5.1633	1.14813	0	1.13374	5.47957	3.78243	12.218	10.3975	0
Smp_337200	9507.54	-0.0872493	0.278282	-0.313528	0.75388	0.813889	3219.92	4935.2	5289.48	4626.09	4123.43	2419.73	2758.69	4512.94	56505.2	69911.3	67202	22758.9	21155.9	6147.65	3022.56	18511.6	19568.5	3068.02	3241.56	3869.04	4594.17	3381.07	4008.06	3219.16	5372.45	2272.1	2335.84	4680.19	4788.21	4279.97	5480.97	17182.9	6050.02	6254.06	7085.25	6671.76	6892.4	6418.08	6597.41	7327.32	7504.16	7798.12	8979.48
Smp_337190	1158.59	-0.0821706	0.319063	-0.257537	0.796764	0.848708	1047.26	1683.83	1554.19	1526.57	617.356	669.217	1054.7	1544.04	1236.99	1611.02	1699.05	3061.53	2967.72	737.409	1458.24	688.614	934.903	1099.9	1314.17	802.531	1092.51	1070.54	1891.88	668.787	560.522	975.157	691.151	807.514	570.834	879.33	899.701	2899.14	984.922	1151.02	1119.25	1559.73	904.219	871.844	1104.13	852.559	864.426	1003.36	964.24
Smp_337150	545.235	-6.05541	0.481747	-12.5697	3.09942e-36	7.6413e-35	97.1254	256.451	327.788	365.862	43.1939	125.272	270.266	72.5386	165.722	193.77	101.803	257.725	204.445	822.548	763.396	357.809	419.575	856.519	1377.32	598.097	968.585	733.216	504.433	1477.32	1934.1	1163.58	917.813	1453.08	1149.82	1052.41	1214.63	371.645	884.466	1153.75	993.738	1128.61	148.887	126.979	105.482	997.048	842.281	733.89	806.791
Smp_337140	8358.81	0.0419725	0.208938	0.200884	0.840789	0.883175	7126.05	5886.45	6260.38	6200.33	7992.97	9906.39	8806.71	4523.3	5353.4	5121.24	4793.5	5816.19	5496.69	9093.77	12672.5	4550.25	4512.6	10327.4	9587.7	10109.4	8872.16	9435.77	11412.2	10116.7	7515.72	14635.9	14959.7	8743.53	10471.4	8617.13	8348.98	5002.8	8989.68	9148.7	8730.35	7976.03	8148.87	10003	9922.14	9666.38	9954.64	9675.73	6512.96
Smp_337130	4856.57	-0.39092	0.229458	-1.70367	0.0884435	0.132242	5226.82	8934.04	10024.3	9431.25	4832.44	6154.82	6506.16	4300.5	3728.74	5426.8	5400.8	2459.77	2911.71	4541.96	5938.32	4563.75	4671.03	5699.59	5854.93	4081.08	5747.73	4435.22	7805.01	5335.33	2978.84	7343.65	5277.98	4240	4315.23	4751.32	4056.39	3319.87	5063.58	5929.4	5830.56	5619.5	3244.66	4225.44	4328.86	6013.31	5955.53	5695.23	5105.15
Smp_337110	3336.36	-0.417093	0.295301	-1.41243	0.157823	0.219107	2693.12	2855.75	2555	1806.12	3657.78	1058.22	708.624	1689.11	7522.58	6821.7	7394.73	5225.22	5007.51	4151.44	1598.22	8614.42	9592.76	2429.14	1420.12	2905.16	2188.66	2738.43	2573.93	1654.5	3299.45	3408.77	3259.24	2276.06	2898.34	3817.13	3744.83	3502.19	3070.33	2147.57	2680.95	2338.73	3429.86	2469.28	2348	3525.98	3528.72	3212.83	3626.21
Smp_337100	1051.42	-10.8602	1.25974	-8.62096	6.63929e-18	5.41027e-17	0	5.96398	4.98537	6.44123	0	6.59327	6.59185	0	14.7966	38.5056	24.573	3.59616	2.80062	1565.59	3660.4	87.7645	107.94	2356.6	2191.72	2625.54	2205.06	1430.51	5521.36	1881.59	1849.56	5103.36	1976.31	1921.25	2423.33	1600.26	1135.9	1.55826	2473.63	1062.85	1431.82	910.464	508.396	300.44	195.895	1717.22	1663.94	1921.8	2076.7
Smp_337090	9428.37	-0.516248	0.297277	-1.73659	0.0824598	0.124254	18305	12361.3	12427.3	12127.6	20992.2	5403.18	3701.32	5331.59	4119.37	3504.01	5827.32	5174.87	5688.06	3756	8811.52	6089.5	5290.82	21952.4	21147.7	12715.5	15310.6	14170.8	34478	14551.1	8976.04	28678.4	16177.8	9603.3	7850.33	6486.03	5207.77	7099.44	6633.87	4895.94	4656.9	6117.22	8355.86	8021.19	8733.07	2916.25	2777.31	2860.18	4035.04
Smp_337080	9760.06	0.0419725	0.204147	0.2056	0.837104	0.880289	8473.13	9273	10215	9417.08	10351.8	7203.15	5827.2	6673.55	23908.3	27622.2	27365.6	17474.9	14307.4	11289.1	5745.67	21266	22347.1	4899.24	4151.21	6267.35	5880.76	5829.03	5843.1	4538.44	8184.39	4928.4	6967.34	7460.49	8347.09	7135.86	8353.02	10431	8187.54	6208.27	7191.69	6699.32	6968.66	8217.32	8546.76	9566.52	9750.75	8661.11	9161.36
Smp_337070	123.658	3.02663	0.462901	6.5384	6.21793e-11	2.98689e-10	88.6797	863.783	928.526	645.411	1.05351	13.1865	26.3674	20.7253	56.227	36.0214	33.3491	10.7885	10.2689	71.7707	67.1038	94.5156	66.157	12.8712	11.7719	27.8774	34.6249	24.9871	53.7926	21.6274	31.2926	28.1413	32.3802	17.6667	16.3095	16.9994	24.8982	7.01217	50.6056	127.132	119.55	124.572	76.2594	56.6868	53.4258	202.738	227.561	215.748	140.618
Smp_337060	1200.56	10.8708	0.714379	15.2172	2.71973e-52	1.62663e-50	230.145	1129.18	1580.36	1745.57	112.725	46.1529	13.1837	0	35.5118	79.4954	38.6148	25.1731	35.4745	89.3615	67.1038	209.284	313.375	8.19075	0	1.68954	0	2.34254	3.04487	4.15912	12.0779	0	1.11656	7.36111	14.2708	6.18158	2.6917	30.3861	83.8392	6.83504	2.38306	5.74063	43.5768	9.06989	16.4387	66.5707	103.09	88.3787	269.835
Smp_337050	1669.31	-0.245785	0.385423	-0.637701	0.523668	0.609395	5345.06	3041.63	2617.32	2849.6	6134.58	2314.24	1697.4	2896.36	1600.99	470.762	765.275	2333.91	2836.1	653.676	1234.57	2308.88	1798.43	1722.4	3330.38	1308.55	2776.37	2397.2	2036	1366.69	1056.81	1035.11	1102.04	1886.65	894.307	1139.73	1188.39	2758.12	827.062	965.107	851.945	939.167	987.741	1037.37	1413.73	546.183	484.903	595.256	481.577
Smp_337040	2028.99	-0.500886	0.1566	-3.19851	0.0013814	0.00299025	6067.17	1572.5	1312.4	1517.55	6502.26	3276.85	2953.15	3176.15	1219.24	888.113	879.364	1531.96	1598.22	1620.47	2153.81	897.898	811.294	2863.25	2582.33	2200.62	2588.66	2697.05	2312.07	1995.55	1609.1	3515.21	2609.4	2043.44	1905.5	2028.33	1761.04	1682.92	1729.66	1932.95	1746.39	1757.21	1628.68	1965.9	2275.39	1541.72	1578.42	1429.66	1417.04
Smp_337030	9.67622	0.0221877	10.0206	0.00221421	0.998233	0.998664	165.747	41.7479	58.5782	78.583	184.364	6.59327	3.29593	0	2.95932	0	0	0	0	0	0	0	0	0	0	0	0	0	0	0	0	0	0	0	0	0	0	0	0	0	0	0	0	0	0	0	0	0	0
Smp_337020	5.69678	0.0224965	10.0206	0.00224503	0.998209	0.998664	7.38997	87.4717	79.766	108.213	10.5351	6.59327	9.88778	5.18133	0	1.24212	0	0	0	0	0	0	0	0	0	0	0	0	0	0	0	0	0	0	0	0	0	0	0	0	0	0	0	0	2.73979	0	0	0	0
Smp_337010	2110.43	0.167154	0.287343	0.581722	0.560754	0.644043	1497	1764.34	1899.43	1853.79	2294.54	1991.17	2570.82	1766.83	3820.48	3161.19	3266.46	6000.79	5001.91	2340.29	1285.8	1795.8	2056.09	1178.3	1669.47	1790.07	2538.55	2863.37	1457.48	1275.19	2155.9	1486.59	1049.57	3118.17	2100.53	1709.98	2241.51	3548.16	1686.6	1336.93	1536.68	1653.88	2244.21	2087.21	1891.82	1589.38	1492.13	1493.77	2427.97
Smp_337000	0	NA	NA	NA	NA	NA	0	0	0	0	0	0	0	0	0	0	0	0	0	0	0	0	0	0	0	0	0	0	0	0	0	0	0	0	0	0	0	0	0	0	0	0	0	0	0	0	0	0	0
Smp_336990	18.0707	-6.73138	2.29073	-2.93854	0.00329765	0.0066969	0	0	3.73903	2.57649	0	0	0	0	0	3.72635	0	0	0	4.2218	10.8232	0	0	0	0	0	0	0	4.05982	4.15912	0	0	0	0	0	193.174	224.757	0	12.0849	129.866	50.0443	115.387	3.6314	23.8085	26.028	1.51297	0	20.795	88.4972
Smp_336900	1307.8	5.9961	0.490534	12.2236	2.3251e-34	5.15512e-33	16.8914	59.6398	82.2587	108.213	4.21404	92.3058	65.9185	0	260.42	145.328	161.48	370.404	303.401	47.8471	81.5347	67.5111	139.278	40.9538	24.614	17.7402	6.37826	7.02763	11.1645	46.5822	74.6631	23.2472	29.0306	30.1806	27.1826	69.5428	78.0593	346.713	46.8291	79.97	228.377	122.849	6117.1	5585.92	5683.69	121.038	113.017	140.366	162.878
Smp_336880	28.5683	0.984859	8.15907	0.120707	0.903923	0.935795	15.8357	616.278	564.594	380.033	14.7491	0	0	0	0	0	0	0	0	0	0	0	1.74097	0	0	0	0	0	0	0	0	0	0	0	0	0	0	0	0	0	0	0	0	0	0	0	0	0	0
Smp_336870	1344.05	-0.38096	0.279506	-1.36297	0.172891	0.23744	615.479	1264.36	1177.79	1204.51	307.625	590.098	573.491	523.314	2562.77	1571.28	1407.68	1694.99	1436.72	1020.27	718.66	3085.26	3779.65	1109.26	671	1991.12	1396.84	1035.4	998.716	921.662	2137.78	395.202	761.494	818.555	994.203	987.508	1141.28	1024.56	1049.12	1833.16	2450.58	1832.98	924.192	1370.69	1346.61	1913.91	1896.85	1581.29	2146.19
Smp_336850	0	NA	NA	NA	NA	NA	0	0	0	0	0	0	0	0	0	0	0	0	0	0	0	0	0	0	0	0	0	0	0	0	0	0	0	0	0	0	0	0	0	0	0	0	0	0	0	0	0	0	0
Smp_336840	0	NA	NA	NA	NA	NA	0	0	0	0	0	0	0	0	0	0	0	0	0	0	0	0	0	0	0	0	0	0	0	0	0	0	0	0	0	0	0	0	0	0	0	0	0	0	0	0	0	0	0
Smp_336830	365.823	1.36818	0.313664	4.36192	1.28926e-05	3.6903e-05	6.33426	34.7899	31.1586	43.8004	8.42807	59.3394	112.061	82.9012	207.152	118.001	207.116	388.385	345.41	605.125	716.495	216.036	208.917	120.521	239.719	106.441	184.058	172.567	116.72	214.611	332.69	39.1531	82.6255	249.542	169.891	143.722	310.891	586.685	706.968	626.773	600.532	742.838	375.85	413.814	446.585	931.234	853.735	641.179	767.157
Smp_336810	386.759	3.91919	0.516886	7.58231	3.39462e-14	2.15252e-13	100.292	451.275	415.032	374.88	109.565	131.865	65.9185	41.4506	396.548	423.562	423.007	113.878	104.557	127.358	100.295	492.831	532.738	56.1652	23.5439	119.957	72.8944	35.919	109.615	147.233	756.513	51.3885	147.386	117.778	269.787	43.2711	102.285	80.2504	277.953	216.671	265.314	246.847	626.417	595.212	554.807	366.896	323.014	270.335	340.416
Smp_336800	677.388	4.16227	0.236494	17.5999	2.46724e-69	3.1454e-67	73.8997	281.301	281.674	253.785	175.936	412.079	346.072	284.973	59.1863	121.727	59.6774	97.0963	97.0882	54.8835	95.9656	60.76	52.2292	317.099	311.421	342.976	222.328	213.172	276.068	392.621	377.707	193.318	211.03	176.667	263.671	172.312	172.269	51.4226	67.9777	159.94	165.226	213.551	461.188	272.097	276.718	127.846	99.2715	122.171	115.644
Smp_336790	2113.54	-0.748155	0.212415	-3.52213	0.000428088	0.00100308	912.134	2153.99	2437.85	2405.16	473.025	1961.5	3075.1	3222.79	2988.91	3162.43	3194.5	4348.95	4385.77	2127.09	2417.18	2740.95	2768.15	1717.72	2464.61	1551.84	2169.52	1952.9	1322.49	1237.76	1810.03	797.745	857.518	1859.42	1248.36	2089.37	2638.54	4031.22	2298.4	2976.66	3190.92	2970.78	1614.16	1533.95	1693.19	2382.17	2332.88	2466.81	2535.47
Smp_336780	2992.15	-9.72181	0.70957	-13.701	1.00135e-42	3.52802e-41	12.6685	362.809	448.684	582.287	8.42807	5844.93	4894.45	1844.55	8664.88	7560.76	15551.2	6097.88	14029.2	1682.39	3914.39	7811.04	12021.4	626.007	490.14	778.033	635.093	598.91	1888.83	1437.39	1499.3	1465.79	1327.59	855.361	954.788	2410.04	1727.4	38059.7	3294.65	2083.32	2052.21	2524.73	602.813	673.44	726.043	1132.46	1196.6	1190.51	2066.93
Smp_336770	9606.12	0.928765	0.171541	5.41424	6.15482e-08	2.26401e-07	48240.7	9256.1	9196.77	9576.82	28743.9	9237.17	8233.22	7818.62	9443.18	10196.5	11135.1	5274.36	5291.31	8399.98	12244.6	6967.15	6328.44	5473.76	4851.1	5126.91	4519.45	5084.88	4373.44	8975.39	15167.6	11465.7	11639	7553.97	8716.77	5220.35	5139.13	9736.01	16618.3	6766.69	6609.43	7424.36	6970.48	6609.68	6306.99	10405.5	10987.1	11130.5	10134.3
Smp_336750	37.0805	-0.920203	0.920005	-1.00022	0.317206	0.400132	10.5571	133.196	119.649	132.689	9.48158	0	19.7756	15.544	2.95932	23.6002	24.573	10.7885	14.9366	2.81454	0	40.5067	94.0126	12.8712	13.9123	10.982	5.46708	9.37018	3.04487	3.3273	64.7812	0	3.34968	2.20833	0.679564	13.1359	16.1502	5.45391	27.1911	173.61	206.135	103.905	170.676	86.164	136.989	21.1816	47.3449	44.1893	45.063
Smp_336740	126.759	-1.27225	0.647646	-1.96441	0.0494822	0.0786729	76.0112	448.293	319.064	311.756	286.554	210.985	217.531	129.533	88.7795	116.759	82.4952	413.558	320.204	34.4781	38.9635	101.267	134.055	699.724	461.245	262.723	234.173	64.8104	88.3011	419.24	373.864	166.401	115.006	30.9167	59.1221	48.68	36.3379	297.628	40.0313	18.4546	26.2137	29.8513	7.2628	0	0	34.0419	23.6724	12.1304	26.0605
Smp_336730	1101.52	-6.08884	0.518462	-11.744	7.57812e-32	1.46556e-30	198.474	364.797	482.335	463.769	171.722	547.241	497.685	419.688	363.996	632.237	626.613	352.423	312.736	2568.97	1416.39	749.374	734.691	1009.8	567.193	1463.99	825.529	1414.12	1374.25	962.421	2352.44	851.58	1089.76	2252.5	3081.82	2104.83	2561.15	246.984	2170	2681.39	2265.1	2599.36	530.185	386.604	361.652	2283.07	2222.15	2263.19	4846.17
Smp_336720	171.376	-0.807349	0.372908	-2.16501	0.0303871	0.0507185	26.3928	199.793	144.576	179.066	10.5351	112.086	184.572	129.533	213.071	209.918	250.996	546.616	508.779	403.886	269.137	148.524	247.218	108.82	127.351	61.6682	93.8516	85.8933	57.8525	74.8642	99.3678	14.6824	8.93248	48.5833	48.9286	278.944	328.387	345.155	487.174	172.243	197.397	212.977	130.73	92.9664	117.811	213.329	159.598	155.096	152.02
Smp_336710	2566.05	1.40624	0.340649	4.12812	3.65745e-05	9.90692e-05	9534.12	2529.72	2786.82	2606.12	4265.66	2366.98	1615	5046.61	5193.6	6108.73	5372.72	3470.29	3168.44	1719.68	668.873	8040.58	7858.75	1077.67	704.175	1670.11	974.963	1236.86	886.056	948.28	1690.35	778.168	1207	1305.86	1627.56	1060.91	1308.17	2394.27	1177.53	1343.77	1469.95	1341.01	1870.17	2058.87	2398.68	1239.88	1216.46	1505.9	1672.76
Smp_336700	3631.85	1.03954	0.218411	4.75956	1.94017e-06	6.09742e-06	3930.41	2538.67	2478.98	2224.8	4665.99	4836.16	4729.65	6212.41	7637.99	9220.23	9341.27	3895.84	3798.58	1791.45	1782.22	10146.9	9051.32	2171.72	3053.21	1806.96	2487.52	2146.55	3237.71	1985.57	1778.74	2310.03	1962.91	1701.89	1619.4	2080.1	1669.53	3781.12	2428.32	3504.32	3720.76	2942.07	2594.64	4076.92	4345.3	4026.02	4022.79	3504.82	3530.12
Smp_336680	3340.44	0.0696797	0.198186	0.351587	0.725148	0.789581	3740.38	4898.42	5202.24	5316.59	3947.5	3725.2	3869.42	3129.52	2459.19	1782.44	1686.76	3421.14	3575.46	2341.69	3195.73	3375.56	3556.81	3365.23	4359.89	3167.89	3527.18	3335.78	4384.61	3970.3	2639.01	4078.04	4204.97	3076.21	2697.87	2614.81	2682.28	3111.07	2305.96	2591.85	2663.07	2231.96	3566.04	4525.88	4626.13	2337.54	2257.28	2295.25	1532.69
Smp_336670	759.807	1.55318	0.292647	5.30734	1.11234e-07	4.00203e-07	95.0139	415.491	362.686	385.186	63.2105	224.171	411.991	316.061	446.857	822.281	587.998	605.353	407.957	428.513	403.344	175.529	135.796	682.173	791.93	488.277	711.632	649.666	524.732	414.249	821.843	230.024	246.76	845.792	533.458	753.38	1239.53	324.118	659.384	1080.62	880.939	1033.89	203.359	226.747	231.512	501.55	494.067	460.089	460.403
Smp_336660	1275.43	0.41302	0.181448	2.27625	0.0228313	0.039118	375.833	1755.4	1820.91	1910.47	399.28	876.905	1061.29	746.111	970.655	1211.06	1214.61	1010.52	1141.72	1035.05	1483.5	1242.2	1626.07	1449.76	1404.07	1213.93	1494.34	1286.84	1913.19	1396.63	1444.95	1374.03	1311.96	1039.39	1143.71	1027.69	909.122	940.41	1418.47	1049.18	890.074	821.484	1545.16	1557.75	1472.64	1003.1	1049.22	1024.15	1224.3
Smp_336650	3594.95	-1.55912	0.292512	-5.3301	9.81605e-08	3.55277e-07	282.93	1651.03	1308.66	1566.51	1121.99	517.572	1034.92	1689.11	1382	3007.16	2518.74	2242.8	2075.26	3523.8	3649.58	2248.12	2978.81	3610.95	3218.02	2748.04	3375.01	2729.84	2779.96	3445.42	4163.56	2207.26	1440.36	3213.12	3676.44	6241.85	6967.47	1948.61	4449.52	11248.4	10149.5	11438.8	3789.37	3646.1	3179.52	5698.61	5508.04	5969.03	7314.32
Smp_336640	5254.66	0.00144411	0.0926403	0.0155883	0.987563	0.998664	3880.79	3785.14	3798.86	4021.91	4052.85	3949.37	4858.19	4601.02	4980.53	5334.89	5088.38	4073.25	3745.36	8626.55	9538.12	5461.65	5282.11	4355.14	4589.98	4298.19	4110.33	4107.26	3902.5	6177.96	6221.74	8157.3	7335.8	7222.72	7556.07	4403.6	4265	6338.23	7527.4	4355.29	4406.28	4663.11	3495.22	3479.44	3420.62	8179.12	8138.74	8274.67	8586.95
Smp_336630	124.761	2.12273	0.635245	3.3416	0.000832963	0.00186689	1.05571	27.8319	28.6659	54.1064	1.05351	19.7798	36.2552	41.4506	136.129	269.539	208.871	171.417	197.911	28.1454	51.9513	182.28	290.743	129.882	154.105	65.0473	87.4733	60.1253	126.869	76.5279	447.429	78.3062	50.2452	35.3333	59.8017	67.9974	47.1047	166.734	143.509	54.6803	46.4697	36.166	214.253	32.8784	45.2065	56.7364	44.2904	51.9875	361.59
Smp_336620	587.228	-7.72349	0.472086	-16.3604	3.67007e-60	3.20354e-58	108.738	391.635	385.12	456.039	378.21	395.596	517.46	186.528	523.799	442.193	516.034	1070.46	938.208	1202.51	990.683	459.076	407.388	396.666	273.965	315.099	185.881	388.862	247.649	286.98	614.323	316.895	202.097	426.944	659.857	1377.72	1506.68	781.468	1252.3	1911.76	1593.87	1762.95	363.14	235.817	128.77	1420.68	1356.2	1387.2	1430.07
Smp_336610	2248.12	5.51856	0.292309	18.8792	1.69054e-79	3.89992e-77	2951.77	2943.23	3581.99	4331.08	239.147	418.673	540.532	373.056	523.799	857.06	782.827	1217.9	1241.61	492.544	502.918	182.28	214.14	113.5	128.421	119.957	159.457	175.691	106.57	103.146	137.248	124.801	113.889	167.833	143.388	360.077	341.846	1418.8	453.185	227.607	182.304	200.348	81.7065	82.7628	57.5355	410.772	442.14	583.126	555.415
Smp_336600	0.134412	0.0235697	10.0206	0.00235213	0.998123	NA	0	0	0	1.28825	0	0	0	0	0	0	0	0	0	0	0	0	0	0	0	0	0	0	0	0	0	0	0	0	0	0	0	0	0	0	0	0	0	1.13374	0	0.756486	0	0	0
Smp_336560	0.405959	0.022754	10.0206	0.00227072	0.998188	NA	1.05571	1.98799	0	0	0	0	0	0	0	6.21058	1.75522	0	0	0	0	0	0	1.17011	0	0	0	0.780848	0	0	0	0	0	0	0	0	0	0	0	0	2.38306	1.14813	0	1.13374	0	0.756486	0	0	0
Smp_336400	117.369	3.35435	8.64154	0.388166	0.697893	0.765179	1370.31	1586.42	1161.59	224.155	2184.98	16.4832	3.29593	10.3627	0	0	0	0	0	0	0	0	3.48195	0	0	0	0	0	0	0	0	0	0	0	0	0	0	0	0	0	0	0	0	0	0	0	0	0	0
Smp_336380	27.4211	7.83124	1.28635	6.08794	1.1437e-09	4.95366e-09	20.0585	20.8739	12.4634	14.1707	6.32105	52.7461	141.725	15.544	38.4711	12.4212	35.1044	10.7885	12.136	0.703634	1.44309	27.0045	26.1146	0	0	0	0	0	0	0	0.548993	0	0	0.736111	2.71826	0	1.34585	1.55826	1.51062	4.10102	8.7379	2.87032	1.8157	2.26747	2.73979	7.56486	10.6908	15.5962	10.3156
Smp_336370	1417.99	-5.63141	0.38509	-14.6236	1.98509e-48	9.11544e-47	329.382	461.215	428.742	537.199	227.558	2963.67	1931.41	621.759	402.467	449.646	494.971	944.591	884.063	2019.43	1583.07	2342.64	2395.58	3181.52	2079.35	3801.46	2331.71	2613.5	3572.64	2938.84	3129.26	2434.83	2128.16	2927.51	4288.05	2084.74	2299.38	795.492	1654.88	1995.83	1782.13	1731.37	515.659	439.89	449.325	1780.77	1744.89	1758.91	1703.16
Smp_336360	18297.7	0.579873	0.195334	2.96862	0.00299142	0.00613675	58520.1	14369.2	14182.1	14048.3	67082.2	21253.4	18991.1	10450.7	15935.9	11333.1	12388.3	9999.72	11262.2	11078	12909.9	21144.5	18973.1	19117.2	18991.3	17901.5	14974.3	15361.6	26164.5	21298.9	14598.8	35819	33561.6	13610	15923.5	13727.7	12628.8	12175.5	11671	11498.6	12464.6	11707.4	14603.7	15338.3	15537.3	9921.31	10079.9	9763.25	8778.06
Smp_336350	662.627	2.74197	0.338507	8.10018	5.48774e-16	3.94734e-15	45.3955	371.755	340.252	287.279	105.351	69.2293	243.898	124.352	65.1049	90.6745	101.803	92.3014	85.8857	376.444	423.548	40.5067	40.0424	402.517	473.017	509.396	396.363	327.956	463.835	517.395	394.177	274.072	260.159	285.611	396.186	475.209	579.388	86.4835	411.643	345.169	295.103	359.363	228.778	200.671	178.086	273.091	248.179	274.667	237.259
Smp_336340	898.11	0.451796	0.631764	0.715134	0.474526	0.560078	3850.18	9689.48	11028.9	10061.2	274.966	125.272	29.6633	41.4506	65.1049	402.446	408.966	3014.78	3281.39	174.501	51.2298	54.0089	43.5243	26.9125	29.9649	43.0833	73.8056	164.759	51.7627	29.9457	49.4094	62.4003	24.5643	89.8055	61.1608	112.814	180.344	2522.82	168.434	369.092	260.945	329.512	148.887	63.4893	106.852	243.588	226.797	277.266	190.025
Smp_336330	2204.58	0.21302	0.232573	0.915924	0.359707	0.445052	2234.94	1915.43	1690.04	1819	1447.52	1645.02	1522.72	3145.07	2562.77	1833.36	1644.64	3453.51	3002.27	1347.46	947.39	3254.04	3091.97	2254.8	2814.56	2198.94	2723.52	2524.48	2621.63	2170.23	2017.55	1408.29	1710.57	2053.01	1639.79	1763.3	2147.98	2106.77	1233.42	1761.39	1912.01	1385.79	2104.4	2044.13	1994.56	1515.24	1376.06	1434.85	2049.01
Smp_336320	50.5317	6.82097	1.28659	5.30158	1.14804e-07	4.12281e-07	135.131	143.136	123.388	88.889	158.026	6.59327	6.59185	5.18133	239.705	6.21058	17.5522	0	0.93354	0	0.721546	175.529	94.0126	3.51032	0	2.53431	0	0.780848	7.10469	2.49547	2.19597	0	2.23312	1.47222	3.39782	0.772698	0.672925	0	0.755308	46.4783	45.2782	80.3688	45.3925	73.6929	57.5355	52.954	67.9628	58.9191	110.214
Smp_336310	943.049	2.74724	0.207866	13.2164	7.05694e-40	2.10384e-38	317.769	614.29	684.243	837.36	33.7123	184.612	227.419	227.978	177.559	236.002	142.173	231.353	221.249	337.744	484.879	54.0089	36.5604	427.089	332.824	279.619	254.219	414.63	268.963	212.947	205.323	239.813	177.533	351.861	402.302	880.876	697.823	361.517	452.429	701.958	620.391	694.616	170.676	183.665	190.415	622.588	542.939	600.455	590.705
Smp_336300	0.601869	0.0232957	10.0206	0.00232478	0.998145	NA	0	0	0	0	0	0	0	0	0	2.48423	0	5.9936	11.2025	0	0	0	0	0	0	0	0	0	0	0	0	0	0	0	0	0	0	14.0243	0	0	0	0	0	0	0	0	0	0	0
Smp_336290	651.964	-3.65731	0.545014	-6.71049	1.93978e-11	9.66795e-11	1.05571	9.93997	8.72441	6.44123	2.10702	6.59327	13.1837	0	5.91863	11.179	8.77609	63.5321	64.4143	593.164	1482.06	20.2533	26.1146	244.552	223.667	206.969	269.709	299.846	344.07	240.397	251.439	117.459	148.503	99.375	109.41	327.624	549.107	34.2817	698.66	2538.53	2514.93	2659.06	2854.28	2844.55	3782.28	2651.48	2360.37	2067.37	1241.13
Smp_336280	2135.79	1.55966	0.249755	6.24477	4.24427e-10	1.92342e-09	2313.06	3139.04	2867.84	2908.86	3979.1	550.538	520.756	507.77	1429.35	2374.93	2079.93	905.033	810.313	2096.13	1132.11	1620.27	1754.9	681.002	760.894	1082.99	1099.79	1125.2	887.071	806.87	1674.98	873.604	789.408	1433.94	1546.01	1244.04	1404.39	735.499	1716.06	1788.73	2014.09	1870.3	4181.56	3757.2	4193.24	2447.99	2673.46	2566.45	3551.29
Smp_336270	34.6095	-2.99505	0.842173	-3.55634	0.000376056	0.000888035	0	11.928	6.23172	9.01773	3.16053	0	19.7756	0	0	39.7477	26.3283	40.7565	37.3416	35.1817	47.622	20.2533	27.8556	42.1239	58.8596	39.7042	47.3814	32.7956	46.688	26.6184	41.1745	51.3885	20.0981	40.4861	31.9395	27.0444	53.1611	33.5026	61.1799	75.1854	83.4072	92.9982	127.099	100.903	113.701	64.3013	43.5267	60.652	58.0933
Smp_336250	18421.8	-0.597048	0.312232	-1.91219	0.0558514	0.087578	20134.5	31562.4	32510.9	35457.7	32112	22858.9	31469.5	25600.9	11310.5	7914.76	8912.99	15706.8	18891.1	15672.7	37546.4	12395	11730.7	29071.3	30811.4	19906.2	22989.1	19511.8	46258.6	30114.6	9959.83	37698.3	27393.7	15557.7	16151.9	18846.1	15294.2	27222	15963.4	11843.1	11531.6	12558.2	10698.1	13000.6	14283.9	10683.8	10878.6	11732.7	9293.84
Smp_336230	48.3361	1.62794	0.681438	2.38898	0.0168951	0.0297901	167.858	360.821	402.569	400.645	24.2307	9.8899	46.143	108.808	35.5118	36.0214	42.1252	59.936	60.6801	9.85088	16.5956	13.5022	38.3014	18.7217	14.9825	8.4477	7.28944	13.2744	7.10469	9.15007	7.68591	1.22353	7.81592	10.3056	10.873	15.454	13.4585	58.4348	19.638	32.8082	33.3629	17.2219	36.314	13.6048	8.21936	6.05189	19.0907	43.3229	32.5757
Smp_336210	55.7292	0.561851	0.874335	0.642604	0.520481	0.606269	6.33426	4.96998	9.97075	10.306	42.1404	187.908	98.8778	62.1759	59.1863	109.306	159.725	326.052	309.002	25.3308	33.1911	222.787	200.212	16.3815	11.7719	10.982	8.20062	14.8361	20.2991	30.7775	33.4886	19.5766	26.7974	15.4583	12.9117	6.95428	10.0939	358.4	20.3933	4.10102	9.13508	6.88876	39.9454	34.0121	32.8774	12.8603	9.92715	45.9223	74.924
Smp_336200	46.8732	4.50464	7.5008	0.600555	0.548136	0.6324	0	0	0	12.8825	0	1190.08	1021.74	93.2639	8.87795	52.1689	42.1252	3.59616	18.6708	0	0	60.76	76.6028	0	0	0	0	0	0	0	0	0	0	0	0	0	0	27.2696	0	0	0	0	0	0	0	0	0	0	0
Smp_336190	1.72744	2.22323	9.9929	0.222481	0.82394	0.869545	0	0	0	2.57649	0	19.7798	72.5104	0	0	0	0	0	0	0	0	0	0	0	0	0	0	0	0	0	0	0	0	0	0	0	0	0	0	0	0	0	0	0	0	0	0	0	0
Smp_336180	254.533	5.71787	0.383932	14.8929	3.66315e-50	1.86801e-48	411.727	1148.07	1405.88	1395.17	76.9061	164.832	220.827	98.4452	298.891	183.833	287.856	5.9936	2.80062	0	5.05082	148.524	200.212	4.68043	11.7719	2.53431	5.46708	1.5617	0	1.66365	1.09799	0	0	2.20833	2.71826	26.2717	6.72925	0.77913	2.26592	344.486	285.968	328.938	61.7338	60.088	65.7549	243.588	267.269	132.568	155.82
Smp_336170	410.745	3.34866	0.281359	11.9017	1.15936e-32	2.39e-31	8.44568	88.4657	83.505	77.2948	25.2842	194.501	184.572	274.61	41.4304	100.611	87.7609	118.673	98.9553	102.731	97.4087	67.5111	147.983	153.284	122	211.192	137.588	117.908	117.735	168.029	307.985	134.589	135.104	149.431	214.063	127.495	129.875	86.4835	126.136	119.613	132.26	183.126	326.826	292.504	283.568	98.3432	77.1263	102.242	167.765
Smp_336150	5.57748	4.81331	2.12545	2.26461	0.0235369	0.0402131	2.11142	6.95798	8.72441	20.6119	0	0	0	0	17.7559	50.9268	14.0417	0	0	0	0	27.0045	20.8917	7.02064	11.7719	4.22385	2.73354	3.90424	18.2692	15.8047	7.13691	2.44707	1.11656	3.68056	5.43651	0	0.672925	3.11652	0	0	2.38306	2.29625	0	6.80242	0	1.51297	0	0	1.08586
Smp_336140	1.52858	4.96038	2.79527	1.77456	0.07597	0.115372	1.05571	5.96398	7.47806	9.01773	0	0	0	0	0	0	0	0	0	0	0	0	3.48195	0	1.07018	1.68954	0	0	0	2.49547	1.64698	0	0	0.736111	0	0	0	0	0	5.46803	1.19153	1.14813	10.8942	4.53495	2.73979	1.51297	3.05451	1.73292	0.542928
Smp_336130	19.1839	-0.299797	0.904445	-0.331471	0.740289	0.802849	10.5571	117.292	108.432	104.348	3.16053	19.7798	52.7348	0	0	0	0	2.39744	1.86708	11.9618	6.49391	0	0	10.531	12.8421	10.1372	10.023	6.24678	10.1496	13.3092	23.0577	17.1295	16.7484	8.09722	21.0665	6.95428	12.1126	1.55826	14.3509	35.5422	23.4335	19.5181	43.5768	4.53495	5.47957	32.5289	36.6541	32.9254	17.9166
Smp_336120	69.0653	6.08438	1.21539	5.00611	5.55419e-07	1.84676e-06	6.33426	90.4537	59.8245	124.96	3.16053	42.8562	39.5511	145.077	0	39.7477	87.7609	0	1.86708	2.81454	0	243.04	207.176	1.17011	0	0	10.023	2.34254	0	1.66365	2.74497	0	0	0	0.679564	0	2.01877	0	3.02123	210.519	293.117	118.831	68.9966	47.6169	150.688	232.241	268.033	325.788	52.1211
Smp_336110	24.0095	-2.20957	0.849337	-2.60152	0.00928104	0.0172731	2.11142	23.8559	13.7098	30.9179	0	13.1865	23.0715	25.9066	0	7.4527	12.2865	29.968	40.1422	11.2581	20.2033	0	20.8917	35.1032	43.8772	32.1012	30.0689	32.7956	36.5384	49.9095	47.7624	41.6002	27.914	22.8194	43.4921	61.0431	60.5632	24.9322	19.638	69.7174	49.25	63.1469	14.5256	31.7446	13.6989	9.07783	12.218	10.3975	5.97221
Smp_336100	2486.88	1.47808	0.517638	2.85543	0.00429784	0.00853315	4230.23	1927.36	2016.58	1699.2	194.899	389.003	306.521	269.429	94.6981	101.854	82.4952	125.866	100.822	3684.23	2524.69	135.022	104.458	1363.18	1363.4	1587.32	1809.6	1551.54	1273.77	877.575	1308.25	1672.57	1479.44	1796.11	1710.46	2439.41	2339.76	86.4835	4185.16	3526.88	3224.68	3403.62	1160.23	1316.27	1461.68	4246.91	4276.31	3202.43	3178.84
Smp_336080	119.56	2.13966	0.405444	5.27733	1.3108e-07	4.67786e-07	85.5125	228.619	224.342	304.026	96.9228	296.697	286.746	373.056	100.617	125.454	75.4744	9.58975	22.405	36.589	15.874	256.542	250.7	18.7217	6.42105	15.2059	12.7565	13.2744	0	20.7956	23.6067	12.2353	22.3312	27.2361	17.6687	23.1809	20.8607	21.8157	15.8615	231.024	204.546	210.107	137.993	138.316	123.29	179.287	193.961	227.878	272.007
Smp_336070	1.02136	1.53935	5.8179	0.264589	0.791326	NA	0	4.96998	0	2.57649	0	3.29663	0	5.18133	0	11.179	7.02087	5.9936	0	0	0	0	1.74097	0	0	0	0	0.780848	0	0	2.19597	0	1.11656	0	0.679564	0	1.34585	0	0	0	0.397177	0	0	0	0	0	0	0	1.62878
Smp_336060	113.677	-2.48879	2.5505	-0.975806	0.32916	0.412899	858.293	812.096	699.199	790.983	588.911	1081.3	1206.31	305.698	0	0	0	1.19872	0.93354	6.33271	1.44309	0	0	0	0	0	0	0	0	0	0	0	0	0	0	1.5454	0	0	3.77654	0	0	0	0	0	0	0	0	0	0
Smp_336050	942.28	0.180271	0.222789	0.809155	0.418426	0.504873	765.39	965.171	953.453	905.637	716.386	474.715	685.552	590.671	923.306	544.047	695.066	608.949	727.228	896.43	1394.03	621.102	684.202	814.395	692.403	729.036	660.606	620.774	756.142	870.089	895.957	524.896	508.035	591.097	645.586	761.88	929.982	748.744	1083.87	1360.86	1166.11	1057.42	1089.42	1329.87	1319.21	1121.11	1243.95	1227.77	1130.92
Smp_336010	175.316	-3.78685	0.535888	-7.06649	1.58897e-12	8.77238e-12	36.9499	285.277	234.313	349.115	10.5351	112.086	32.9593	20.7253	106.535	280.718	242.22	127.064	119.493	187.87	169.563	128.271	165.392	167.325	94.1754	187.539	134.855	188.184	224.305	141.41	293.711	134.589	96.0242	222.306	348.616	344.623	435.382	134.79	310.432	511.261	462.314	444.899	127.099	81.629	73.9742	388.077	372.65	266.869	315.984
Smp_335990	46494.4	-1.03948	0.424043	-2.45134	0.0142323	0.0254376	47946.1	10846.5	9858.58	10249.3	64219.8	70261.2	73654	61813.2	23295.7	7273.83	5393.78	20844.5	22093.2	45961.4	83107.7	47716.9	41612.7	69857.7	85014.7	41502.7	47099.8	46919.6	54202.7	59789.9	27464.5	68094.6	45276.5	36952	33575.9	50111.8	43665.4	27962.2	61473.8	95608.5	93930.4	58049.8	31402.5	61228.6	65117.9	121535	114601	85736.9	52988.1
Smp_335980	258.279	-4.28015	0.408623	-10.4746	1.13034e-25	1.50645e-24	267.095	460.221	471.118	422.545	116.939	154.942	227.419	145.077	455.735	693.101	747.723	750.398	803.778	348.299	353.558	513.085	584.967	99.4591	96.3158	69.2711	59.2267	106.976	43.6431	76.5279	79.055	39.1531	37.963	99.375	109.41	291.307	355.304	702.776	305.9	413.52	432.526	459.824	341.352	234.683	208.224	298.055	245.124	232.211	441.4
Smp_335960	405.531	4.48227	0.532887	8.41128	4.05545e-17	3.15102e-16	58.0641	1349.85	1466.95	1353.95	7.37456	178.018	234.011	82.9012	38.4711	9.93693	17.5522	28.7693	38.2752	12.6654	12.9878	13.5022	19.1507	22.232	13.9123	19.4297	35.536	28.8914	8.11964	12.4774	8.2349	6.11767	5.5828	16.9306	13.5913	23.9536	37.0109	14.8035	9.0637	639.76	674.407	105.628	800.724	860.506	746.592	483.394	759.045	1223.44	863.255
Smp_335950	62.8642	0.508291	0.579542	0.877057	0.380456	0.466435	2.11142	143.136	103.447	161.031	1.05351	154.942	95.5818	124.352	2.95932	33.5371	40.37	28.7693	23.3385	37.9962	30.3049	6.75111	38.3014	44.4641	38.5263	43.928	70.1609	48.4126	81.1964	34.1048	11.5289	58.7297	16.7484	49.3194	32.6191	56.4069	35.665	28.0487	10.5743	106.627	112.798	112.516	81.7065	48.7507	60.2753	120.281	103.09	90.9781	143.876
Smp_335940	22.9054	1.28441	0.842778	1.52402	0.127505	0.181997	36.9499	162.022	157.039	122.383	2.10702	19.7798	13.1837	0	5.91863	0	3.51044	11.9872	5.60124	0	4.32928	0	0	15.2114	16.0526	36.3251	27.3354	34.3573	6.08973	19.9638	17.5678	31.8119	8.93248	24.2917	23.1052	6.18158	12.7856	6.23304	1.51062	10.2526	20.256	18.9441	5.4471	6.80242	2.73979	13.6167	6.10902	10.3975	12.4873
Smp_335930	302.081	-6.90657	1.25005	-5.52505	3.29383e-08	1.24324e-07	2421.8	1059.6	1059.39	1044.77	775.382	3510.92	3734.28	1854.92	0	1.24212	3.51044	3.59616	13.0696	78.1034	97.4087	0	20.8917	44.4641	49.2281	43.0833	71.9832	67.9338	90.331	78.1915	50.5074	69.7415	75.9261	106	103.973	57.1796	63.9279	3.89565	119.339	15.0371	12.7097	14.9256	0	2.26747	1.36989	9.07783	13.7453	5.19875	4.88635
Smp_335900	171.305	-7.76115	1.0062	-7.71336	1.22552e-14	8.04474e-14	1.05571	0.993997	4.98537	20.6119	0	0	19.7756	20.7253	91.7388	36.0214	45.6357	62.3334	56.946	349.706	493.538	114.769	125.35	788.652	543.649	658.92	199.548	114.785	419.177	1054.75	467.193	832.003	927.862	241.444	296.29	238.764	173.615	64.6678	199.401	98.4246	118.359	99.3129	50.8396	20.4073	16.4387	101.369	90.8716	90.9781	53.7498
Smp_335890	802.526	-6.98127	0.646661	-10.7959	3.60069e-27	5.19153e-26	1.05571	21.8679	12.4634	32.2062	6.32105	13.1865	59.3267	41.4506	136.129	576.342	535.341	517.847	492.909	1031.53	1718	283.547	374.309	4727.23	4688.44	2976.12	1875.21	933.113	1805.61	4245.63	2993.11	3556.81	3026.99	1441.31	1353.01	1183.77	1020.15	320.223	1040.81	124.398	181.907	180.256	32.6826	27.2097	41.0968	181.557	203.125	167.226	229.116
Smp_335880	134.831	5.58291	0.511313	10.9188	9.37584e-28	1.39543e-26	9.50139	8.94597	9.97075	19.3237	72.6921	69.2293	108.766	56.9946	17.7559	4.96846	3.51044	8.39103	2.80062	64.0307	67.1038	60.76	107.94	18.7217	18.193	32.946	27.3354	35.919	21.3141	34.9366	32.3906	30.5884	23.4478	21.3472	28.5417	6.18158	18.8419	4.67478	44.5632	78.6029	120.345	82.091	47.2082	81.629	95.8925	159.618	208.47	288.53	173.194
Smp_335850	101.036	10.343	1.5679	6.59675	4.20267e-11	2.03962e-10	34.8384	156.058	168.256	146.86	88.4947	0	0	0	115.413	7.4527	14.0417	0	0	0	1.44309	13.5022	38.3014	1.17011	0	0.84477	0	0.780848	0	0	0	0	0	0	0	0	0	0.77913	0.755308	203.684	192.234	359.363	263.277	282.3	356.172	93.8042	114.544	134.301	204.141
Smp_335840	165.274	3.2237	0.379848	8.48683	2.12345e-17	1.67542e-16	0	37.7719	39.883	48.9534	5.26754	62.6361	85.6941	51.8133	17.7559	44.7162	28.0835	112.68	95.2211	34.4781	36.7988	27.0045	19.1507	37.4434	55.6491	27.8774	51.9373	32.0148	76.1217	19.132	25.8027	22.0236	10.049	29.4444	17.6687	86.5422	65.2737	63.8887	25.6805	5.46803	10.3266	16.6478	7.2628	13.6048	16.4387	29.5029	18.327	21.6614	22.803
Smp_335830	1220.28	3.05728	0.332739	9.18821	3.99423e-20	3.83929e-19	63.3426	208.739	155.793	128.825	61.1035	412.079	402.103	637.303	156.844	125.454	189.563	130.66	118.56	356.039	199.147	128.271	193.248	356.883	662.438	515.309	712.543	584.855	490.224	302.784	652.204	194.542	247.876	728.014	590.541	500.708	746.947	88.8209	308.166	429.924	466.683	471.306	493.871	424.018	346.583	425.901	397.086	368.245	393.08
Smp_335820	27.5094	0.326846	0.907055	0.360337	0.718595	0.784238	5.27855	7.95198	2.49269	24.4767	12.6421	0	6.59185	0	5.91863	32.295	3.51044	2.39744	6.53478	16.8872	30.3049	0	3.48195	43.294	23.5439	33.7908	44.6478	24.2063	29.4337	42.4231	129.562	22.0236	23.4478	30.1806	29.2213	28.5898	24.2253	1.55826	94.4135	72.4514	52.8246	17.2219	43.5768	27.2097	30.1377	39.3373	41.2359	20.795	93.3836
Smp_335800	57.8307	0.0146894	0.371984	0.0394893	0.9685	0.986522	21.1142	202.775	243.037	212.561	33.7123	13.1865	36.2552	20.7253	29.5932	33.5371	17.5522	128.263	132.563	78.1034	67.1038	74.2622	60.9341	40.9538	41.7368	35.4803	37.3584	42.1658	59.8824	23.2911	42.8215	13.4589	17.865	50.0555	52.3264	45.5892	47.7777	138.685	95.1688	31.4412	29.7883	58.5544	39.9454	22.6747	46.5764	40.0937	34.3632	28.5931	47.2347
Smp_335780	1.47325	0.0223535	10.0206	0.00223076	0.99822	0.998664	31.6713	0	0	0	4.21404	0	6.59185	0	0	0	0	0	0	0	0	0	0	0	0	0	0	0	0	0	0	0	0	0	0	0	0	0	0	8.20205	3.17742	12.0553	0	0	0	4.53891	3.81813	3.46583	1.08586
Smp_335770	459.956	2.80986	0.429417	6.54343	6.01229e-11	2.89097e-10	427.563	454.257	385.12	468.922	96.9228	92.3058	46.143	103.627	982.493	1606.06	1381.36	768.379	706.69	127.358	83.6993	324.053	386.496	93.6086	117.719	157.972	148.522	175.691	108.6	81.5188	271.203	40.3766	37.963	178.139	251.439	254.218	267.824	646.678	149.551	208.469	215.27	221.588	79.8908	45.3495	54.7957	146.758	122.18	97.0433	332.272
Smp_335760	12.6179	3.18688	1.10432	2.88584	0.00390374	0.00782768	2.11142	4.96998	4.98537	0	11.5886	6.59327	32.9593	10.3627	2.95932	8.69481	17.5522	23.9744	19.6043	4.2218	2.16464	0	10.4458	1.17011	0	5.06862	12.7565	7.80848	2.02991	5.82277	11.5289	2.44707	24.5643	11.7778	4.07739	2.31809	6.05632	13.2452	1.51062	2.05051	5.1633	2.87032	12.7099	17.0061	1.36989	3.02594	3.05451	1.73292	7.60099
Smp_335750	2634.26	-1.53084	0.267364	-5.72568	1.03019e-08	4.0741e-08	2276.11	938.333	1308.66	1369.41	1954.26	1565.9	1558.97	1248.7	2089.28	2121.53	1872.82	849.892	1030.63	4109.22	2171.85	5529.16	5839.22	2704.12	1841.77	2302.84	2134.9	1814.69	1602.61	1518.91	2270.09	2258.64	2584.84	2107.49	2653.7	3228.33	3060.46	1114.94	3251.6	3209.73	4508.36	4241.18	4114.38	3468.1	3123.36	4016.18	4007.51	4189.32	7864.85
Smp_335730	1275.14	2.96629	0.33045	8.97653	2.79443e-19	2.52097e-18	2598.1	612.302	619.433	638.97	2900.31	2680.16	2277.48	808.287	88.7795	39.7477	77.2296	77.9167	112.958	294.119	320.366	81.0134	88.7896	1305.84	1020.95	1242.66	912.091	876.111	1639.15	1393.31	685.693	1776.57	1740.72	657.347	830.428	359.304	365.398	98.9496	210.731	505.109	413.064	407.585	864.274	1073.65	873.992	231.485	222.979	233.077	229.658
Smp_335720	680.37	2.81238	0.2926	9.61169	7.13648e-22	7.58172e-21	90.7911	123.256	107.186	73.43	47.4079	230.764	313.113	409.325	71.0236	131.664	94.7817	133.058	155.901	436.957	671.759	74.2622	20.8917	274.975	331.754	216.261	165.835	279.544	242.574	331.898	213.558	302.213	374.048	479.208	454.628	533.161	516.806	283.603	437.323	387.547	356.665	546.508	79.8908	132.647	110.961	411.528	388.686	428.03	378.421
Smp_335710	22.6085	8.91429	1.57231	5.66955	1.43174e-08	5.58911e-08	0	21.8679	24.9269	33.4944	1.05351	3.29663	6.59185	5.18133	147.966	22.3581	40.37	0	0	0	0	54.0089	76.6028	0	0	0	0	0	0	0	0	0	1.11656	0	0	0	0	0	0	16.4041	20.256	14.3516	10.8942	21.541	12.329	47.6586	52.6903	25.1273	42.8913
Smp_335690	5.06228	5.35771	2.10319	2.54742	0.0108522	0.0199293	1.05571	1.98799	4.98537	11.5942	1.05351	6.59327	0	0	53.2677	11.179	8.77609	0	0	0	0	40.5067	19.1507	0	0	0	0	0	0	0	0	0	0	0	0.679564	0	0	0	0	0.683504	1.19153	0.574063	9.0785	0	1.36989	9.07783	3.05451	0.866458	18.4595
Smp_335670	0.449581	3.22678	9.97199	0.323584	0.746253	NA	0	1.98799	0	1.28825	0	0	0	0	0	0	3.51044	0	0	0	0	6.75111	5.22292	0	0	0	0	0	0	0	0	0	0	0	0	0	0	0	0	0	0	0	0	0	0	0	0	0	0
Smp_335660	900.535	1.20949	0.280494	4.31198	1.61797e-05	4.57358e-05	264.983	825.017	707.923	836.072	170.668	425.266	1061.29	735.749	467.572	531.626	591.508	806.738	796.31	978.051	1701.41	459.076	618.045	977.04	1157.93	758.603	1038.75	737.121	1578.26	1956.45	1221.51	1679.91	1014.95	1208.69	1280.98	672.247	654.083	1419.58	1206.23	395.749	398.369	409.307	453.925	351.458	358.912	897.949	897.262	909.781	974.555
Smp_335650	570.999	-10.6549	1.08281	-9.84005	7.56695e-23	8.6356e-22	394.836	366.785	326.542	373.591	527.808	586.801	326.297	295.336	301.85	1018.54	1047.86	1240.67	1017.56	0	0	357.809	499.659	954.808	970.649	1235.9	1168.13	979.183	924.625	0	0	0	0	0	0	724.018	821.641	0	0	613.103	625.157	686.579	889.693	673.44	672.618	4.53891	0	1.73292	1.08586
Smp_335640	1431.14	7.90628	0.862578	9.16587	4.91503e-20	4.69179e-19	1068.38	1773.29	2121.28	2017.39	794.346	145.052	138.429	93.2639	5.91863	2843.2	2452.04	1.19872	2.80062	23.9236	19.4817	1208.45	1208.24	3.51032	9.63158	14.3611	2.73354	7.02763	6.08973	7.48642	8.78389	0	14.5153	4.41667	16.3095	8.49968	10.0939	3.11652	10.5743	3820.1	3653.24	2839.32	1975.48	3201.67	3111.03	3348.21	3291.23	3209.36	2406.26
Smp_335630	16777.9	-3.90536	0.374786	-10.4203	2.00417e-25	2.64555e-24	29.5599	11.928	17.4488	15.459	260.217	4269.14	5820.6	1378.23	14944.5	15320.3	16965.9	15776.3	19916.1	17177.1	37775.8	28152.1	25987.5	22997.3	21949.3	19231.2	19802.7	20035	33827.5	26707.4	15996.6	32903.3	23055.9	21063.1	23401.5	30921	22384.8	23857	23822.4	39423.8	38287.1	29978.1	6612.78	13200.1	14281.1	35576.8	35138.3	29821.7	22996.2
Smp_335620	9965.9	-1.26864	0.199055	-6.37331	1.84986e-10	8.60042e-10	9255.41	8736.24	8526.24	7832.54	10751.1	7189.96	7300.47	8699.45	10555.9	6093.82	6480.26	18383.6	16284.7	9955.72	12789.4	11861.7	12014.5	15828	20722.9	14467.5	17222.2	14152.1	21507.9	19729.2	11422.9	16408.8	16480.4	12260.7	11445.9	11379.5	11141.6	14405.3	9600.72	6455.01	6833.83	6408.27	12384.9	13039.1	12752.3	5771.23	5711.93	5482.08	6137.8
Smp_335610	0.727038	2.96991	9.97604	0.297704	0.765929	NA	0	0.993997	0	0	0	16.4832	0	0	0	0	5.26565	0	0	0	0	0	0	0	0	0	0	0	0	0	0	0	0	0	0	0	0	0	0	0	0	0	1.8157	0	1.36989	0	0	0	0.542928
Smp_335600	199.099	-4.94998	0.669986	-7.38819	1.48845e-13	9.02479e-13	245.981	234.583	243.037	170.049	224.397	296.697	148.317	238.341	118.373	114.275	119.355	32.3654	21.4714	484.804	259.035	121.52	102.717	181.367	81.3333	252.586	75.628	180.376	195.886	173.851	265.713	241.036	225.545	177.403	306.483	482.936	456.243	43.6313	332.336	221.455	324.097	325.494	384.929	260.759	227.402	323.776	323.778	308.459	669.43
Smp_335590	74.1814	4.45423	0.499265	8.92157	4.59736e-19	4.08284e-18	15.8357	14.91	13.7098	25.7649	1.05351	92.3058	131.837	145.077	5.91863	32.295	21.0626	27.5705	36.4081	31.6635	15.1525	6.75111	26.1146	11.7011	14.9825	16.0506	15.4901	10.9319	8.11964	11.6455	15.3718	0	11.1656	13.25	13.5913	16.9994	30.2816	26.4904	18.8827	5.46803	6.35484	5.74063	29.0512	15.8723	19.1785	14.3732	19.0907	20.795	26.0605
Smp_335570	471.149	0.834837	0.286034	2.91867	0.00351532	0.00710026	291.376	481.095	336.513	422.545	102.19	474.715	688.848	637.303	1284.34	1392.41	1541.08	884.655	786.975	231.496	316.759	270.045	433.502	367.414	392.754	280.464	369.028	404.479	391.773	197.974	299.201	313.225	193.165	415.167	286.776	396.394	454.897	684.077	280.975	639.076	576.304	667.635	76.2594	121.31	134.25	382.782	323.014	335.319	286.123
Smp_335560	641.624	-3.03281	0.45238	-6.70412	2.02628e-11	1.00784e-10	10.5571	23.8559	17.4488	15.459	27.3912	85.7125	138.429	20.7253	437.979	310.529	393.169	1673.41	1559.95	3847.47	2152.37	81.0134	127.091	360.393	416.298	211.192	273.354	230.35	180.662	200.47	333.239	258.166	147.386	717.708	642.188	421.893	420.578	1236.48	2479.68	213.937	273.655	223.311	326.826	64.623	128.77	1936.6	2035.07	2461.61	4008.44
Smp_335550	17.9169	4.64452	2.31483	2.00642	0.0448115	0.0719554	11.6128	37.7719	26.1732	43.8004	2.10702	6.59327	6.59185	20.7253	361.036	165.201	86.0057	4.79488	2.80062	0	0	74.2622	41.7834	2.34021	0	0	0	0	0	0.831825	0	0	0	1.47222	0	0.772698	0	0	0	1.36701	0.397177	0	0	0	1.36989	0	0	3.46583	0
Smp_335540	0.19961	0.0238628	10.0206	0.00238138	0.9981	NA	0	0	0	1.28825	0	9.8899	0	0	0	0	0	0	0	0	0	0	0	0	0	0	0	0	0	0	0	0	0	0	0	0	0	0	0	0	0	0	0	0	0	0	0	0	0
Smp_335530	735.873	3.88715	0.405966	9.57507	1.01789e-21	1.06851e-20	153.078	449.287	568.333	467.633	56.8895	112.086	65.9185	103.627	136.129	144.085	115.844	312.866	282.863	287.083	412.003	310.551	447.43	81.9075	188.351	121.647	199.548	249.871	29.4337	154.719	237.714	146.824	135.104	372.472	254.157	300.579	308.2	286.72	240.188	133.967	147.353	149.83	769.857	514.716	397.269	413.041	439.849	504.278	533.155
Smp_335510	0.202275	0.023806	10.0206	0.00237571	0.998104	NA	0	4.96998	2.49269	3.86474	0	0	0	0	0	0	0	0	0	0	0	0	0	0	0	0	0	0	0	0	0	0	0	0	0	0	0	0	0	0	0	0	0	0	0	0	0	0	0
Smp_335500	0	NA	NA	NA	NA	NA	0	0	0	0	0	0	0	0	0	0	0	0	0	0	0	0	0	0	0	0	0	0	0	0	0	0	0	0	0	0	0	0	0	0	0	0	0	0	0	0	0	0	0
Smp_335490	7.12816	0.0227145	10.0206	0.00226678	0.998191	0.998664	3.16713	128.226	137.098	117.23	3.16053	0	0	0	0	0	0	0	0	0	0	0	0	0	0	0	0	0	0	0	0	0	0	0	0	0	0	0	0	0	0	0.574063	0	0	0	0	0	0	0
Smp_335480	2.83687	0.0232435	10.0206	0.00231958	0.998149	0.998664	9.50139	41.7479	56.0855	51.5299	0	0	0	0	0	0	0	0	0	0	0	0	0	0	0	0	0	0	0	0	0	0	0	0	0	0	0	0	0	0	0	0	0	0	0	0	0	0	0
Smp_335470	0.0354999	0.0239569	10.0206	0.00239077	0.998092	NA	0	1.98799	0	0	0	0	0	0	0	0	0	0	0	0	0	0	0	0	0	0	0	0	0	0	0	0	0	0	0	0	0	0	0	0	0	0	0	0	0	0	0	0	0
Smp_335460	0	NA	NA	NA	NA	NA	0	0	0	0	0	0	0	0	0	0	0	0	0	0	0	0	0	0	0	0	0	0	0	0	0	0	0	0	0	0	0	0	0	0	0	0	0	0	0	0	0	0	0
Smp_335450	0	NA	NA	NA	NA	NA	0	0	0	0	0	0	0	0	0	0	0	0	0	0	0	0	0	0	0	0	0	0	0	0	0	0	0	0	0	0	0	0	0	0	0	0	0	0	0	0	0	0	0
Smp_335440	0	NA	NA	NA	NA	NA	0	0	0	0	0	0	0	0	0	0	0	0	0	0	0	0	0	0	0	0	0	0	0	0	0	0	0	0	0	0	0	0	0	0	0	0	0	0	0	0	0	0	0
Smp_335430	0	NA	NA	NA	NA	NA	0	0	0	0	0	0	0	0	0	0	0	0	0	0	0	0	0	0	0	0	0	0	0	0	0	0	0	0	0	0	0	0	0	0	0	0	0	0	0	0	0	0	0
Smp_335420	0	NA	NA	NA	NA	NA	0	0	0	0	0	0	0	0	0	0	0	0	0	0	0	0	0	0	0	0	0	0	0	0	0	0	0	0	0	0	0	0	0	0	0	0	0	0	0	0	0	0	0
Smp_335410	0	NA	NA	NA	NA	NA	0	0	0	0	0	0	0	0	0	0	0	0	0	0	0	0	0	0	0	0	0	0	0	0	0	0	0	0	0	0	0	0	0	0	0	0	0	0	0	0	0	0	0
Smp_335400	22.3956	0.545927	1.84892	0.295268	0.767789	0.825651	0	0	0	2.57649	5.26754	79.1192	220.827	891.188	0	0	0	0	0	0.703634	1.44309	0	0	0	1.07018	2.53431	3.64472	2.34254	3.04487	1.66365	0.548993	1.22353	1.11656	0.736111	0	0.772698	2.01877	0	3.02123	2.73402	0.397177	0	0	1.13374	4.10968	3.02594	3.05451	0	3.25757
Smp_335380	293.25	-1.6203	1.32551	-1.22239	0.221558	0.294671	4158.44	479.107	659.316	668.6	1746.72	2940.6	3345.36	1455.95	44.3897	229.791	247.486	29.968	28.0062	11.2581	2.16464	121.52	146.242	0	3.21053	6.75816	3.64472	3.12339	0	0	6.58792	2.44707	0	12.5139	3.39782	3.86349	7.40217	24.9322	9.819	1.36701	0	0.574063	0	1.13374	10.9591	0	0	0	0
Smp_335370	1384.96	1.41346	0.569515	2.48186	0.01307	0.0235381	0	0.993997	7.47806	9.01773	2.10702	6.59327	32.9593	20.7253	147.966	57.1373	77.2296	137.853	140.031	566.426	2035.48	958.658	920.975	494.955	371.351	375.078	286.111	299.065	417.147	466.654	1637.65	77.0827	169.717	90.5417	125.719	237.218	460.954	190.887	2136.01	2790.06	2765.15	2940.92	9089.4	6903.32	8656.36	2638.62	2435.97	2506.66	3280.37
Smp_335360	2.35133	2.6704	9.98179	0.267528	0.789063	0.842635	0	1.98799	0	0	0	72.526	32.9593	20.7253	0	0	0	0	0.93354	0	0	0	0	0	0	0	0	0	0	0	0	0	0	0	0	0	0	0	0	0	0	0	0	0	0	0	0	0	0
Smp_335350	6687.54	-0.959405	0.19335	-4.96202	6.97645e-07	2.28747e-06	13812.9	2826.93	2634.77	2938.49	10462.4	9599.8	9690.02	10492.2	12491.3	9235.13	10057.4	5982.81	6556.25	4302.72	5459.94	17593.4	14730.4	8822.61	9581.28	7530.28	8657.12	8509.68	12387.5	7427.37	3968.67	12604.9	10337.1	6411.53	6287.33	7322.86	6174.09	7584.83	4818.87	5321.76	4621.55	4660.24	4459.36	5148.3	6145.34	3979.12	3970.86	4057.62	3878.13
Smp_335340	1064.8	-0.51563	0.287074	-1.79616	0.0724696	0.110716	657.708	934.357	906.092	919.808	405.601	557.131	632.818	787.562	511.962	650.869	717.884	1127.99	1306.02	762.739	1630.69	614.351	640.678	2165.87	2563.07	1781.62	1978.17	1728.8	2284.67	2245.1	822.941	2099.59	1349.92	1321.32	1264.67	1360.72	1046.4	1241.93	827.818	919.313	799.915	885.205	673.625	926.263	958.925	748.164	714.755	636.846	481.034
Smp_335330	342.592	11.8353	2.23632	5.29229	1.20791e-07	4.32819e-07	4.22284	11.928	14.9561	19.3237	1.05351	0	6.59185	0	5.91863	0	5.26565	25.1731	15.8702	0.703634	0	229.538	165.392	1.17011	0	0	0	2.34254	0	0	3.29396	2.44707	0	2.20833	0.679564	0	0	7.7913	0.755308	32.8082	7.94355	3.44438	19.9727	1.13374	2.73979	7.56486	7.63627	1.73292	38.0049
Smp_335310	167.546	3.76039	4.96114	0.757968	0.44847	0.535081	0	0	2.49269	12.8825	0	0	0	0	0	0	0	0	0	0	0	0	0	0	0	0	0	0	0	0	0	0	0	0	0	0	0	0	0	19.1381	101.28	25.2588	1906.49	3514.58	3768.58	3.02594	3.05451	1.73292	1.08586
Smp_335300	1708.53	-0.604599	0.386741	-1.56332	0.117978	0.170128	2226.49	1513.86	1334.83	1339.78	2907.68	4252.66	3892.49	3367.86	1026.88	301.834	305.408	1076.45	1205.2	991.421	2038.37	735.871	767.769	3044.62	2604.81	2040.96	2211.43	1993.5	6225.74	2666	931.641	5153.53	3305.02	1398.61	1413.49	1572.44	1239.53	1566.05	1250.03	1408.7	1372.25	1560.3	1260.1	1365.02	1463.05	1021.26	1063.73	1018.09	688.432
Smp_335280	28.2391	3.06357	0.80031	3.82798	0.0001292	0.000326675	39.0613	46.7179	27.4196	23.1884	21.0702	49.4495	13.1837	41.4506	94.6981	116.759	54.4117	14.3846	18.6708	5.62907	10.1016	67.5111	74.8618	4.68043	2.14035	4.22385	10.023	3.90424	0	1.66365	7.13691	0	1.11656	5.88889	2.03869	5.40888	2.6917	14.8035	8.30839	10.9361	14.2984	24.6847	45.3925	47.6169	32.8774	15.8862	16.7998	33.7919	32.5757
Smp_335220	28.8818	1.17545	0.850441	1.38217	0.16692	0.230186	11.6128	31.8079	46.1147	50.2416	11.5886	49.4495	52.7348	41.4506	68.0643	0	0	47.9488	28.9398	9.85088	20.2033	54.0089	45.2653	7.02064	6.42105	8.4477	24.6019	20.302	25.3739	1.66365	13.7248	17.1295	6.69936	31.6528	11.5526	9.27237	24.8982	15.5826	12.0849	38.2762	41.3064	44.7769	39.9454	22.6747	27.3979	34.0419	35.1268	45.9223	29.861
Smp_335210	1228.67	3.6883	0.430188	8.5737	1.00208e-17	8.0775e-17	40.117	222.655	188.198	224.155	24.2307	85.7125	181.276	124.352	11.8373	59.6216	64.943	65.9296	84.0186	282.861	310.986	13.5022	13.9278	351.032	241.86	264.413	217.772	327.175	308.546	183.833	312.926	267.954	120.589	229.667	315.318	570.251	549.107	52.9809	370.856	682.82	645.413	801.392	475.714	384.337	275.349	423.632	356.614	402.903	630.882
Smp_335200	54.9273	-2.25299	0.628279	-3.58598	0.000335816	0.00079944	28.5042	135.184	99.7075	149.437	12.6421	9.8899	19.7756	5.18133	32.5525	77.0112	29.8387	143.846	144.699	30.9599	14.4309	121.52	100.976	52.6548	20.3333	29.5669	38.2696	26.5488	43.6431	19.132	128.464	17.1295	23.4478	50.0555	42.8125	34.7714	36.3379	96.6122	73.2649	127.132	116.77	105.628	29.0512	20.4073	19.1785	116.499	105.381	139.5	142.79
Smp_335190	932.659	2.40262	1.28715	1.86662	0.0619551	0.096261	2.11142	13.916	3.73903	28.3414	1.05351	0	0	20.7253	35.5118	0	3.51044	1.19872	0	3.51817	5.77237	81.0134	55.7111	0	1.07018	0.84477	0	0.780848	0	0	0	0	0	2.20833	8.15477	3.09079	1.34585	0	3.02123	90.2225	333.629	80.3688	21389	14783.9	15007.2	30.2594	19.8543	17.3292	22.803
Smp_335180	325.79	-2.69916	0.510777	-5.28442	1.26105e-07	4.51027e-07	305.1	1762.36	1632.71	1708.21	457.223	36.263	65.9185	20.7253	292.972	240.971	258.017	173.814	329.54	93.5833	262.643	789.88	760.805	720.786	414.158	275.395	357.183	155.389	583.599	485.786	627.499	479.626	297.005	121.458	156.3	191.629	124.491	435.534	252.273	298.691	412.27	280.143	177.939	108.839	75.3441	236.024	250.47	523.34	317.07
Smp_335170	37.7693	-1.42622	0.842626	-1.69259	0.0905332	0.135054	7.38997	8.94597	16.2025	24.4767	1.05351	42.8562	46.143	93.2639	65.1049	45.9583	71.9639	175.013	196.977	9.85088	7.21546	168.778	210.658	1.17011	9.63158	3.37908	13.6677	9.37018	10.1496	5.82277	18.1168	6.11767	4.46624	4.41667	5.43651	14.6813	12.7856	184.654	15.1062	2.73402	9.92943	2.29625	154.335	141.717	178.086	1.51297	9.16352	21.6614	3.25757
Smp_335150	9.25129	-0.243634	1.57788	-0.154405	0.87729	0.913592	4.22284	12.922	16.2025	12.8825	0	0	0	0	0	0	0	0	2.80062	1.40727	23.811	0	0	2.34021	1.07018	4.22385	6.37826	1.5617	8.11964	2.49547	51.0564	18.353	5.5828	4.41667	7.47521	6.18158	2.6917	2.33739	200.157	2.05051	1.19153	3.44438	0	4.53495	10.9591	11.3473	10.6908	15.5962	27.1464
Smp_335140	115.799	-2.35045	1.00352	-2.34221	0.0191699	0.0334542	0	23.8559	27.4196	25.7649	33.7123	1862.6	1921.52	1735.74	0	0	0	2.39744	3.73416	9.85088	14.4309	0	6.96389	9.36086	7.49123	4.22385	13.6677	8.58933	34.5085	1.66365	6.03893	4.89414	3.34968	3.68056	2.71826	26.2717	10.7668	0.77913	15.1062	17.7711	23.4335	6.88876	14.5256	24.9422	24.6581	12.1038	14.5089	78.8477	98.8129
Smp_335130	63.2746	-5.81049	10.0206	-0.579856	0.562012	0.644828	0	0	0	0	0	540.648	125.245	20.7253	112.454	27.3266	473.909	442.327	767.37	0	0	229.538	257.664	0	0	0	0	0	0	0	0	0	0	0	0	0	0	546.17	0	0	0	0	0	0	0	0	0	0	0
[truncated: 9,151 more rows]
[truncated: 13 more columns]
